# Supplementary material for: Comparative Genomic Analysis of Pathogenic and Probiotic Enterococcus faecalis Isolates, and Their Transcriptional Responses to Growth in Human Urine
Source: PLoS One. 2010 Aug 31;5(8):e12489. doi: 10.1371/journal.pone.0012489 (PMC2930860; doi:10.1371/journal.pone.0012489)
Supplement: Table S1 — Microarray expression data and comparative genome hybridization of E. faecalis strains MMH594 (M), OG1RF (O) and Symbioflor 1 (S). Differences in gene content were analyzed using comparative genomic hybridization (*): present (1), divergent (0), unclassified (U). Gene expression after 5 (t5) or 30 (t30) minutes of growth in urine is relative to 2xYT. Significantly regulated genes are q<0.01 (bold), and log2-ratio >±0.5). "NA" denotes non-expressed or excluded genes. (1.10 MB XLS) [file pone.0012489.s004.xls]

## Sheet: V583_genome
Locus	Gene	Functional category	Subcategory	Putative function	M*	O*	S*	M_t5	q-value	M_t30	q-value	O_t5	q-value	O_t30	q-value	S_t5	q-value	S_t30	q-value
EF0001	dnaA	DNA metabolism	DNA replication, recombination, and repair	chromosomal replication initiator protein DnaA	1	1	1	0.296	0.2271	0.21413	0.2122	0.326545	0.05099	0.1917	0.3873	0.194096	0.1062	0.4899	0.05128
EF0002	dnaN	DNA metabolism	DNA replication, recombination, and repair	DNA polymerase III, beta subunit	1	1	1	0.5028	0.01377	0.506239	0.0002455	0.419816	0.1714	0.2551	0.4691	0.139034	0.2896	0.5166	0.008931
EF0003		Hypothetical proteins	Conserved	conserved hypothetical protein	1	1	1	0.1439	0.4076	-0.983335	5.229e-05	0.504821	0.004609	-0.1663	0.3231	0.561987	0.0003112	-0.7285	0.001324
EF0004	recF	DNA metabolism	DNA replication, recombination, and repair	DNA replication and repair protein RecF	1	1	1	0.004717	0.9858	-1.2263	2.562e-06	0.564201	0.06303	-0.467	0.07426	0.667032	0.001797	-0.7994	0.0009075
EF0005	gyrB	DNA metabolism	DNA replication, recombination, and repair	DNA gyrase, B subunit	1	1	1	0.04014	0.8358	-1.45373	1.372e-05	0.376241	0.02106	-0.5058	0.01908	0.199651	0.08812	-0.9606	4.406e-05
EF0006	gyrA	DNA metabolism	DNA replication, recombination, and repair	DNA gyrase, A subunit	1	1	1	-0.1197	0.5994	-1.54885	4.21e-08	0.471987	0.02146	-0.4422	0.06577	-0.258372	0.03101	-0.9513	5.604e-05
EF0007	rpsF	Protein synthesis	Ribosomal proteins: synthesis and modification	ribosomal protein S6	1	1	1	-0.6825	0.004031	0.143775	0.4206	-1.33236	5.35e-05	-0.7314	0.1378	-0.215042	0.1065	-0.5139	0.01382
EF0008	ssb-1	DNA metabolism	DNA replication, recombination, and repair	single-strand binding protein	1	1	1	-0.5301	0.002295	-0.728291	0.000529	-1.48129	2.603e-05	-0.5172	0.3152	-0.384714	0.01168	-0.6422	0.0007672
EF0009	rpsR	Protein synthesis	Ribosomal proteins: synthesis and modification	ribosomal protein S18	1	1	1	-0.7128	0.0008498	-0.060031	0.7056	-1.45735	1.527e-05	-0.3624	0.4168	-0.248129	0.1142	-0.2634	0.2352
EF0011		Unknown function	Enzymes of unknown specificity	DHH family protein	1	1	1	0.3642	0.1396	-0.742842	4.279e-05	0.504512	0.004326	0.00563	0.9826	0.234758	0.2228	-0.1041	0.5882
EF0012	rplI	Protein synthesis	Ribosomal proteins: synthesis and modification	ribosomal protein L9	1	1	1	0.541	0.007921	0.537808	0.002548	0.782687	0.001587	0.1823	0.4555	0.249176	0.05645	0.1151	0.505
EF0013	dnaB	DNA metabolism	DNA replication, recombination, and repair	replicative DNA helicase	1	1	1	-0.1123	0.5963	0.661713	0.001903	-0.201089	0.4139	0.1299	0.5716	-0.0910022	0.7102	0.5258	0.04126
EF0014	purA	Purines, pyrimidines, nucleosides, and nucleotides	Purine ribonucleotide biosynthesis	adenylosuccinate synthetase	1	1	1	-0.2832	0.09004	-3.85303	1.26e-10	-0.39226	0.02425	-0.9939	0.0601	0.0838224	0.5202	-3.168	1.338e-09
EF0016		Unknown function	General	DegV family protein	1	1	1	0.625	0.007189	0.380165	0.003524	0.775336	0.003001	-0.2566	0.3231	0.563468	0.00737	0.762	0.0002176
EF0017		Transport and binding proteins	Unknown substrate	ABC transporter, ATP-binding protein	1	1	1	-1.319	2.416e-05	-1.46513	3.392e-06	-1.63725	6.783e-06	-0.8361	0.0005543	-0.978708	3.434e-05	-1.272	1.713e-05
EF0018	mptR	Regulatory functions	Protein interactions	sigma-54 interaction domain protein	1	1	1	0.02622	0.9	-0.0898672	0.371	0.435793	0.03555	-0.3931	0.05732	0.106676	0.5248	0.02166	0.9229
EF0019	mptB	Transport and binding proteins	Carbohydrates, organic alcohols, and acids	PTS system, mannose-specific IIB component	1	1	1	0.1342	0.5486	-0.511238	0.1107	0.211865	0.3539	-1.554	0.0004689	0.0501254	0.7904	-1.619	0.0003276
EF0020	mptA	Transport and binding proteins	Carbohydrates, organic alcohols, and acids	PTS system, mannose-specific IIAB components	1	1	1	-0.02145	0.9335	-1.35517	6.17e-06	0.341282	0.1887	-1.821	0.002213	0.0664485	0.7789	-1.469	0.001231
EF0021	mptC	Transport and binding proteins	Carbohydrates, organic alcohols, and acids	PTS system, mannose-specific IIC component	1	1	1	0.1368	0.5791	-2.08038	5.1e-06	0.546719	0.004562	-2.043	0.0004543	-0.749804	0.000172	-1.832	0.0001344
EF0022	mptD	Transport and binding proteins	Carbohydrates, organic alcohols, and acids	PTS system, mannose-specific IID component	1	1	1	0.147	0.4414	-1.38812	0.002729	0.379812	0.06936	-2.092	0.0002566	-1.12209	9.694e-07	-1.509	0.0006577
EF0024		Hypothetical proteins	Conserved	conserved hypothetical protein	1	1	1	0.4501	0.007737	-0.34828	0.003075	0.414425	0.07507	-1.11	0.0004159	0.492782	0.01764	-1.122	0.0003583
EF0025		Cell envelope	Other	membrane protein, putative	1	1	1	1.168	0.0004722	0.831593	0.0209	1.31004	0.0003982	1.419	0.0003575	1.12483	0.0001152	2.991	8.668e-09
EF0026		Hypothetical proteins	Conserved	conserved hypothetical protein	1	1	1	2.329	4.946e-07	-0.186459	0.1621	4.35373	1.654e-07	-1.001	0.007911	1.79753	3.225e-06	-0.1243	0.5718
EF0027		Regulatory functions	Other	phosphosugar-binding transcriptional regulator, putative	1	1	1	NA	NA	NA	NA	1.62621	0.002092	1.155	0.001076	1.39892	2.285e-06	1.09	0.1038
EF0028		Transport and binding proteins	Carbohydrates, organic alcohols, and acids	PTS system, IIBC components	1	1	1	NA	NA	NA	NA	NA	NA	NA	NA	NA	NA	-0.7452	0.02993
EF0029		Unknown function	Enzymes of unknown specificity	aminotransferase, class II	1	1	1	NA	NA	NA	NA	NA	NA	NA	NA	NA	NA	NA	NA
EF0030		Transcription	Degradation of RNA	endoribonuclease L-PSP, putative	1	1	1	NA	NA	NA	NA	NA	NA	NA	NA	-0.158582	0.3822	0.1091	0.5284
EF0031		Cell envelope	Other	membrane protein, putative	1	1	1	0.2287	0.1802	0.612522	0.001161	0.172513	0.3194	0.106	0.7666	-0.240529	0.09122	0.9576	6.165e-05
EF0032		Cell envelope	Other	membrane protein, putative	1	1	1	-0.2455	0.1273	0.297666	0.05302	0.244286	0.2756	0.9301	0.002608	0.307872	0.1248	0.7009	0.007088
EF0033		Hypothetical proteins		hypothetical protein	1	1	1	NA	NA	NA	NA	NA	NA	NA	NA	NA	NA	NA	NA
EF0034		Hypothetical proteins	Conserved	conserved hypothetical protein	1	1	1	NA	NA	NA	NA	0.177117	0.3279	0.2963	0.2465	NA	NA	0.2585	0.1899
EF0035		Hypothetical proteins	Conserved	conserved hypothetical protein	1	1	1	0.1138	0.5588	0.220798	0.3343	0.314408	0.2778	0.6716	0.004404	0.0981741	0.5984	0.5376	0.03428
EF0036		Hypothetical proteins	Conserved	conserved hypothetical protein	1	1	1	-0.1598	0.4184	-0.226061	0.05182	0.0036437	0.9831	0.1577	0.5481	-0.0327696	0.8581	0.1278	0.5786
EF0037	proA	Amino acid biosynthesis	Glutamate family	gamma-glutamyl phosphate reductase	1	1	1	-0.8236	0.01068	0.310059	0.02533	-0.900974	0.008966	-0.3084	0.1447	-0.685194	0.0004311	0.454	0.03943
EF0038	proB	Amino acid biosynthesis	Glutamate family	glutamate 5-kinase	1	1	1	-1.022	0.00121	0.254121	0.06675	-0.788746	0.0371	-0.3133	0.204	-0.954658	0.0003207	0.103	0.6059
EF0039		Purines, pyrimidines, nucleosides, and nucleotides	2'-Deoxyribonucleotide metabolism	deoxyuridine 5`-triphosphate nucleotidohydrolase, putative	1	1	1	0.2912	0.2573	-0.591048	0.0002948	0.294476	0.06304	-0.1664	0.3369	0.248924	0.08819	-0.2014	0.2293
EF0040	radA	DNA metabolism	DNA replication, recombination, and repair	DNA repair protein RadA	1	1	1	0.1201	0.4779	-0.134013	0.3943	0.482804	0.01478	0.0178	0.9628	0.293331	0.08317	-0.006983	0.9831
EF0041		Unknown function	General	PIN domain protein	1	1	1	0.3814	0.1656	-0.548041	0.007802	0.265139	0.2511	-0.04914	0.8234	0.304332	0.07045	-0.02237	0.912
EF0042	ispF	Biosynthesis of cofactors, prosthetic groups, carriers	Other	2C-methyl-D-erythritol 2,4-cyclodiphosphate synthase	1	1	1	0.07079	0.6996	-0.130941	0.211	0.411547	0.06185	-0.4689	0.06591	0.0938474	0.6824	-0.1153	0.5456
EF0043	gltX	Protein synthesis	tRNA aminoacylation	glutamyl-tRNA synthetase	1	1	1	0.04915	0.8162	-0.305109	0.01515	0.0838456	0.5595	0.4479	0.03336	0.0828611	0.4992	0.08177	0.5976
EF0044	cysE	Amino acid biosynthesis	Serine family	serine O-acetyltransferase	1	1	1	-0.1946	0.4089	-1.62241	6.48e-07	-0.59969	0.01784	-0.3997	0.1097	-0.836541	8.213e-05	-0.9213	4.422e-05
EF0045	cysS	Protein synthesis	tRNA aminoacylation	cysteinyl-tRNA synthetase	1	1	1	-0.04858	0.8351	-0.864681	0.002024	-0.411493	0.0427	-0.194	0.2807	-0.716724	0.0007613	-0.7504	0.001986
EF0046		Hypothetical proteins	Conserved	conserved hypothetical protein	1	1	1	-0.2561	0.4913	-0.343766	0.01382	-0.477621	0.01715	0.01886	0.9649	-0.365823	0.01548	-0.3612	0.1378
EF0047		Protein synthesis	tRNA and rRNA base modification	RNA methyltransferase, TrmH family	1	1	1	-0.09792	0.5811	0.200795	0.2384	-0.734923	0.003128	0.02773	0.9425	-0.256574	0.05398	-0.07469	0.6668
EF0048		Hypothetical proteins	Conserved	conserved hypothetical protein	1	1	1	-0.295	0.164	-0.177192	0.1397	-0.835601	0.01477	0.1188	0.7025	-0.119982	0.4818	0.1042	0.7494
EF0049		Transcription	Transcription factors	sigma-70 factor family protien	1	1	1	NA	NA	NA	NA	NA	NA	NA	NA	NA	NA	NA	NA
EF0050		Hypothetical proteins	Conserved	conserved hypothetical protein	1	1	1	0.9218	0.0007395	0.746051	1.567e-05	0.903698	0.002589	0.5249	0.1354	0.414971	0.008325	0.5096	0.005005
EF0051	ispE	Biosynthesis of cofactors, prosthetic groups, carriers	Other	4-diphosphocytidyl-2C-methyl-D-erythritol kinase	1	1	1	-0.5579	0.2015	-0.769867	2.738e-05	-0.199123	0.4237	-0.188	0.5304	-0.555056	0.001469	-0.7524	0.001639
EF0052		Hypothetical proteins		hypothetical protein	1	0	U	-0.3143	0.4948	-1.11333	4.903e-06	NA	NA	NA	NA	NA	NA	NA	NA
EF0053	dnaQ	DNA metabolism	DNA replication, recombination, and repair	DNA polymerase III, epsilon subunit	1	0	0	-0.6965	0.0004077	-2.57804	5.125e-07	NA	NA	NA	NA	NA	NA	NA	NA
EF0054		Hypothetical proteins		hypothetical protein	1	0	0	-1.788	1.461e-06	-2.68268	5.072e-10	NA	NA	NA	NA	NA	NA	NA	NA
EF0055		Cellular processes	Cell adhesion	adhesion lipoprotein	1	1	1	-0.6797	0.00225	-0.68609	0.0001573	-1.28573	1.797e-05	-0.01868	0.9444	-0.426678	0.02107	-0.8499	0.002079
EF0056		Transport and binding proteins	Unknown substrate	ABC transporter, ATP-binding protein	1	1	1	-0.4176	0.04519	-2.03318	3.098e-07	-1.8006	0.000184	0.0401	0.9039	-0.431113	0.03036	-1.233	1.872e-05
EF0057		Transport and binding proteins	Unknown substrate	ABC transporter, permease protein	1	1	1	-0.3225	0.1077	-1.69932	4.737e-07	-1.51352	2.088e-05	0.2379	0.5431	-0.357216	0.04783	-1.431	2.794e-05
EF0058	purR	Purines, pyrimidines, nucleosides, and nucleotides	Purine ribonucleotide biosynthesis	pur operon repressor PurR	1	1	1	-0.2353	0.3697	-1.75479	1.651e-08	-0.218898	0.2511	-0.1653	0.4613	-0.0754964	0.7096	-1.44	3.471e-06
EF0059	glmU	Cell envelope	Biosynthesis and degradation of surface poly/liposaccharides	UDP-N-acetylglucosamine pyrophosphorylase	1	1	1	-0.5015	0.01087	-1.50631	7.029e-08	-0.835868	0.0001979	-1.415	6.305e-06	-0.674244	6.753e-05	-1.951	1.644e-07
EF0062		Purines, pyrimidines, nucleosides, and nucleotides	Nucleotide and nucleoside interconversions	5-nucleotidase family protein	1	1	1	0.05201	0.8667	0.368366	0.05158	0.453684	0.0874	-0.06106	0.8167	0.242175	0.1457	0.3447	0.1005
EF0063		Transport and binding proteins	Amino acids, peptides and amines	pheromone binding protein, putative	1	1	1	1.983	0.0007337	3.08082	2.589e-07	4.74705	5.263e-06	3.967	2.814e-06	NA	NA	2.45	2.624e-05
EF0064		Hypothetical proteins	Conserved	conserved hypothetical protein	1	1	1	NA	NA	NA	NA	NA	NA	NA	NA	NA	NA	NA	NA
EF0065		Unknown function	General	bacterial luciferase family protein	1	1	1	NA	NA	NA	NA	NA	NA	NA	NA	NA	NA	NA	NA
EF0066	ruvA	DNA metabolism	DNA replication, recombination, and repair	Holliday junction DNA helicase RuvA	1	1	1	0.2332	0.3826	0.0886183	0.5214	0.531093	0.1062	0.4585	0.135	0.470837	0.03016	0.9908	4.496e-05
EF0067	ruvB	DNA metabolism	DNA replication, recombination, and repair	Holliday junction DNA helicase RuvB	1	1	1	-0.0438	0.8501	-0.598006	0.04848	0.0206513	0.9092	0.1659	0.4518	-0.0541858	0.7565	0.2618	0.291
EF0068		Hypothetical proteins		hypothetical protein	1	1	1	NA	NA	NA	NA	NA	NA	NA	NA	NA	NA	NA	NA
EF0069		Central intermediary metabolism	Amino sugars	N-acetylmannosamine-6-phosphate epimerase, putative	1	1	1	0.06155	0.7959	0.216023	0.1729	0.462388	0.02934	0.009288	0.9731	0.163442	0.2874	0.1439	0.4865
EF0071		Cell envelope	Other	lipoprotein, putative	1	1	1	-1.336	0.0002965	-2.76492	3.774e-07	0.652546	0.004391	-1.569	1.793e-05	-0.511751	0.01405	-1.554	5.101e-05
EF0073		Regulatory functions	DNA interactions	transcriptional regulator, Cro/CI family	1	1	1	NA	NA	NA	NA	NA	NA	NA	NA	0.0509288	0.8246	0.3417	0.09194
EF0074	ers	Regulatory functions	DNA interactions	transcriptional regulator, Crp/Fnr family	1	1	1	-0.3227	0.07793	-0.212478	0.4573	-0.909207	0.0003513	0.1824	0.3668	-1.13853	7.208e-05	-0.8349	0.0003952
EF0076		Unknown function	Enzymes of unknown specificity	oxidoreductase, short chain dehydrogenase/reductase family	1	1	1	0.4878	0.01155	-0.127331	0.7082	1.41831	3.899e-06	2.198	1.332e-05	0.97824	4.535e-06	3.832	4.823e-09
EF0077		Hypothetical proteins	Conserved	conserved hypothetical protein	1	1	1	-0.2175	0.3329	-0.0897761	0.8545	0.814333	0.0003435	2.751	7.426e-07	1.02379	1.416e-05	2.086	9.282e-07
EF0078		Hypothetical proteins	Conserved	conserved hypothetical protein	1	1	1	-0.09858	0.6385	-0.450798	0.02578	0.493869	0.0427	3.135	4.531e-06	-0.107932	0.6088	2.05	7.848e-07
EF0079	gls24	Cellular processes	Adaptations to atypical conditions	gls24 protein	1	1	1	0.09272	0.6175	1.80483	0.0113	0.507245	0.002197	3.058	1.813e-06	0.329981	0.01019	3.136	8.922e-08
EF0080	glsB	Cellular processes	Adaptations to atypical conditions	gls24 protein	1	1	1	0.7328	0.0002007	4.38137	5.373e-11	0.91732	0.0004177	3.332	3.202e-07	0.829364	1.694e-05	2.969	9.211e-08
EF0081		Cell envelope	Other	membrane protein, putative	1	1	1	1.01	0.0007177	6.97495	1.132e-09	1.04811	0.003911	3.367	3.922e-09	0.602537	0.001184	3.651	8.145e-10
EF0082		Transport and binding proteins	Unknown substrate	major facilitator family transporter	1	1	1	0.6658	0.001637	1.7658	5.018e-07	1.46329	7.635e-05	3.44	4.563e-07	0.383492	0.01666	0.9673	0.0008888
EF0083		Hypothetical proteins		hypothetical protein	1	1	1	NA	NA	NA	NA	NA	NA	1.872	9.631e-05	NA	NA	1.024	0.0001052
EF0084		Hypothetical proteins		hypothetical protein	1	1	1	NA	NA	NA	NA	NA	NA	NA	NA	NA	NA	NA	NA
EF0085		Hypothetical proteins	Domain	conserved domain protein	1	1	1	NA	NA	0.0874359	0.6354	0.396574	0.0885	0.4492	0.03991	NA	NA	0.2277	0.3035
EF0086		Hypothetical proteins	Domain	conserved domain protein	1	1	1	NA	NA	NA	NA	NA	NA	NA	NA	NA	NA	NA	NA
EF0089		Hypothetical proteins	Domain	conserved domain protein	1	1	1	-0.8321	0.001317	-1.26099	0.001564	-1.37467	4.89e-05	-2.142	1.325e-06	-1.00754	0.0002585	-1.294	0.0002941
EF0090		Unknown function	General	diacylglycerol kinase catalytic domain protein	1	1	1	0.188	0.2238	1.2553	3.763e-07	0.273458	0.04804	0.8537	0.002789	0.504347	0.01116	0.9806	0.0002913
EF0091		Hypothetical proteins	Conserved	conserved hypothetical protein	1	1	1	0.028	0.9131	0.751193	0.003737	0.671018	0.001628	0.7005	0.01234	0.48093	0.00653	0.329	0.1672
EF0092		Hypothetical proteins		hypothetical protein	1	0	1	NA	NA	NA	NA	NA	NA	NA	NA	NA	NA	NA	NA
EF0093		Cell envelope	Other	cell wall surface anchor family protein	1	0	1	NA	NA	NA	NA	NA	NA	NA	NA	NA	NA	NA	NA
EF0094		Transport and binding proteins	Carbohydrates, organic alcohols, and acids	formate/nitrite transporter family protein	1	1	1	-0.4522	0.02483	-3.79321	1.074e-09	-0.794126	0.0002264	-2.127	6.933e-05	-0.630876	0.003134	-2.696	4.939e-09
EF0095		Cell envelope	Other	lipoprotein, putative	1	1	1	NA	NA	NA	NA	1.88254	1.822e-06	-0.4097	0.04455	1.48658	8.76e-05	0.01304	0.9654
EF0096		Hypothetical proteins	Conserved	conserved hypothetical protein	1	1	1	0.6103	0.005324	0.120177	0.2987	0.956891	0.0001546	0.4174	0.07421	0.770798	0.0001778	0.4222	0.01568
EF0097		Cellular processes	Pathogenesis	regulatory protein pfoR, putative	1	1	1	-0.7049	0.007302	-5.31157	5.334e-10	0.0990521	0.6503	-6.827	1.17e-10	-0.505691	0.02661	-4.453	4.939e-09
EF0098	sdhB-1	Energy metabolism	Amino acids and amines	L-serine dehydratase, iron-sulfur-dependent, beta subunit	1	1	1	-0.1752	0.3557	-4.37717	9.107e-10	1.31584	0.01228	-5.962	2.31e-10	0.355814	0.2339	-3.539	3.221e-08
EF0099	sdhA-1	Energy metabolism	Amino acids and amines	L-serine dehydratase, iron-sulfur-dependent, alpha subunit	1	1	1	0.1241	0.5131	-3.75241	5.717e-09	1.61005	4.355e-05	-4.997	9.032e-08	0.752452	0.005652	-2.892	1.416e-07
EF0100	serS-1	Protein synthesis	tRNA aminoacylation	seryl-tRNA synthetase	1	1	1	0.7639	0.06782	-2.46565	3.417e-05	1.75531	7.837e-05	-4.717	5.774e-08	0.920106	0.001386	-3.223	1.009e-08
EF0101		Unknown function	Enzymes of unknown specificity	hydrolase, alpha/beta hydrolase fold family	1	1	1	-0.05771	0.8523	0.885124	0.001262	-0.0201948	0.9327	0.2002	0.4657	-0.409437	0.055	0.1988	0.3267
EF0102		Regulatory functions	DNA interactions	transcriptional regulator, ArgR family	1	1	1	0.0225	0.8924	0.122893	0.3691	0.650462	0.003887	0.7547	0.0009742	0.253499	0.06453	0.07486	0.7284
EF0103		Regulatory functions	DNA interactions	transcriptional regulator, ArgR family	1	1	1	0.3152	0.09442	1.49225	5.084e-08	-0.0152896	0.9568	1.603	1.795e-05	0.214647	0.1313	1.658	9.967e-06
EF0104	arcA	Energy metabolism	Amino acids and amines	arginine deiminase	1	1	1	0.07665	0.6622	-1.97935	7.592e-05	0.166026	0.3346	-2.338	9.161e-06	0.147312	0.1709	-2.417	7.848e-07
EF0105	argF-1	Energy metabolism	Amino acids and amines	ornithine carbamoyltransferase	1	1	1	0.5842	0.07145	-1.65691	0.0008977	0.229377	0.372	-1.485	0.00247	0.25764	0.1039	-1.987	4.233e-05
EF0106	arcC-1	Energy metabolism	Amino acids and amines	carbamate kinase	1	1	1	0.7107	0.1735	-2.23811	0.000153	0.533134	0.01144	-1.389	0.01148	0.243002	0.2476	-2.906	3.362e-05
EF0107		Regulatory functions	DNA interactions	transcriptional regulator, Crp/Fnr family	1	1	1	0.3556	0.07799	-4.3587	2.534e-09	-0.0489065	0.8552	-1.277	0.01034	0.100778	0.4912	-3.471	5.396e-07
EF0108		Transport and binding proteins	Carbohydrates, organic alcohols, and acids	C4-dicarboxylate transporter, putative	1	1	1	0.8465	0.0002347	-1.34532	0.002131	0.594872	0.01956	-1.139	0.008456	0.938546	4.598e-05	-1.65	1.271e-05
EF0109		Unknown function	General	ThiJ/PfpI family protein	1	1	1	-0.6252	0.005244	1.70339	2.73e-07	-0.886615	0.00142	-0.6967	0.03169	-0.744167	0.0002899	1.146	2.326e-05
EF0110		Regulatory functions	DNA interactions	transcriptional regulator, ArsR family	1	1	1	-0.4903	0.01251	1.09425	1.059e-06	-0.653792	0.007788	-0.5748	0.01706	-0.743307	0.001226	1.055	2.169e-05
EF0111		Unknown function	Enzymes of unknown specificity	oxidoreductase, zinc-binding	1	1	1	NA	NA	NA	NA	-0.238473	0.1628	NA	NA	0.168157	0.4258	NA	NA
EF0112		Hypothetical proteins	Domain	conserved domain protein	1	0	0	0.7327	0.001014	1.27437	7.164e-07	NA	NA	NA	NA	NA	NA	NA	NA
EF0113		Hypothetical proteins		hypothetical protein	1	0	0	0.6722	0.00228	0.845777	5.172e-05	NA	NA	NA	NA	NA	NA	NA	NA
EF0114		Cell envelope	Biosynthesis and degradation of surface poly/liposaccharides	glycosyl hydrolase, family 20	1	1	1	0.2438	0.2422	-1.12273	0.004812	0.60309	0.01701	-1.755	3.897e-05	0.315411	0.07248	-1.352	0.0001602
EF0115		Transcription	Degradation of RNA	endoribonuclease L-PSP, putative	1	1	1	NA	NA	NA	NA	0.346609	0.109	-0.5737	0.05732	-0.889053	0.02152	-1.328	0.0004453
EF0116		Hypothetical proteins	Conserved	conserved hypothetical protein	1	1	1	1.64	2.831e-05	1.80847	8.21e-09	1.27621	2.919e-06	1.187	0.0002545	0.717654	0.000976	1.326	1.761e-05
EF0117		Regulatory functions	DNA interactions	transcriptional regulator, GntR family	1	1	1	1.152	0.000614	1.43481	5.961e-07	1.47715	4.546e-06	0.9173	0.01793	0.859916	0.0001813	0.9225	0.001587
EF0118		Energy metabolism	Amino acids and amines	ornithine cyclodeaminase, putative	1	1	1	NA	NA	NA	NA	NA	NA	NA	NA	NA	NA	NA	NA
EF0119		Cellular processes	Toxin production and resistance	phenazine biosynthesis protein PhzF family	1	1	1	NA	NA	NA	NA	NA	NA	NA	NA	NA	NA	NA	NA
EF0120		Hypothetical proteins	Conserved	conserved hypothetical protein	1	1	1	NA	NA	-0.181063	0.3269	-0.429219	0.06316	-0.818	0.002911	0.0216711	0.8824	0.08502	0.6369
EF0121		Hypothetical proteins		hypothetical protein	1	1	1	-0.4375	0.0306	-0.486658	0.001029	-0.269979	0.1255	-0.4363	0.04051	0.0596021	0.661	0.1533	0.3874
EF0122		Hypothetical proteins	Domain	conserved domain protein	1	0	0	-0.1715	0.2403	-1.32588	4.354e-07	NA	NA	NA	NA	NA	NA	NA	NA
EF0123		Hypothetical proteins	Conserved	conserved hypothetical protein	1	0	0	-0.3358	0.06194	-0.544792	0.0001071	NA	NA	NA	NA	NA	NA	NA	NA
EF0124		Hypothetical proteins		hypothetical protein	1	1	1	NA	NA	NA	NA	0.661474	0.001098	0.1779	0.5602	-0.0070822	0.9663	0.3042	0.09916
EF0125		Mobile and extrachromosomal element functions	Transposon functions	IS256, transposase	0	0	0	NA	NA	NA	NA	NA	NA	NA	NA	NA	NA	NA	NA
EF0126		Hypothetical proteins	Conserved	conserved hypothetical protein	1	0	0	0.06425	0.7224	0.0389968	0.7801	NA	NA	NA	NA	NA	NA	NA	NA
EF0127		Hypothetical proteins	Conserved	conserved hypothetical protein	0	0	0	NA	NA	NA	NA	NA	NA	NA	NA	NA	NA	NA	NA
EF0128		Hypothetical proteins		hypothetical protein	0	0	0	NA	NA	NA	NA	NA	NA	NA	NA	NA	NA	NA	NA
EF0129		Regulatory functions	DNA interactions	transcriptional regulator, Cro/CI family	0	0	0	NA	NA	NA	NA	NA	NA	NA	NA	NA	NA	NA	NA
EF0130		Hypothetical proteins		hypothetical protein	0	0	0	NA	NA	NA	NA	NA	NA	NA	NA	NA	NA	NA	NA
EF0131		Hypothetical proteins	Domain	conserved domain protein	1	0	0	NA	NA	NA	NA	NA	NA	NA	NA	NA	NA	NA	NA
EF0132		Hypothetical proteins		hypothetical protein	0	0	0	NA	NA	NA	NA	NA	NA	NA	NA	NA	NA	NA	NA
EF0133		Hypothetical proteins		hypothetical protein	0	0	0	NA	NA	NA	NA	NA	NA	NA	NA	NA	NA	NA	NA
EF0134		Hypothetical proteins		hypothetical protein	0	0	0	NA	NA	NA	NA	NA	NA	NA	NA	NA	NA	NA	NA
EF0135		Hypothetical proteins	Conserved	conserved hypothetical protein	1	0	0	NA	NA	NA	NA	NA	NA	NA	NA	NA	NA	NA	NA
EF0136		Hypothetical proteins		hypothetical protein	0	0	0	NA	NA	NA	NA	NA	NA	NA	NA	NA	NA	NA	NA
EF0137		Unknown function	General	nucleotidyltransferase domain protein	0	0	0	NA	NA	NA	NA	NA	NA	NA	NA	NA	NA	NA	NA
EF0138		Hypothetical proteins	Domain	conserved domain protein	0	0	0	NA	NA	NA	NA	NA	NA	NA	NA	NA	NA	NA	NA
EF0139		Cellular processes	Cell division	FtsK/SpoIIIE family protein	1	0	0	NA	NA	NA	NA	NA	NA	NA	NA	NA	NA	NA	NA
EF0140		Hypothetical proteins	Domain	conserved domain protein	0	0	0	NA	NA	NA	NA	NA	NA	NA	NA	NA	NA	NA	NA
EF0141		Hypothetical proteins		hypothetical protein	0	0	0	NA	NA	NA	NA	NA	NA	NA	NA	NA	NA	NA	NA
EF0142		Hypothetical proteins	Conserved	conserved hypothetical protein	0	0	0	NA	NA	NA	NA	NA	NA	NA	NA	NA	NA	NA	NA
EF0143		Regulatory functions	DNA interactions	transcriptional regulator, Cro/CI family	0	0	0	NA	NA	NA	NA	NA	NA	NA	NA	NA	NA	NA	NA
EF0144		Hypothetical proteins	Domain	conserved domain protein	0	0	0	NA	NA	NA	NA	NA	NA	NA	NA	NA	NA	NA	NA
EF0145		Hypothetical proteins		hypothetical protein	1	1	0	NA	NA	NA	NA	NA	NA	NA	NA	NA	NA	NA	NA
EF0146		Cellular processes	Conjugation	surface exclusion protein, putative	0	0	0	NA	NA	NA	NA	NA	NA	NA	NA	NA	NA	NA	NA
EF0147		Hypothetical proteins		hypothetical protein	0	0	0	NA	NA	NA	NA	NA	NA	NA	NA	NA	NA	NA	NA
EF0149	asa	Cellular processes	Conjugation	aggregation substance, putative	0	0	0	NA	NA	NA	NA	NA	NA	NA	NA	NA	NA	NA	NA
EF0150		Cell envelope	Other	membrane protein, putative	0	0	0	NA	NA	NA	NA	NA	NA	NA	NA	NA	NA	NA	NA
EF0151		Hypothetical proteins		hypothetical protein	0	0	0	NA	NA	NA	NA	NA	NA	NA	NA	NA	NA	NA	NA
EF0152		Hypothetical proteins		hypothetical protein	0	0	0	NA	NA	NA	NA	NA	NA	NA	NA	NA	NA	NA	NA
EF0153		Cell envelope	Other	cell wall surface anchor family protein	0	0	0	NA	NA	NA	NA	NA	NA	NA	NA	NA	NA	NA	NA
EF0154		Hypothetical proteins	Conserved	conserved hypothetical protein	0	0	0	NA	NA	NA	NA	NA	NA	NA	NA	NA	NA	NA	NA
EF0155		Hypothetical proteins	Conserved	conserved hypothetical protein	0	0	0	NA	NA	NA	NA	NA	NA	NA	NA	NA	NA	NA	NA
EF0156		Hypothetical proteins	Conserved	conserved hypothetical protein	0	0	0	NA	NA	NA	NA	NA	NA	NA	NA	NA	NA	NA	NA
EF0158		Mobile and extrachromosomal element functions	Plasmid functions	conjugal transfer protein, putative	0	0	0	NA	NA	NA	NA	NA	NA	NA	NA	NA	NA	NA	NA
EF0159		Cell envelope	Other	membrane protein, putative	0	0	0	NA	NA	NA	NA	NA	NA	NA	NA	NA	NA	NA	NA
EF0160		Hypothetical proteins	Domain	conserved domain protein	0	0	0	NA	NA	NA	NA	NA	NA	NA	NA	NA	NA	NA	NA
EF0161		Hypothetical proteins		hypothetical protein	0	0	0	NA	NA	NA	NA	NA	NA	NA	NA	NA	NA	NA	NA
EF0162		Hypothetical proteins		hypothetical protein	0	0	0	NA	NA	NA	NA	NA	NA	NA	NA	NA	NA	NA	NA
EF0163		Cell envelope	Other	lipoprotein, putative	0	0	0	NA	NA	NA	NA	NA	NA	NA	NA	NA	NA	NA	NA
EF0164		Cell envelope	Other	lipoprotein, putative	0	0	0	NA	NA	NA	NA	NA	NA	NA	NA	NA	NA	NA	NA
EF0165		Hypothetical proteins	Conserved	conserved hypothetical protein	0	0	0	NA	NA	NA	NA	NA	NA	NA	NA	NA	NA	NA	NA
EF0166		DNA metabolism	DNA replication, recombination, and repair	site-specific recombinase, phage integrase family	0	0	0	NA	NA	NA	NA	NA	NA	NA	NA	NA	NA	NA	NA
EF0167	guaA	Purines, pyrimidines, nucleosides, and nucleotides	Purine ribonucleotide biosynthesis	GMP synthase	1	1	1	-0.2226	0.2386	0.338775	0.0465	-0.353485	0.04336	0.1028	0.657	-0.217388	0.06105	-0.2763	0.321
EF0168		Biosynthesis of cofactors, prosthetic groups, carriers	Pantothenate and coenzyme A	pantothenate kinase, putative	1	1	1	-0.6165	0.001861	-1.08135	6.527e-06	-0.932114	0.0003052	-0.6113	0.03052	-0.502968	0.05367	-1.064	6.191e-05
EF0169		Fatty acid and phospholipid metabolism	Degradation	lipase/acylhydrolase	1	1	1	0.8762	0.0002673	2.33389	9.697e-09	0.995012	0.0001281	1.633	0.00204	1.25509	1.689e-05	2.405	5.621e-08
EF0170		Hypothetical proteins	Conserved	conserved hypothetical protein	1	1	1	0.864	0.0007299	2.19308	5.057e-09	0.94795	0.003701	1.485	6.729e-05	1.04291	0.0001227	2.292	1.358e-07
EF0171	adD	Purines, pyrimidines, nucleosides, and nucleotides	Salvage of nucleosides and nucleotides	adenosine deaminase	1	1	1	-0.5809	0.05883	0.265795	0.0785	NA	NA	NA	NA	NA	NA	NA	NA
EF0172		Regulatory functions	DNA interactions	sugar-binding transcriptional regulator, LacI family	1	1	1	-1.308	4.243e-05	-1.86525	1.819e-05	-1.10291	0.02273	-1.392	7.575e-05	-0.987727	4.105e-06	-1.961	2.549e-06
EF0173	pyn	Purines, pyrimidines, nucleosides, and nucleotides	Salvage of nucleosides and nucleotides	pyrimidine-nucleoside phosphorylase	1	1	1	-1.006	5.277e-05	-2.11482	1.182e-09	-0.626238	0.0155	-2.313	3.964e-07	-0.860988	2.636e-05	-2.469	1.009e-08
EF0174	deoC	Energy metabolism	Other	deoxyribose-phosphate aldolase	1	0	1	NA	NA	NA	NA	NA	NA	NA	NA	NA	NA	NA	NA
EF0175	cdd	Purines, pyrimidines, nucleosides, and nucleotides	Salvage of nucleosides and nucleotides	cytidine deaminase	1	1	1	-0.8901	0.0003659	-2.49028	5.932e-10	-0.479929	0.01774	-2.491	1.517e-07	-0.651322	0.0001691	-2.738	3.665e-08
EF0176		Cell envelope	Other	basic membrane protein family	1	1	1	-0.7335	0.0005118	-1.9915	2.489e-07	-0.910717	0.0001646	-2.371	2.223e-07	-0.406458	0.003327	-2.051	1.964e-07
EF0177		Cell envelope	Other	basic membrane protein family	1	1	1	0.2143	0.4425	-1.87778	2.489e-06	-0.0401527	0.811	-2.407	4.046e-08	-0.0112581	0.9456	-1.945	5.85e-07
EF0178		Transport and binding proteins	Unknown substrate	ABC transporter, ATP-binding protein	1	1	1	-0.3203	0.08377	-2.26356	1.268e-06	-0.176548	0.2853	-2.732	2.299e-08	-0.391288	0.0038	-2.459	1.723e-07
EF0179		Transport and binding proteins	Unknown substrate	ABC transporter, permease protein	1	1	1	-0.0689	0.8963	-3.18982	1.05e-06	-0.0115625	0.975	-2.848	4.046e-08	-0.098475	0.6423	-2.827	6.986e-08
EF0180		Transport and binding proteins	Unknown substrate	ABC transporter, permease protein	1	1	1	0.3345	0.04754	-1.40953	2.687e-06	0.176205	0.5818	-2.402	3.43e-07	0.293601	0.1576	-1.556	2.466e-05
EF0183		Hypothetical proteins		hypothetical protein	1	0	1	-0.2218	0.1909	0.127412	0.4729	NA	NA	NA	NA	-0.549194	0.002391	-1.065	0.0001294
EF0184		Hypothetical proteins		hypothetical protein	1	0	1	0.09541	0.646	0.0165582	0.8981	NA	NA	NA	NA	-0.776141	0.0005693	-1.122	0.0002576
EF0185	deoB	Purines, pyrimidines, nucleosides, and nucleotides	Other	phosphopentomutase	1	1	1	0.3503	0.05425	0.204223	0.1967	1.15433	1.657e-05	0.4167	0.04464	0.385896	0.01207	0.5373	0.00223
EF0186	deoD-1	Purines, pyrimidines, nucleosides, and nucleotides	Salvage of nucleosides and nucleotides	purine nucleoside phosphorylase	1	1	1	0.2203	0.2043	0.0378581	0.7369	1.46257	5.699e-06	0.5417	0.03452	0.312115	0.03547	0.683	0.008415
EF0187	deoD-2	Purines, pyrimidines, nucleosides, and nucleotides	Salvage of nucleosides and nucleotides	purine nucleoside phosphorylase	1	1	1	0.5852	0.00979	1.16467	0.0113	0.728659	0.0004415	0.6149	0.003443	0.337305	0.02019	0.5958	0.001107
EF0188	feuA	Transport and binding proteins	Cations and iron carrying compounds	iron compound ABC transporter, substrate-binding protein	1	1	1	-1.033	0.000119	0.836135	0.0001745	-0.904722	0.0007965	2.639	4.044e-07	-1.16753	5.373e-05	0.489	0.06285
EF0191		Transport and binding proteins	Cations and iron carrying compounds	ferrichrome ABC transporter, ATP-binding protein	1	1	1	NA	NA	NA	NA	-0.283705	0.3521	1.389	0.000438	NA	NA	0.3354	0.09565
EF0192		Transport and binding proteins	Cations and iron carrying compounds	ferrichrome ABC transporter, permease protein	1	1	1	-0.7136	0.05588	0.324853	0.03933	-0.755731	0.009111	1.204	5.927e-05	-1.06246	0.0007182	0.2086	0.2606
EF0193	fhuG	Transport and binding proteins	Cations and iron carrying compounds	ferrichrome ABC transporter, permease protein	1	1	1	-0.7297	0.005673	0.333251	0.04805	-0.83093	0.004293	0.9917	0.0006922	-0.932576	3.116e-05	0.4276	0.04348
EF0194		Energy metabolism	Fermentation	NADH-dependent butanol dehydrogenase, putative	1	1	1	-0.01475	0.9583	2.8664	5.735e-08	0.032162	0.9404	1.349	0.000439	0.0226975	0.8713	2.422	4.311e-07
EF0195	gpm	Energy metabolism	Glycolysis/gluconeogenesis	phosphoglycerate mutase 1	1	1	1	0.3307	0.1096	-0.0041408	0.9825	-0.24221	0.2314	0.3567	0.1098	0.266386	0.03143	0.3826	0.03709
EF0196		DNA metabolism	DNA replication, recombination, and repair	site-specific recombinase, resolvase family	1	1	1	-0.594	0.0563	-1.65413	2.98e-08	-0.712853	0.009198	-0.9935	0.0004201	-0.337281	0.06466	-0.8504	0.0001896
EF0197	rpiA	Energy metabolism	Pentose phosphate pathway	ribose 5-phosphate isomerase A	1	1	1	-0.7599	0.001403	-2.04876	4.21e-08	-0.910461	0.001744	-0.7979	0.002046	-0.44689	0.02718	-0.9389	0.0006503
EF0198	rpsL	Protein synthesis	Ribosomal proteins: synthesis and modification	ribosomal protein S12	1	1	1	-0.6005	0.003471	-0.213199	0.222	-0.35083	0.05881	-0.1027	0.7921	-0.181212	0.1719	-0.6316	0.04612
EF0199	rpsG	Protein synthesis	Ribosomal proteins: synthesis and modification	ribosomal protein S7	1	1	1	-1.062	0.0001429	0.482459	0.1183	-0.865544	0.003842	0.1126	0.5039	-0.721764	0.0007977	0.01126	0.9606
EF0200	fusA	Protein synthesis	Translation factors	translation elongation factor G	1	1	1	-0.6398	0.007269	-0.956775	0.0001327	-0.713585	0.002137	-0.297	0.3575	-0.458396	0.002711	-1.691	0.003874
EF0201	tuf	Protein synthesis	Translation factors	translation elongation factor Tu	1	1	1	0.6948	0.0003426	1.3775	1.09e-07	0.108704	0.6392	0.5576	0.07681	-0.0339832	0.8295	0.5174	0.03363
EF0202		Biosynthesis of cofactors, prosthetic groups, carriers	Thiamine	phosphomethylpyrimidine kinase, putative	1	1	1	0.4946	0.02708	0.179438	0.213	0.532789	0.1222	0.9283	0.001116	0.605804	0.008203	2.159	3.708e-07
EF0203	cfa	Fatty acid and phospholipid metabolism	Biosynthesis	cyclopropane-fatty-acyl-phospholipid synthase	1	1	1	1.485	9.226e-06	1.33773	1.915e-06	1.39902	3.173e-05	1.536	0.0002991	1.2979	2.061e-06	1.947	4.41e-07
EF0205	rpsJ	Protein synthesis	Ribosomal proteins: synthesis and modification	ribosomal protein S10	1	1	1	-0.5203	0.05907	-0.87108	0.001167	-0.964176	0.0001247	-0.007367	0.9759	-0.630287	0.0001528	-0.7709	0.004391
EF0206	rplC	Protein synthesis	Ribosomal proteins: synthesis and modification	ribosomal protein L3	1	1	1	-1.426	3.83e-05	-0.986559	0.02138	-1.18146	0.0002203	-0.3721	0.09205	-0.520958	0.008579	-0.1092	0.6013
EF0207	rplD	Protein synthesis	Ribosomal proteins: synthesis and modification	ribosomal protein L4	1	1	1	-0.6512	0.0005548	-0.675516	8.024e-05	-0.425469	0.01413	-0.1831	0.621	-0.3369	0.05961	-0.1842	0.5214
EF0208	rplW	Protein synthesis	Ribosomal proteins: synthesis and modification	ribosomal protein L23	1	1	1	-1.57	6.87e-07	-0.645081	0.001711	-0.450097	0.007266	-0.8021	0.01502	-0.473292	0.002421	-1.604	1.677e-05
EF0209	rplB	Protein synthesis	Ribosomal proteins: synthesis and modification	ribosomal protein L2	1	1	1	-0.529	0.02369	-0.239451	0.0871	-0.533371	0.002734	0.03056	0.9067	-0.410239	0.00467	-0.3227	0.1596
EF0210	rpsS	Protein synthesis	Ribosomal proteins: synthesis and modification	ribosomal protein S19	1	1	1	-0.3723	0.02224	-0.469808	0.0007075	-0.440772	0.005823	-0.01127	0.9694	-0.332676	0.01023	-0.3931	0.09895
EF0211	rplV	Protein synthesis	Ribosomal proteins: synthesis and modification	ribosomal protein L22	1	1	1	-0.3739	0.07857	-0.0392633	0.7106	-0.405904	0.01167	-0.03072	0.8857	-0.214412	0.06606	-0.1575	0.4477
EF0212	rpsC	Protein synthesis	Ribosomal proteins: synthesis and modification	ribosomal protein S3	1	1	1	-1.023	8.751e-05	-0.735316	0.001332	-0.472909	0.003379	-0.3865	0.05469	-0.190926	0.1175	-0.615	0.007195
EF0213	rplP	Protein synthesis	Ribosomal proteins: synthesis and modification	ribosomal protein L16	1	1	1	-0.6066	0.002514	-0.58662	0.003257	-0.505739	0.01349	-0.01422	0.9447	-0.200487	0.07835	-0.6364	0.01121
EF0214	rpmC	Protein synthesis	Ribosomal proteins: synthesis and modification	ribosomal protein L29	1	1	1	-1.213	2.322e-05	-1.12349	7.523e-05	-0.507196	0.002835	-0.8822	0.001579	-0.129165	0.3456	-1.814	7.922e-07
EF0215	rpsQ	Protein synthesis	Ribosomal proteins: synthesis and modification	ribosomal protein S17	1	1	1	-0.5863	0.05378	-0.521965	0.02207	-0.486055	0.004091	-1.039	0.00817	-0.330824	0.009399	-2.722	8.67e-09
EF0216	rplN	Protein synthesis	Ribosomal proteins: synthesis and modification	ribosomal protein L14	1	1	1	0.04224	0.865	0.148379	0.3572	-0.0463674	0.7512	-0.2305	0.2386	-0.103566	0.3557	-0.03519	0.8468
EF0217	rplX	Protein synthesis	Ribosomal proteins: synthesis and modification	ribosomal protein L24	1	1	1	-1.274	4.475e-06	-0.445137	0.01111	-0.0056918	0.9706	-0.2205	0.2352	0.0156868	0.9053	0.02687	0.9333
EF0218	rplE	Protein synthesis	Ribosomal proteins: synthesis and modification	ribosomal protein L5	1	1	1	-0.8055	0.000234	-0.341055	0.1613	-0.122689	0.3673	-0.433	0.05655	0.110101	0.3863	-0.3966	0.1299
EF0219	rpsN-1	Protein synthesis	Ribosomal proteins: synthesis and modification	ribosomal protein S14	1	1	1	-0.06595	0.7788	0.374407	0.017	0.020598	0.9047	-0.01907	0.9316	-0.0511014	0.6865	-0.2166	0.3829
EF0220	rpsH	Protein synthesis	Ribosomal proteins: synthesis and modification	ribosomal protein S8	1	1	1	-0.2891	0.2329	-0.0773952	0.6907	-0.0632923	0.6889	-0.8405	0.04325	-0.0031123	0.9832	-2.556	4.817e-08
EF0221	rplF	Protein synthesis	Ribosomal proteins: synthesis and modification	ribosomal protein L6	1	1	1	-0.5067	0.01103	-1.48319	0.0001834	-0.0802325	0.5822	-0.5782	0.04124	0.203298	0.08514	-0.6248	0.002927
EF0223	rplR	Protein synthesis	Ribosomal proteins: synthesis and modification	ribosomal protein L18	1	1	1	-0.1419	0.3803	-0.315044	0.05945	0.258637	0.07712	-0.3177	0.1995	0.305918	0.02661	0.2392	0.2678
EF0224	rpsE	Protein synthesis	Ribosomal proteins: synthesis and modification	ribosomal protein S5	1	1	1	-0.6192	0.01887	-1.43893	0.0001002	-0.255173	0.1352	-1.053	0.004705	0.163514	0.3746	-1.21	4.145e-05
EF0225	rpmD	Protein synthesis	Ribosomal proteins: synthesis and modification	ribosomal protein L30	1	1	1	-0.7735	0.0001413	0.181943	0.3279	0.278739	0.1015	-0.08632	0.683	0.542307	0.001371	0.3456	0.173
EF0226	rplO	Protein synthesis	Ribosomal proteins: synthesis and modification	ribosomal protein L15	1	1	1	-0.3257	0.1656	-0.432913	0.0433	-0.100285	0.49	-0.7303	0.0356	-0.12482	0.3856	-1.212	8.741e-06
EF0227	secY	Protein fate	Protein and peptide secretion and trafficking	preprotein translocase, SecY subunit	1	1	1	-0.3936	0.03832	-0.27583	0.3293	-0.253589	0.08917	-0.9304	0.006865	-0.111678	0.4079	-1.136	2.586e-05
EF0228	adk	Purines, pyrimidines, nucleosides, and nucleotides	Nucleotide and nucleoside interconversions	adenylate kinase	1	1	1	-1.355	0.0002705	-4.01645	8.692e-10	-0.080227	0.6046	-0.5526	0.01738	0.109158	0.4404	-1.578	2.169e-05
EF0229	infA	Protein synthesis	Translation factors	translation initiation factor IF-1	1	1	1	-0.2342	0.1597	-0.205403	0.2345	0.0766462	0.6033	-0.1545	0.5602	-0.264368	0.0485	-0.4013	0.08833
EF0230	rpmJ	Protein synthesis	Ribosomal proteins: synthesis and modification	ribosomal protein L36	1	1	1	-1.236	5.534e-06	-3.74745	2.535e-07	-1.07354	0.0001334	-0.9545	0.00356	-0.729264	0.0001125	-2.835	2.856e-08
EF0231	rpsM	Protein synthesis	Ribosomal proteins: synthesis and modification	ribosomal protein S13	1	1	1	-0.0645	0.7179	-0.171079	0.4203	-0.514845	0.01349	-0.531	0.02754	-0.995482	0.0002191	-1.773	6.092e-07
EF0232	rpsK	Protein synthesis	Ribosomal proteins: synthesis and modification	ribosomal protein S11	1	1	1	0.003452	0.9853	0.0793088	0.6415	-0.0350961	0.8136	-0.05093	0.7918	-0.299582	0.04565	-0.315	0.06269
EF0233	rpoA	Transcription	DNA-dependent RNA polymerase	DNA-directed RNA polymerase, alpha subunit	1	1	1	-0.8409	0.000119	-1.30711	1.651e-05	-0.458307	0.03175	-0.08653	0.6277	-0.169514	0.1612	-0.02826	0.8761
EF0234	rplQ	Protein synthesis	Ribosomal proteins: synthesis and modification	ribosomal protein L17	1	1	1	-1.055	0.0001125	-1.77832	1.487e-05	-0.704412	0.002092	-0.1916	0.4779	-0.269781	0.03993	-0.09054	0.7371
EF0235		Cell envelope	Other	membrane protein, putative	1	1	1	0.5309	0.1569	0.497787	0.003864	1.6497	0.0001218	1.215	0.0005668	0.739177	0.02722	1.247	5.355e-05
EF0236		Protein fate	Degradation of proteins, peptides, and glycopeptides	peptidase, M20/M25/M40 family	1	1	1	0.3808	0.275	0.860127	0.005354	1.18396	0.002761	1.375	9.682e-06	0.862612	0.00201	1.524	1.517e-05
EF0237		Transport and binding proteins	Unknown substrate	ABC transporter, ATP-binding protein	1	1	1	0.09379	0.5987	0.0888108	0.4188	-0.198007	0.2623	-0.2936	0.1443	-0.0918836	0.4818	-0.7747	0.0005046
EF0238		Transport and binding proteins	Unknown substrate	ABC transporter, ATP-binding protein	1	1	1	-0.3778	0.01614	-0.681354	7.306e-05	-0.431396	0.01099	-0.3906	0.03421	-0.520269	0.002582	-0.856	0.0001747
EF0239		Transport and binding proteins	Cations and iron carrying compounds	cobalt transport family protein	1	1	1	-0.2532	0.1858	0.818588	0.0003858	-0.41557	0.126	-0.03988	0.9318	-0.820407	0.001483	-0.3401	0.08607
EF0241		Hypothetical proteins	Conserved	conserved hypothetical protein	1	1	1	0.8089	0.001455	3.08363	4.13e-09	0.0381019	0.8369	1.023	7.421e-05	0.505655	0.0005607	2.197	9.325e-08
EF0243	brnQ	Transport and binding proteins	Amino acids, peptides and amines	branched-chain amino acid transport system II carrier protein	1	1	1	0.2562	0.5	0.225933	0.2159	0.53462	0.1723	-0.3177	0.2666	0.591941	0.05673	0.8387	0.003888
EF0244		Unknown function	Enzymes of unknown specificity	acetyltransferase, GNAT family	1	1	1	1.637	0.001249	0.869946	0.03422	2.70301	1.734e-05	1.199	0.0001195	1.76503	0.001862	1.444	0.0002722
EF0245		Unknown function	Enzymes of unknown specificity	decarboxylase family protein	1	1	1	-0.6566	0.009898	-0.080009	0.6875	-1.14046	0.0002145	0.4776	0.03815	-0.6598	0.004369	-0.2528	0.1092
EF0246		Transport and binding proteins	Amino acids, peptides and amines	amino acid ABC transporter, ATP-binding protein	1	1	1	-1.435	4.242e-06	-1.54141	1.726e-06	-0.406434	0.08059	-0.1884	0.3816	-1.00239	3.343e-05	-0.5223	0.008931
EF0247		Transport and binding proteins	Amino acids, peptides and amines	amino acid ABC transporter, amino acid-binding/permease protein	1	1	1	-1.328	5.268e-06	-2.33636	2.872e-09	-0.50401	0.008096	-0.4586	0.05097	-0.896957	5.748e-05	-1.682	9.909e-07
EF0248		Hypothetical proteins		hypothetical protein	1	1	1	0.3575	0.1746	-0.624503	0.009475	-0.0705381	0.605	-0.2656	0.6475	0.23565	0.06471	0.4286	0.01902
EF0249		Regulatory functions	Other	transcriptional regulator, Sir2 family	1	1	1	-0.001548	0.9941	0.95611	1.172e-05	0.0673578	0.6755	0.2238	0.2894	0.151249	0.3746	0.5584	0.02083
EF0250		Energy metabolism	Other	maltose O-acetyltransferase, putative	1	1	1	-0.3344	0.06042	0.41382	0.008587	0.0490304	0.7936	0.2287	0.4298	-0.210145	0.2078	-0.1489	0.5247
EF0251		Regulatory functions	Other	transcriptional regulator, putative	1	1	1	0.03541	0.8488	0.505693	0.001797	-0.27313	0.06606	0.127	0.6518	-0.0529013	0.7242	0.2941	0.1184
EF0252		Cell envelope	Biosynthesis/degradation of murein sacculus/peptidoglycan	N-acetylmuramoyl-L-alanine amidase, family 4	1	1	1	0.5605	0.004448	0.223584	0.5684	0.609788	0.001838	0.7831	0.01489	0.423464	0.007319	0.4687	0.05797
EF0253		Energy metabolism	Fermentation	aldehyde dehydrogenase	1	1	1	0.04425	0.9	-1.32451	7.552e-06	-0.0083672	0.9673	-1.703	9.161e-06	-0.231019	0.2364	-2.09	6.221e-06
EF0255	ldh-1	Energy metabolism	Glycolysis/gluconeogenesis	L-lactate dehydrogenase	1	1	1	0.1334	0.536	-0.533666	0.0001564	0.802573	0.003476	0.5321	0.07024	0.0280696	0.8942	1.264	6.424e-05
EF0256	pth	Protein synthesis	Other	peptidyl-tRNA hydrolase	1	1	1	-0.9136	0.005814	-1.89052	3.953e-07	-0.218587	0.3407	-0.1455	0.7012	-0.92375	6.892e-05	-0.9808	0.0002345
EF0257	mfd	DNA metabolism	DNA replication, recombination, and repair	transcription-repair coupling factor	1	1	1	-1.068	2.354e-05	-1.78684	2.07e-07	-0.470172	0.01227	-0.3077	0.2216	-0.954179	3.813e-06	-0.9919	0.0001109
EF0258		Cell envelope	Biosynthesis and degradation of surface poly/liposaccharides	polysaccharide biosynthesis family protein	1	1	1	-0.7024	0.00269	-0.503053	0.01481	-0.185432	0.4836	0.196	0.4717	-0.702107	0.0002801	-0.3838	0.1062
EF0259		Unknown function	General	S4 RNA-binding domain protein	1	1	1	-0.6469	0.03125	0.159389	0.4445	-0.371981	0.1446	0.6131	0.04275	-0.202335	0.1544	-0.05382	0.8509
EF0260		Hypothetical proteins		hypothetical protein	1	1	1	-1.185	0.0002965	-0.926665	0.007751	-1.14112	0.0001476	-0.4096	0.04058	-0.594473	0.006276	-0.3444	0.08834
EF0261		Hypothetical proteins	Conserved	conserved hypothetical protein	1	1	1	-0.1402	0.3675	-0.228522	0.05119	-0.245356	0.1811	0.0666	0.8121	-0.0211106	0.909	0.1264	0.4122
EF0262		Unknown function	General	S1 RNA-binding domain protein	1	1	1	-0.2321	0.2898	0.38714	0.04415	-0.27333	0.07109	-0.07863	0.6736	-0.0900794	0.456	0.331	0.1184
EF0263	tilS	Hypothetical proteins	Domain	tRNA(Ile)-lysidine synthetase	1	1	1	-0.04875	0.8342	-0.286218	0.03112	-0.387872	0.03178	-0.02247	0.9318	-0.0777427	0.6515	0.06872	0.6723
EF0264	hpt	Purines, pyrimidines, nucleosides, and nucleotides	Salvage of nucleosides and nucleotides	hypoxanthine-guanine phosphoribosyltransferase	1	1	1	-0.4183	0.01993	0.233532	0.1397	-0.935912	0.008026	-0.1154	0.6439	-0.945475	0.0002	-0.5411	0.06846
EF0265	ftsH	Cellular processes	Cell division	cell division protein FtsH	1	1	1	0.04093	0.8248	0.192591	0.1262	-0.112578	0.492	0.3046	0.304	-0.0233692	0.8735	0.3597	0.085
EF0266		Protein fate	Protein folding and stabilization	chaperonin, 33 kDa	1	1	1	-0.6159	0.0129	0.317621	0.00412	-0.588909	0.01036	0.08332	0.7934	-0.8927	0.000235	-0.2903	0.1824
EF0267		Unknown function	General	zinc-binding TIM-barrel protein, nifR3 family, putative	1	1	1	-1.646	9.806e-06	-0.900629	0.002618	-0.744546	0.01636	-0.001684	0.9952	-1.39982	8.417e-05	-0.7172	0.006004
EF0268	lysS	Protein synthesis	tRNA aminoacylation	lysyl-tRNA synthetase	1	1	1	-0.9724	0.002225	-0.962745	8.183e-05	-1.18125	1.535e-05	-0.3629	0.06075	-0.95519	2.567e-05	-1.147	6.65e-06
EF0270		Signal transduction	PTS	PTS system, beta-glucoside-specific IIABC component	1	1	0	0.7178	0.00513	0.0624429	0.7277	-0.970834	0.00268	-2.337	0.0003656	NA	NA	NA	NA
EF0271		Energy metabolism	Biosynthesis and degradation of polysaccharides	glycosyl hydrolase, family 1	1	1	1	1.339	2.91e-05	0.320205	0.03204	-0.0260199	0.9169	-2.014	7.531e-06	-0.775844	0.0002709	-1.526	1.417e-05
EF0272		Energy metabolism	Biosynthesis and degradation of polysaccharides	glycosyl hydrolase, family 1	1	1	1	0.8742	0.0008336	0.207427	0.07199	-0.332942	0.1856	-1.09	0.007159	-0.413618	0.06368	-0.98	0.001922
EF0273		Energy metabolism	Glycolysis/gluconeogenesis	phosphoglycerate mutase family protein	1	1	1	0.9084	0.001404	NA	NA	-0.167421	0.3277	-0.938	0.0005933	NA	NA	-0.6501	0.04649
EF0274		Hypothetical proteins	Conserved	conserved hypothetical protein	1	1	1	-0.09359	0.638	0.635835	0.0007473	-0.33662	0.09291	0.2761	0.1906	-0.217614	0.2422	0.3374	0.1434
EF0275		Regulatory functions	DNA interactions	ada regulatory protein, putative	1	1	1	0.9027	0.0004227	2.49321	1.391e-09	0.754271	0.003406	1.418	0.0005095	0.827333	0.0001006	1.851	1.112e-07
EF0277	ogt	DNA metabolism	DNA replication, recombination, and repair	methylated-DNA--protein-cysteine S-methyltransferase	1	1	1	NA	NA	NA	NA	0.233026	0.1856	-0.2268	0.304	0.409526	0.02378	0.1459	0.4855
EF0278	tag-1	DNA metabolism	DNA replication, recombination, and repair	DNA-3-methyladenine glycosylase I	1	1	1	0.1938	0.6191	-0.147105	0.2787	0.159321	0.5441	-0.2214	0.4613	0.368237	0.04202	0.3318	0.1082
EF0279		Unknown function	General	HD domain protein	1	1	1	0.0866	0.8128	-0.0812448	0.7742	-0.0621645	0.799	-0.2137	0.484	0.4455	0.01232	0.4112	0.1591
EF0280		Transport and binding proteins	Cations and iron carrying compounds	cation efflux family protein	1	1	1	0.7385	0.07214	-0.598761	0.009893	-0.051985	0.827	-0.8064	0.008009	0.314951	0.02094	-0.817	0.001417
EF0281		Hypothetical proteins		hypothetical protein	1	1	1	0.5901	0.02891	0.232186	0.08181	0.0650534	0.7908	-0.201	0.5664	0.2908	0.1153	-0.00874	0.968
EF0282	fabI	Fatty acid and phospholipid metabolism	Biosynthesis	enoyl-(acyl-carrier-protein) reductase	1	1	1	4.368	1.282e-08	5.16286	2.514e-10	4.14011	8.628e-10	5.428	6.591e-11	3.79659	4.659e-08	4.286	3.037e-08
EF0283	fabF-1	Fatty acid and phospholipid metabolism	Biosynthesis	3-oxoacyl-(acyl-carrier-protein) synthase II	1	1	1	3.978	2.803e-08	3.93865	1.243e-08	3.93905	6.131e-10	5.436	8.644e-09	3.23899	1.331e-06	2.983	5.087e-06
EF0284	fabZ-1	Fatty acid and phospholipid metabolism	Biosynthesis	(3R)-hydroxymyristoyl-(acyl-carrier-protein) dehydratase	1	1	1	3.89	2.03e-07	3.70997	1.887e-09	3.46645	1.075e-08	5.436	2.993e-08	2.30841	2.577e-05	2.329	2.371e-06
EF0285	pyrD-1	Purines, pyrimidines, nucleosides, and nucleotides	Pyrimidine ribonucleotide biosynthesis	dihydroorotate dehydrogenase	1	1	1	-0.09752	0.6629	1.01548	2.519e-06	-0.105453	0.5375	1.802	5.74e-06	-0.25833	0.09061	0.2716	0.1014
EF0286		Transport and binding proteins	Other	fibronectin-binding protein, putative	1	1	1	-0.08375	0.8222	0.287733	0.1034	-0.872417	0.0007606	-0.008358	0.9744	-0.0808571	0.6594	0.09346	0.6353
EF0287	efp	Protein synthesis	Translation factors	translation elongation factor P	1	1	1	-0.01184	0.9583	-0.22448	0.06286	-0.677843	0.00137	-0.2024	0.3741	-0.0160165	0.9001	-0.468	0.0271
EF0288		Hypothetical proteins		hypothetical protein	1	1	1	-0.3006	0.08674	-1.08571	4.452e-05	0.0435353	0.8539	-0.9649	0.005575	-0.828416	1.939e-05	-1.064	0.0004588
EF0289		Amino acid biosynthesis	Serine family	cysteine synthase B, putative	1	1	1	NA	NA	NA	NA	NA	NA	NA	NA	NA	NA	NA	NA
EF0290	metC	Amino acid biosynthesis	Aspartate family	cystathionine beta-lyase	1	1	1	-2.003	3.216e-06	-3.08951	2.819e-09	-0.953778	0.004316	-2.514	0.0001149	-2.09427	3.179e-07	-2.073	4.913e-07
EF0291		Energy metabolism	Biosynthesis and degradation of polysaccharides	glycosyl hydrolase, family 1	1	1	1	1.486	0.001366	NA	NA	0.58385	0.01685	NA	NA	0.401919	0.03449	NA	NA
EF0292		Signal transduction	PTS	PTS system, IIC component	1	1	1	1.179	0.001631	-0.54468	0.01186	0.51353	0.007266	NA	NA	0.218418	0.1726	-0.2562	0.3323
EF0293		Regulatory functions	Other	phosphosugar-binding transcriptional regulator, putative	1	1	1	0.07578	0.6787	0.0942326	0.4181	0.379827	0.03524	0.4442	0.05041	-0.0185403	0.909	0.1308	0.511
EF0294		Hypothetical proteins	Conserved	conserved hypothetical protein	1	1	1	0.3176	0.1711	0.458491	0.004834	0.259714	0.2947	0.1194	0.5113	0.467235	0.01039	0.4859	0.005005
EF0295		Transport and binding proteins	Cations and iron carrying compounds	V-type ATPase, subunit J	1	1	1	-0.4189	0.08602	-0.692268	0.001025	-0.220195	0.4254	-0.2396	0.274	-0.506022	0.009014	-0.9915	2.443e-05
EF0296	napA	Transport and binding proteins	Cations and iron carrying compounds	Na+/H+ antiporter	1	1	1	-0.1293	0.7793	-0.549661	0.008553	0.335486	0.2359	0.1622	0.4962	-0.160615	0.3822	-0.3434	0.116
EF0297	copY	Regulatory functions	DNA interactions	transcriptional repressor CopY	1	1	1	1.394	3.679e-05	2.64095	0.0005991	1.71157	2.068e-07	2.21	5.707e-07	2.50114	1.009e-06	2.929	3.098e-08
EF0298		Cellular processes	Detoxification	copper-translocating P-type ATPase	1	1	1	0.7175	0.01267	2.30666	0.002904	1.1728	0.0002006	2.085	5.958e-06	1.74282	3e-05	3.412	2.778e-08
EF0299	copZ	Transport and binding proteins	Cations and iron carrying compounds	copper transport protein CopZ	1	1	1	0.3288	0.06418	2.33714	0.0009966	0.754947	0.02901	1.738	3.788e-05	0.300241	0.2779	4.075	2.098e-09
EF0300		Cell envelope	Other	membrane protein, putative	1	1	1	1.246	6.299e-05	0.722503	0.00022	1.27378	0.000242	-0.3831	0.1413	0.88995	0.0001287	0.6275	0.004872
EF0301		Regulatory functions	DNA interactions	transcriptional regulator, GntR family	1	1	1	0.8781	0.0007141	NA	NA	1.20684	0.0001261	-0.3963	0.2546	1.07766	0.000498	0.752	0.01118
EF0302	pepC	Protein fate	Degradation of proteins, peptides, and glycopeptides	aminopeptidase C	1	1	1	1.523	4.475e-06	2.66675	9.807e-10	1.47435	2.399e-06	1.433	1.222e-05	1.07652	3.02e-05	1.987	3.816e-07
EF0303		Mobile and extrachromosomal element functions	Prophage functions	phage integrase	1	0	0	NA	NA	NA	NA	NA	NA	NA	NA	NA	NA	NA	NA
EF0304		Cell envelope	Other	lipoprotein, putative	1	0	0	0.4527	0.008112	-0.178332	0.1627	NA	NA	NA	NA	NA	NA	NA	NA
EF0305		Hypothetical proteins	Domain	conserved domain protein	1	0	0	0.3543	0.09442	-0.233772	0.2781	NA	NA	NA	NA	NA	NA	NA	NA
EF0306		Mobile and extrachromosomal element functions	Prophage functions	transcriptional regulator, Cro/CI family	1	0	0	0.2287	0.1351	-0.388151	0.01311	NA	NA	NA	NA	NA	NA	NA	NA
EF0307		Mobile and extrachromosomal element functions	Prophage functions	transcriptional regulator, Cro/CI family	1	0	0	0.267	0.1749	0.192542	0.2215	NA	NA	NA	NA	NA	NA	NA	NA
EF0308		Hypothetical proteins	Conserved	conserved hypothetical protein	1	0	0	-0.03498	0.889	0.155275	0.1618	NA	NA	NA	NA	NA	NA	NA	NA
EF0309		Mobile and extrachromosomal element functions	Prophage functions	excisionase, putative	1	0	0	0.2326	0.275	0.219733	0.09366	NA	NA	NA	NA	NA	NA	NA	NA
EF0310		Hypothetical proteins		hypothetical protein	1	0	0	0.3016	0.07751	0.790561	0.004572	NA	NA	NA	NA	NA	NA	NA	NA
EF0311		Hypothetical proteins		hypothetical protein	1	0	0	0.1399	0.5598	0.52164	0.0008736	NA	NA	NA	NA	NA	NA	NA	NA
EF0312		Unknown function	General	aspartate 1-decarboxylase domain protein	1	0	0	0.2476	0.1924	0.127001	0.409	NA	NA	NA	NA	NA	NA	NA	NA
EF0313		Hypothetical proteins		hypothetical protein	1	0	0	0.07147	0.6863	0.252826	0.05549	NA	NA	NA	NA	NA	NA	NA	NA
EF0314		Hypothetical proteins		hypothetical protein	1	0	0	0.08068	0.6971	0.208934	0.2266	NA	NA	NA	NA	NA	NA	NA	NA
EF0315		Hypothetical proteins	Conserved	conserved hypothetical protein	1	0	0	0.1639	0.339	-0.286786	0.04424	NA	NA	NA	NA	NA	NA	NA	NA
EF0316		Hypothetical proteins		hypothetical protein	1	0	0	0.1526	0.4301	0.0450168	0.8408	NA	NA	NA	NA	NA	NA	NA	NA
EF0317		Mobile and extrachromosomal element functions	Prophage functions	transcriptional regulator, Cro/CI family	1	0	0	0.2826	0.1403	-0.0554673	0.7905	NA	NA	NA	NA	NA	NA	NA	NA
EF0318		Hypothetical proteins	Conserved	conserved hypothetical protein	1	0	0	0.01891	0.9272	-0.090592	0.4305	NA	NA	NA	NA	NA	NA	NA	NA
EF0319		Hypothetical proteins	Conserved	conserved hypothetical protein	1	0	0	0.0737	0.73	0.0435128	0.6956	NA	NA	NA	NA	NA	NA	NA	NA
EF0320		Hypothetical proteins		hypothetical protein	1	0	0	0.01386	0.9569	-0.311051	0.01402	NA	NA	NA	NA	NA	NA	NA	NA
EF0321		Hypothetical proteins		hypothetical protein	1	0	0	0.1134	0.682	0.101021	0.6428	NA	NA	NA	NA	NA	NA	NA	NA
EF0322		Hypothetical proteins	Conserved	conserved hypothetical protein	1	0	0	0.0785	0.7169	0.328661	0.05781	NA	NA	NA	NA	NA	NA	NA	NA
EF0323		Hypothetical proteins		hypothetical protein	1	0	0	-0.0006596	0.9987	-0.301801	0.06823	NA	NA	NA	NA	NA	NA	NA	NA
EF0324		Hypothetical proteins		hypothetical protein	1	0	0	-0.008644	0.9792	0.157549	0.2026	NA	NA	NA	NA	NA	NA	NA	NA
EF0325		DNA metabolism	DNA replication, recombination, and repair	DNA polymerase, putative	1	0	0	-0.254	0.2612	0.365244	0.01606	NA	NA	NA	NA	NA	NA	NA	NA
EF0326		Hypothetical proteins	Conserved	conserved hypothetical protein	1	0	0	-0.4032	0.05275	-1.25316	0.0005911	NA	NA	NA	NA	NA	NA	NA	NA
EF0327		Hypothetical proteins		hypothetical protein	1	0	0	-0.2838	0.1161	-0.890366	4.981e-05	NA	NA	NA	NA	NA	NA	NA	NA
EF0328		Hypothetical proteins	Conserved	conserved hypothetical protein	1	0	0	-0.1811	0.4887	0.146398	0.2973	NA	NA	NA	NA	NA	NA	NA	NA
EF0329		Hypothetical proteins	Conserved	conserved hypothetical protein	1	0	0	-0.1253	0.682	-0.113589	0.4739	NA	NA	NA	NA	NA	NA	NA	NA
EF0330		Unknown function	General	SNF2 domain protein	1	0	0	-0.2664	0.3723	-0.575011	0.002495	NA	NA	NA	NA	NA	NA	NA	NA
EF0331		Hypothetical proteins	Conserved	conserved hypothetical protein	1	0	0	NA	NA	NA	NA	NA	NA	NA	NA	NA	NA	NA	NA
EF0332		Hypothetical proteins	Conserved	conserved hypothetical protein	1	0	0	-0.2679	0.277	-1.14873	1.589e-06	NA	NA	NA	NA	NA	NA	NA	NA
EF0333		Hypothetical proteins	Conserved	conserved hypothetical protein TIGR01630	1	0	0	-0.0947	0.609	-0.728439	2.533e-05	NA	NA	NA	NA	NA	NA	NA	NA
EF0334		Mobile and extrachromosomal element functions	Prophage functions	portal protein	1	0	0	0.09342	0.7632	-0.0063778	0.9669	NA	NA	NA	NA	NA	NA	NA	NA
EF0335		Mobile and extrachromosomal element functions	Prophage functions	minor head protein	1	0	0	-0.2118	0.3056	-0.272185	0.05251	NA	NA	NA	NA	NA	NA	NA	NA
EF0336		Hypothetical proteins		hypothetical protein	1	0	0	0.4383	0.02279	0.505537	0.0002436	NA	NA	NA	NA	NA	NA	NA	NA
EF0337		Hypothetical proteins		hypothetical protein	1	0	0	-0.3947	0.0191	-0.462565	0.001172	NA	NA	NA	NA	NA	NA	NA	NA
EF0338		Mobile and extrachromosomal element functions	Prophage functions	scaffold protein	1	0	0	-0.2927	0.2196	-0.991183	0.0001427	NA	NA	NA	NA	NA	NA	NA	NA
EF0339		Mobile and extrachromosomal element functions	Prophage functions	major capsid protein, putative	1	0	0	-0.3058	0.344	-0.0612422	0.7767	NA	NA	NA	NA	NA	NA	NA	NA
EF0340		Hypothetical proteins		hypothetical protein	1	0	0	-0.6898	0.001189	-1.82888	1.299e-08	NA	NA	NA	NA	NA	NA	NA	NA
EF0341		Hypothetical proteins		hypothetical protein	1	0	0	-0.5369	0.007199	-0.841882	6.136e-06	NA	NA	NA	NA	NA	NA	NA	NA
EF0342		Hypothetical proteins		hypothetical protein	1	0	0	-0.5693	0.009898	-0.853431	7.619e-05	NA	NA	NA	NA	NA	NA	NA	NA
EF0343		Hypothetical proteins	Conserved	conserved hypothetical protein TIGR01725	1	0	0	-0.4815	0.007715	-0.862719	3.395e-05	NA	NA	NA	NA	NA	NA	NA	NA
EF0344		Hypothetical proteins		hypothetical protein	1	0	0	-0.3399	0.1552	-0.627707	0.00221	NA	NA	NA	NA	NA	NA	NA	NA
EF0345		Hypothetical proteins	Domain	conserved domain protein	1	0	0	-0.2757	0.332	0.207377	0.444	NA	NA	NA	NA	NA	NA	NA	NA
EF0346		Hypothetical proteins		hypothetical protein	1	0	0	0.06114	0.8676	0.154948	0.3694	NA	NA	NA	NA	NA	NA	NA	NA
EF0347		Unknown function	General	peptide methionine sulfoxide reductase domain protein	1	0	0	-0.2245	0.2329	-0.639248	0.02744	NA	NA	NA	NA	NA	NA	NA	NA
EF0348		Mobile and extrachromosomal element functions	Prophage functions	tail protein	1	0	0	-0.1954	0.2028	-0.330557	0.01826	NA	NA	NA	NA	NA	NA	NA	NA
EF0349		Mobile and extrachromosomal element functions	Prophage functions	tail protein, putative	1	0	0	-0.3596	0.06252	-0.44774	0.08161	NA	NA	NA	NA	NA	NA	NA	NA
EF0350		Hypothetical proteins	Conserved	conserved hypothetical protein	1	0	0	-0.2913	0.2408	-0.174111	0.1998	NA	NA	NA	NA	NA	NA	NA	NA
EF0351		Mobile and extrachromosomal element functions	Prophage functions	structural protein, putative	1	0	0	-0.15	0.4614	-0.232377	0.2242	NA	NA	NA	NA	NA	NA	NA	NA
EF0352		Hypothetical proteins		hypothetical protein	1	0	0	-0.1514	0.3214	-0.0261826	0.9313	NA	NA	NA	NA	NA	NA	NA	NA
EF0353		Mobile and extrachromosomal element functions	Prophage functions	holin, putative	1	0	0	-0.2067	0.3326	-0.779751	3.958e-05	NA	NA	NA	NA	NA	NA	NA	NA
EF0354		Mobile and extrachromosomal element functions	Prophage functions	holin, putative	1	0	0	-0.4239	0.04002	-1.27988	3.847e-06	NA	NA	NA	NA	NA	NA	NA	NA
EF0355	atlB	Mobile and extrachromosomal element functions	Prophage functions	endolysin, putative	1	0	1	-0.2004	0.2554	-0.999499	5.672e-05	NA	NA	NA	NA	NA	NA	NA	NA
EF0356		Hypothetical proteins		hypothetical protein	1	1	1	NA	NA	NA	NA	NA	NA	NA	NA	0.329114	0.02158	1.279	0.000189
EF0357		Hypothetical proteins	Conserved	conserved hypothetical protein	1	1	1	0.6518	0.01357	2.41355	7.397e-09	0.298802	0.1352	1.062	0.0002772	0.425542	0.02182	1.894	3.519e-06
EF0358		Unknown function	Enzymes of unknown specificity	glyoxalase family protein	1	1	1	0.7355	0.003672	2.38668	2.53e-08	0.421773	0.05922	1.186	0.006451	0.503023	0.003707	2.096	2.728e-07
EF0359	sugE-1	Protein fate	Protein folding and stabilization	sugE protein	1	1	1	NA	NA	NA	NA	NA	NA	NA	NA	NA	NA	NA	NA
EF0360	sugE-2	Protein fate	Protein folding and stabilization	sugE protein	1	1	1	-0.3808	0.1141	NA	NA	-0.694456	0.005095	-1.474	0.0004524	-0.931888	0.0001518	NA	NA
EF0361		Cell envelope	Biosynthesis and degradation of surface poly/liposaccharides	chitinase, family 2	1	1	1	0.9399	0.0003631	0.323956	0.2265	0.578121	0.0006759	NA	NA	0.735131	0.0004636	0.04287	0.8851
EF0362		Cell envelope	Biosynthesis and degradation of surface poly/liposaccharides	chitin binding protein, putative	1	1	1	1.127	0.0002783	0.224054	0.242	0.826051	0.0004018	-0.3499	0.2195	0.729708	0.001051	-0.3274	0.1108
EF0365		Hypothetical proteins	Conserved	conserved hypothetical protein	1	1	1	-0.2393	0.1837	0.0218346	0.8986	-0.218267	0.2065	-0.3453	0.07316	-0.0638369	0.6749	-0.1271	0.5133
EF0366		Hypothetical proteins	Conserved	conserved hypothetical protein	1	1	1	-0.3189	0.04315	-0.378637	0.06466	-0.218605	0.1689	-0.2015	0.2438	-0.151356	0.3762	-0.1386	0.51
EF0367		Hypothetical proteins	Conserved	conserved hypothetical protein	1	1	1	-0.191	0.2925	-0.811476	1.406e-05	-0.700142	0.002761	-0.4047	0.2163	-0.262722	0.03135	-0.5456	0.004145
EF0368		Amino acid biosynthesis	Aspartate family	aspartate kinase	1	1	1	0.08975	0.8214	1.44704	9.724e-06	1.24301	0.0006488	1.28	0.0002197	0.180346	0.433	1.825	2.046e-05
EF0369		Unknown function	Enzymes of unknown specificity	hydrolase, haloacid dehalogenase-like family	1	1	1	-0.5396	0.02384	NA	NA	-0.525753	0.02188	-0.6835	0.008493	-0.539933	0.003412	-0.7898	0.0004759
EF0370		Hypothetical proteins	Conserved	conserved hypothetical protein	1	1	1	0.07619	0.6855	-0.458724	0.004867	-0.808321	0.0002047	-0.5834	0.002706	-0.0963062	0.4858	-0.6674	0.0009081
EF0371		Unknown function	Enzymes of unknown specificity	aminotransferase, class V	1	1	1	0.149	0.5264	-0.27738	0.06083	-0.523383	0.002834	-0.4636	0.03452	-0.035991	0.7841	-0.746	0.0003266
EF0372		Signal transduction	Two-component systems	DNA-binding response regulator	1	1	1	0.5674	0.007378	0.48998	0.004493	0.800396	0.004344	0.2729	0.3305	-0.0504426	0.8035	0.2588	0.2125
EF0373		Signal transduction	Two-component systems	sensor histidine kinase	1	1	1	0.7454	0.00193	1.0884	5.052e-07	1.31803	2.438e-05	0.936	0.0007217	0.600306	0.0009027	1.118	0.0008142
EF0374		Cell envelope	Other	lipoprotein, putative	1	1	1	NA	NA	NA	NA	NA	NA	NA	NA	NA	NA	NA	NA
EF0375		Hypothetical proteins		hypothetical protein	1	1	1	NA	NA	NA	NA	NA	NA	NA	NA	NA	NA	NA	NA
EF0376		Hypothetical proteins		hypothetical protein	1	1	1	NA	NA	NA	NA	NA	NA	NA	NA	NA	NA	NA	NA
EF0377		Unknown function	General	ankyrin repeat family protein	1	1	1	-0.2961	0.1522	1.81424	1.202e-06	-0.0755996	0.6046	2.135	9.255e-06	-0.223926	0.06684	1.253	3.945e-05
EF0379		Unknown function	General	death-on-curing family protein	1	1	0	0.5829	0.004653	1.80366	1.014e-07	0.406311	0.07303	0.6706	0.004242	NA	NA	NA	NA
EF0380		Hypothetical proteins	Conserved	conserved hypothetical protein	1	1	0	0.5525	0.01671	1.38493	1.562e-05	0.17374	0.339	0.5436	0.01432	NA	NA	NA	NA
EF0381		Hypothetical proteins	Conserved	conserved hypothetical protein	1	1	1	-0.1803	0.4374	0.691687	0.0004479	-0.115183	0.4754	0.6929	0.01727	-0.367577	0.02423	0.6884	0.01505
EF0382		Hypothetical proteins	Conserved	conserved hypothetical protein	1	1	1	-0.09764	0.6268	0.950824	3.112e-06	0.213508	0.2677	1.057	0.009445	-0.343012	0.005537	1.016	2.87e-05
EF0383		Hypothetical proteins	Conserved	protein FdrA/conserved hypothetical protein	1	1	1	0.3019	0.1319	NA	NA	0.275066	0.1747	NA	NA	0.168947	0.3548	-0.4036	0.2191
EF0384		Hypothetical proteins		hypothetical protein	1	1	1	0.3152	0.1557	NA	NA	0.340328	0.08357	NA	NA	0.373174	0.0175	-0.3638	0.4513
EF0385		Transport and binding proteins	Unknown substrate	major facilitator family transporter	1	1	1	0.237	0.4952	NA	NA	0.0479928	0.7601	NA	NA	-0.194931	0.09446	-0.4482	0.08473
EF0386	arcC-2	Energy metabolism	Amino acids and amines	carbamate kinase	1	1	1	0.03731	0.9604	1.65048	0.002226	-0.337328	0.2166	NA	NA	NA	NA	NA	NA
EF0387		Transport and binding proteins	Carbohydrates, organic alcohols, and acids	sodium/dicarboxylate symporter family protein	1	1	1	-0.003129	0.9926	2.57681	2.672e-07	0.0313302	0.8584	1.337	0.008763	NA	NA	NA	NA
EF0388	allD	Energy metabolism	Other	ureidoglycolate dehydrogenase	1	1	1	-0.2459	0.4441	1.8799	0.0003843	-0.154602	0.5285	0.5824	0.1128	-0.218369	0.2244	0.6027	0.005617
EF0389		Cell envelope	Other	membrane protein, putative	1	1	1	-0.455	0.03841	2.53506	4.78e-08	0.0265291	0.9088	0.9356	0.01252	-0.609216	0.003515	0.7705	0.03903
EF0390		Unknown function	Enzymes of unknown specificity	N-acyl-D-amino-acid deacylase family protein	1	1	1	-0.2342	0.4361	2.50482	3.192e-06	-0.622973	0.00355	0.3692	0.2189	-0.073133	0.5942	1.05	0.001122
EF0392		Hypothetical proteins		hypothetical protein	1	1	1	NA	NA	NA	NA	NA	NA	NA	NA	NA	NA	-0.06753	0.7532
EF0393		Hypothetical proteins		hypothetical protein	1	1	1	NA	NA	NA	NA	NA	NA	NA	NA	NA	NA	NA	NA
EF0394	salB	Protein fate	Other	secreted antigen, putative	1	1	1	-1.489	0.006846	-0.687477	0.001829	-3.36625	1.657e-05	-0.02413	0.9443	-1.11483	0.00055	-0.2736	0.1502
EF0395		Amino acid biosynthesis	Aspartate family	methionine synthase, putative	1	1	1	1.054	0.0103	1.34094	3.743e-06	0.923134	7.635e-05	1.185	0.0003735	0.24968	0.1302	1.589	2.45e-06
EF0396		Hypothetical proteins	Conserved	conserved hypothetical protein	1	1	1	0.05051	0.8049	0.796217	0.0001037	0.516174	0.04114	0.3733	0.1427	0.0789727	0.5791	0.2764	0.1248
EF0397		Hypothetical proteins	Conserved	conserved hypothetical protein	1	1	1	0.03058	0.859	0.557899	0.0004179	0.270177	0.3141	0.1296	0.6457	0.23394	0.3097	0.5029	0.005141
EF0398		Hypothetical proteins		hypothetical protein	1	1	1	NA	NA	NA	NA	NA	NA	NA	NA	NA	NA	NA	NA
EF0399		Hypothetical proteins	Conserved	conserved hypothetical protein	1	1	1	0.05656	0.8128	-0.782585	0.002868	0.449087	0.05982	0.4931	0.05539	0.0779613	0.6906	-0.1064	0.6117
EF0400		Hypothetical proteins	Conserved	conserved hypothetical protein	1	1	1	-0.1804	0.5934	-2.18864	0.0005363	0.0349951	0.9225	0.2792	0.4881	-0.206974	0.2093	-0.5514	0.01464
EF0401	pcp	Protein fate	Degradation of proteins, peptides, and glycopeptides	pyrrolidone-carboxylate peptidase	1	1	1	0.1633	0.5438	-0.0205522	0.8434	0.389964	0.02065	0.6858	0.003623	0.162064	0.1825	-0.1786	0.5712
EF0402	nhaC-1	Transport and binding proteins	Cations and iron carrying compounds	Na+/H+ antiporter	1	1	1	-0.7905	0.0001484	-0.160162	0.2211	0.336382	0.2072	-0.186	0.5825	-0.422245	0.003836	-0.8956	0.0005638
EF0403		Cellular processes	Toxin production and resistance	transcriptional regulator, MarR family	1	1	1	NA	NA	NA	NA	-0.419494	0.267	0.1133	0.5993	-0.0836197	0.7334	-0.1449	0.5333
EF0404		Unknown function	Enzymes of unknown specificity	nitroreductase family protein	1	1	1	0.09684	0.6983	-0.390408	0.009868	-0.436778	0.05881	0.09466	0.6218	0.0943284	0.6301	-0.2316	0.2785
EF0405		Unknown function	Enzymes of unknown specificity	hydrolase, haloacid dehalogenase-like family	1	1	1	0.5767	0.00319	0.0217302	0.8999	0.194163	0.545	0.2276	0.5724	0.19865	0.1303	0.2262	0.3069
EF0406		Signal transduction	PTS	PTS system, IIBC component	1	1	1	-0.2802	0.4072	NA	NA	-0.387282	0.1014	-0.4343	0.08977	-0.30648	0.2126	-0.2197	0.2754
EF0407		Regulatory functions	Other	transcriptional regulator, putative	1	1	1	-0.5175	0.1454	-0.654658	0.002859	-0.182808	0.2977	-0.5246	0.09737	-0.39434	0.04953	-0.4062	0.123
EF0408		Signal transduction	PTS	PTS system, IIA component	1	1	1	-0.5943	0.0236	-0.562473	0.000457	-0.0615077	0.7231	-0.4686	0.08551	-0.154381	0.4017	-0.5556	0.02369
EF0409		Hypothetical proteins		hypothetical protein	1	1	1	NA	NA	NA	NA	NA	NA	NA	NA	0.234327	0.07895	0.8883	8.679e-05
EF0411		Signal transduction	PTS	PTS system, mannitol-specfic IIBC components	1	1	1	0.4284	0.1409	-1.12373	0.0006479	1.27075	2.749e-05	0.2587	0.5713	-0.0535921	0.7415	0.01743	0.9314
EF0412	mltF	Signal transduction	PTS	PTS system, mannitol-specific IIA component	1	1	1	NA	NA	NA	NA	0.929342	0.0008746	NA	NA	0.747503	0.01229	-0.07638	0.6979
EF0413	mtlD	Energy metabolism	Sugars	mannitol-1-phosphate 5-dehydrogenase	1	1	1	1.141	0.006327	-0.793001	0.001449	1.01832	0.002129	-1.024	0.01287	1.05301	0.001484	-0.2932	0.3562
EF0414		Unknown function	Enzymes of unknown specificity	oxidoreductase, DadA family	1	1	1	NA	NA	NA	NA	0.180405	0.4745	0.3154	0.2931	0.0207978	0.9008	0.1162	0.6729
EF0415		Hypothetical proteins	Conserved	conserved hypothetical protein	1	1	1	1.414	1.696e-05	3.69695	1.233e-09	1.08693	0.000205	1.373	0.0005668	1.34015	3.991e-07	2.317	2.582e-07
EF0417		Hypothetical proteins	Conserved	conserved hypothetical protein	1	1	1	1.421	8.052e-05	-0.583827	0.0008257	2.65522	2.355e-07	-1.282	2.271e-05	0.851738	6.604e-05	-0.428	0.05128
EF0419		Hypothetical proteins	Conserved	conserved hypothetical protein	1	1	1	3.169	1.282e-08	2.19878	1.261e-05	2.92812	1.065e-08	2.386	3.788e-05	2.55383	3.795e-08	2.468	2.244e-06
EF0420		Transport and binding proteins	Cellular processes	drug resistance transporter, EmrB/QacA family protein	1	1	1	3.281	3.356e-08	2.26346	9.135e-07	3.13495	1.367e-08	2.329	4.03e-05	2.78371	1.716e-08	1.783	1.347e-05
EF0421		Regulatory functions	DNA interactions	transcriptional regulator, MerR family	1	1	1	3.714	1.461e-07	2.18011	2.327e-08	3.40918	5.879e-09	1.403	0.000437	3.25644	4.32e-09	2.712	1.569e-07
EF0422		Regulatory functions	DNA interactions	transcriptional regulator, IclR family	1	1	1	0.681	0.001	0.5663	0.0003994	0.961354	6.163e-05	0.5224	0.05507	0.434664	0.00538	0.8014	0.0002189
EF0423	eda-1	Energy metabolism	Entner-Doudoroff	2-dehydro-3-deoxyphosphogluconate aldolase	1	1	1	NA	NA	-0.556672	0.02128	NA	NA	NA	NA	NA	NA	-0.05811	0.8886
EF0424		Energy metabolism	Entner-Doudoroff	2-dehydro-3-deoxygluconokinase, putative	1	1	1	NA	NA	-1.31353	0.0001253	0.12005	0.7715	-0.6122	0.06173	0.0137708	0.9608	-0.3526	0.1481
EF0425	kduI-1	Energy metabolism	Biosynthesis and degradation of polysaccharides	4-deoxy-l-threo-5-hexosulose-uronate ketol-isomerase	1	1	1	NA	NA	-0.582522	0.03336	0.015031	0.956	-0.1807	0.7565	-0.0095823	0.9571	-0.1177	0.5967
EF0426		Central intermediary metabolism	Other	gluconate 5-dehydrogenase, putative	1	1	1	NA	NA	-0.182114	0.5666	0.31297	0.2435	-0.0791	0.7667	0.096856	0.6172	-0.1002	0.6353
EF0428		Hypothetical proteins	Conserved	conserved hypothetical protein	1	1	1	NA	NA	NA	NA	NA	NA	NA	NA	NA	NA	NA	NA
EF0429		Transport and binding proteins	Carbohydrates, organic alcohols, and acids	TRAP dicarboxylate transporter, DctP subunit	1	1	1	NA	NA	NA	NA	NA	NA	NA	NA	NA	NA	NA	NA
EF0430		Transport and binding proteins	Carbohydrates, organic alcohols, and acids	TRAP dicarboxylate transporter, DctQ subunit	1	1	1	NA	NA	NA	NA	NA	NA	NA	NA	NA	NA	NA	NA
EF0431		Transport and binding proteins	Carbohydrates, organic alcohols, and acids	TRAP dicarboxylate transporter, DctM subunit	1	1	1	NA	NA	NA	NA	NA	NA	NA	NA	NA	NA	-0.6565	0.001632
EF0432		Regulatory functions	DNA interactions	transcriptional regulator, AraC family	1	1	1	NA	NA	NA	NA	NA	NA	NA	NA	NA	NA	NA	NA
EF0433		Energy metabolism	Sugars	rhamnulokinase, putative	1	1	1	NA	NA	NA	NA	NA	NA	NA	NA	NA	NA	NA	NA
EF0434	rhaA	Energy metabolism	Sugars	L-rhamnose isomerase	1	1	1	NA	NA	NA	NA	NA	NA	NA	NA	NA	NA	NA	NA
EF0435	rhaD	Energy metabolism	Sugars	rhamnulose-1-phosphate aldolase	1	0	1	NA	NA	NA	NA	NA	NA	NA	NA	NA	NA	NA	NA
EF0436		Hypothetical proteins	Conserved	conserved hypothetical protein	1	1	1	NA	NA	NA	NA	NA	NA	NA	NA	NA	NA	NA	NA
EF0437		Regulatory functions	DNA interactions	transcriptional regulator, AraC family	1	1	1	NA	NA	NA	NA	NA	NA	NA	NA	NA	NA	NA	NA
EF0438		Hypothetical proteins	Domain	conserved domain protein	1	1	1	NA	NA	NA	NA	NA	NA	NA	NA	NA	NA	NA	NA
EF0439		Cellular processes	Toxin production and resistance	immunity protein PlnM, putative	1	1	1	-0.3964	0.02068	-1.43128	1.042e-07	0.0254644	0.8943	-0.4719	0.1603	-0.483759	0.001666	-0.4816	0.0206
EF0440		Transport and binding proteins	Amino acids, peptides and amines	di-/tripeptide transporter	1	1	1	0.335	0.1001	0.752661	0.03303	-0.19893	0.4293	0.1093	0.6892	0.311944	0.1131	1.377	7.343e-06
EF0441		Hypothetical proteins		hypothetical protein	1	1	1	NA	NA	NA	NA	NA	NA	NA	NA	NA	NA	NA	NA
EF0442		Hypothetical proteins		hypothetical protein	1	1	1	NA	NA	NA	NA	NA	NA	NA	NA	NA	NA	NA	NA
EF0443		Unknown function	General	LysM domain protein	1	1	1	-4.061	3.356e-08	-2.21397	1.569e-06	-4.28912	2.393e-06	-2.489	4.324e-05	-4.08878	3.431e-10	-2.982	8.4e-09
EF0445	menB	Biosynthesis of cofactors, prosthetic groups, carriers	Menaquinone and ubiquinone	naphthoate synthase	1	1	1	0.4164	0.02502	-0.290841	0.007525	0.429947	0.01664	0.534	0.1005	-0.130198	0.2981	-0.7788	0.0006906
EF0446		Biosynthesis of cofactors, prosthetic groups, carriers	Menaquinone and ubiquinone	O-succinylbenzoic acid--CoA ligase, putative	1	1	1	0.4433	0.04038	-0.571321	0.01427	0.286293	0.1029	0.6622	0.00687	0.110971	0.4531	-0.2875	0.3173
EF0447		Biosynthesis of cofactors, prosthetic groups, carriers	Menaquinone and ubiquinone	menaquinone-specific isochorismate synthase, putative	1	1	1	0.1755	0.3743	-0.404195	0.02141	-0.115642	0.5494	0.6025	0.01167	-0.257237	0.07609	-0.4813	0.05203
EF0448	menD	Biosynthesis of cofactors, prosthetic groups, carriers	Menaquinone and ubiquinone	2-succinyl-6-hydroxy-2,4-cyclohexadiene-1-carboxylic acid synthase	1	1	1	-0.2757	0.3187	-0.577254	0.0006815	-0.293964	0.2993	0.6336	0.01538	-0.404629	0.0111	-0.3368	0.349
EF0449		Unknown function	Enzymes of unknown specificity	hydrolase, alpha/beta hydrolase fold family	1	1	1	-0.5172	0.06047	-0.567034	0.002309	-0.38942	0.266	0.8539	0.01374	-0.786371	5.352e-05	-0.5869	0.06488
EF0450		Energy metabolism	Other	mandelate racemase/muconate lactonizing enzyme family protein	1	1	1	-0.558	0.01412	-0.637415	0.01278	-0.618347	0.00395	1.238	0.0003276	-0.578397	0.0001896	-0.8445	0.0145
EF0451		Central intermediary metabolism	Amino sugars	glucosamine-6-phosphate isomerase, putative	1	1	1	NA	NA	-0.585736	0.007607	0.0251624	0.9084	-0.2585	0.302	0.0136909	0.9579	0.06587	0.823
EF0452		Unknown function	General	AMP-binding family protein	1	1	1	-0.06283	0.7652	-1.46321	0.0002747	-0.10996	0.5747	-0.8256	0.001934	-0.471116	0.001502	-1.114	0.000113
EF0453	ohr	Unknown function	General	OsmC/Ohr family protein	1	1	1	0.8833	0.003227	2.98277	1.634e-05	0.690467	0.001416	3.076	4.046e-08	0.920852	0.000532	3.804	8.145e-10
EF0454		Hypothetical proteins	Conserved	conserved hypothetical protein	1	1	1	NA	NA	NA	NA	0.156305	0.4372	-0.002557	0.9952	-0.100315	0.5772	-0.1032	0.5657
EF0455		Signal transduction	PTS	PTS system, IIC component	1	1	1	NA	NA	NA	NA	0.648067	0.07767	NA	NA	NA	NA	-0.1659	0.7159
EF0456		Signal transduction	PTS	PTS system, IID component	1	1	1	NA	NA	NA	NA	0.592066	0.06028	NA	NA	0.0575903	0.7899	-0.2833	0.247
EF0457		Signal transduction	PTS	PTS system, IIB component	1	1	1	0.03047	0.9	-0.209932	0.1818	0.749596	0.003533	0.0234	0.9361	0.324072	0.1067	-0.3041	0.2079
EF0458		Regulatory functions	Other	phosphosugar-binding transcriptional regulator, putative	1	1	1	-0.06598	0.7795	0.390489	0.00607	0.353741	0.06759	-0.06753	0.8093	0.369038	0.1201	-0.03369	0.9018
EF0459		Unknown function	General	glucokinase regulator-related protein	1	1	1	0.2276	0.2267	0.420259	0.01697	0.422322	0.08571	-0.03487	0.9242	0.344386	0.07369	-0.04048	0.8282
EF0460		Hypothetical proteins	Conserved	conserved hypothetical protein	1	1	1	-0.04165	0.9012	0.121351	0.4662	0.5117	0.07968	-0.06681	0.8578	0.121604	0.551	-0.2523	0.4155
EF0461		Signal transduction	PTS	PTS system, IIA component	1	1	1	NA	NA	NA	NA	0.324958	0.1253	-0.04545	0.8537	-0.144012	0.5323	-0.2513	0.1306
EF0462		Hypothetical proteins	Domain	conserved domain protein	1	1	1	-0.3662	0.06376	-0.0545895	0.6098	-0.472999	0.006304	0.03802	0.8854	-0.0480583	0.747	-0.008501	0.9664
EF0463	sodA	Cellular processes	Detoxification	superoxide dismutase, Mn	1	1	1	1.029	8.237e-05	3.48946	1.518e-08	-0.117968	0.477	2.144	1.455e-06	0.413045	0.002076	3.31	8.145e-10
EF0464	dapF	Amino acid biosynthesis	Aspartate family	diaminopimelate epimerase	1	1	1	0.3115	0.04853	0.171127	0.2659	-0.193689	0.2756	0.7419	0.003102	-0.162565	0.2751	0.08099	0.7184
EF0465		Regulatory functions	Other	transcriptional regulator	1	1	1	-0.7937	0.000227	-0.814736	7.417e-05	-0.717612	0.0009143	-0.04126	0.8537	-0.882077	0.0001175	-0.8919	0.0003458
EF0466	nagB	Central intermediary metabolism	Amino sugars	glucosamine-6-phosphate isomerase	1	1	1	2.169	2.772e-07	1.75693	8.221e-07	2.08587	3.369e-06	1.175	0.001484	2.45677	1.716e-08	2.148	2.866e-07
EF0467		Transport and binding proteins	Cations and iron carrying compounds	MgtC family protein	1	1	1	0.4142	0.07385	0.131314	0.434	0.315644	0.1391	0.06425	0.7868	0.262239	0.189	0.5861	0.005319
EF0468		Unknown function	General	LemA family protein	1	1	1	3.992	6.64e-06	-0.069254	0.8011	5.7039	1.075e-08	0.1778	0.5036	3.81364	2.383e-06	1.38	4.446e-05
EF0469		Hypothetical proteins	Domain	conserved domain protein	1	1	1	3.464	5.121e-07	0.662261	0.0007066	5.70035	1.654e-07	0.3742	0.04497	3.5973	2.577e-07	1.805	1.292e-06
EF0470	nrdF	Purines, pyrimidines, nucleosides, and nucleotides	2'-Deoxyribonucleotide metabolism	ribonucleoside-diphosphate reductase 2, beta subunit	1	1	1	-1.127	0.001373	0.415839	0.02539	-1.72179	2.929e-06	-0.5322	0.009588	-1.62374	1.216e-06	-0.3144	0.2242
EF0471	nrdE	Purines, pyrimidines, nucleosides, and nucleotides	2'-Deoxyribonucleotide metabolism	ribonucleoside-diphosphate reductase 2, alpha subunit	1	1	1	-0.8767	0.002429	2.10572	5.015e-06	-0.813868	0.001764	-0.3706	0.09132	-1.26388	0.000173	0.4192	0.06493
EF0472	nrdI	Purines, pyrimidines, nucleosides, and nucleotides	2'-Deoxyribonucleotide metabolism	nrdI protein	1	1	1	-0.2945	0.483	2.83906	0.001242	-0.754401	0.02454	-0.4137	0.07045	-1.24447	8.37e-05	0.478	0.01626
EF0473	nrdH	Purines, pyrimidines, nucleosides, and nucleotides	2'-Deoxyribonucleotide metabolism	ribonucleoside-diphosphate reductase 2, NrdH-redoxin	1	1	1	-0.0053	0.985	1.67343	1.241e-05	-0.638197	0.007669	-0.2635	0.1545	-0.204	0.1181	1.521	0.0003266
EF0475	feoA	Transport and binding proteins	Cations and iron carrying compounds	ferrous iron transport protein A	1	1	1	0.332	0.04481	1.47205	8.406e-05	0.328862	0.06894	1.973	4.564e-06	1.16859	4.135e-05	1.105	0.000218
EF0476	feoB	Transport and binding proteins	Cations and iron carrying compounds	ferrous iron transport protein B	1	1	1	-0.3171	0.1145	2.13127	8.451e-09	-0.0003674	0.999	2.998	1.398e-08	0.49897	0.006899	1.715	6.557e-06
EF0477		Hypothetical proteins		hypothetical protein	1	1	1	0.7437	0.00209	1.86894	7.063e-08	0.594345	0.02206	2.54	7.209e-06	0.738816	0.0005544	1.673	4.95e-07
EF0478		Hypothetical proteins		hypothetical protein	1	0	1	0.4069	0.02054	0.111902	0.4229	NA	NA	NA	NA	0.408609	0.00206	0.4131	0.06882
EF0479		DNA metabolism	DNA replication, recombination, and repair	site-specific recombinase, phage integrase family	1	0	1	0.2356	0.3695	NA	NA	NA	NA	NA	NA	NA	NA	NA	NA
EF0480		Mobile and extrachromosomal element functions	Prophage functions	excisionase, putative	1	0	1	NA	NA	NA	NA	NA	NA	NA	NA	NA	NA	NA	NA
EF0481		Hypothetical proteins	Conserved	conserved hypothetical protein	1	0	1	NA	NA	NA	NA	NA	NA	NA	NA	NA	NA	NA	NA
EF0482		Hypothetical proteins	Conserved	conserved hypothetical protein	1	0	1	NA	NA	NA	NA	NA	NA	NA	NA	NA	NA	NA	NA
EF0485		Cellular processes	Conjugation	aggregation substance	1	1	1	NA	NA	NA	NA	NA	NA	NA	NA	NA	NA	NA	NA
EF0486		Hypothetical proteins		hypothetical protein	1	1	1	NA	NA	NA	NA	NA	NA	NA	NA	NA	NA	NA	NA
EF0487		Hypothetical proteins	Domain	conserved domain protein	1	0	0	NA	NA	NA	NA	NA	NA	NA	NA	NA	NA	NA	NA
EF0488		Hypothetical proteins		hypothetical protein	1	0	0	NA	NA	NA	NA	NA	NA	NA	NA	NA	NA	NA	NA
EF0489		Hypothetical proteins	Domain	conserved domain protein	1	0	0	NA	NA	NA	NA	NA	NA	NA	NA	NA	NA	NA	NA
EF0490		Cell envelope	Other	cell wall surface anchor family protein	1	0	0	0.1362	0.502	NA	NA	NA	NA	NA	NA	NA	NA	NA	NA
EF0491		Hypothetical proteins	Domain	conserved domain protein	1	0	0	NA	NA	NA	NA	NA	NA	NA	NA	NA	NA	NA	NA
EF0492		Hypothetical proteins		hypothetical protein	1	0	0	NA	NA	NA	NA	NA	NA	NA	NA	NA	NA	NA	NA
EF0494		Hypothetical proteins	Conserved	conserved hypothetical protein	1	0	0	NA	NA	NA	NA	NA	NA	NA	NA	NA	NA	NA	NA
EF0498		Hypothetical proteins		hypothetical protein	1	0	0	NA	NA	NA	NA	NA	NA	NA	NA	NA	NA	NA	NA
EF0499	ssb-2	DNA metabolism	DNA replication, recombination, and repair	single-strand binding protein	1	0	0	-0.03839	0.8663	1.10455	5.997e-06	NA	NA	NA	NA	NA	NA	NA	NA
EF0500		Hypothetical proteins	Conserved	conserved hypothetical protein	1	0	0	NA	NA	NA	NA	NA	NA	NA	NA	NA	NA	NA	NA
EF0501		Cell envelope	Other	lipoprotein, putative	1	0	0	0.1191	0.6113	NA	NA	NA	NA	NA	NA	NA	NA	NA	NA
EF0502		Cell envelope	Other	membrane protein, putative	1	0	0	NA	NA	NA	NA	NA	NA	NA	NA	NA	NA	NA	NA
EF0503		Hypothetical proteins		hypothetical protein	1	0	0	NA	NA	NA	NA	NA	NA	NA	NA	NA	NA	NA	NA
EF0504		Hypothetical proteins		hypothetical protein	1	0	0	NA	NA	NA	NA	NA	NA	NA	NA	NA	NA	NA	NA
EF0505		Hypothetical proteins		hypothetical protein	1	0	0	NA	NA	NA	NA	NA	NA	NA	NA	NA	NA	NA	NA
EF0506		Hypothetical proteins		hypothetical protein	1	0	0	NA	NA	NA	NA	NA	NA	NA	NA	NA	NA	NA	NA
EF0507		Hypothetical proteins		hypothetical protein	1	0	0	NA	NA	NA	NA	NA	NA	NA	NA	NA	NA	NA	NA
EF0508		Hypothetical proteins	Domain	conserved domain protein	1	0	0	NA	NA	NA	NA	NA	NA	NA	NA	NA	NA	NA	NA
EF0509		Hypothetical proteins	Conserved	conserved hypothetical protein	1	0	0	NA	NA	NA	NA	NA	NA	NA	NA	NA	NA	NA	NA
EF0510	ssb-3	DNA metabolism	DNA replication, recombination, and repair	single-strand binding protein	1	0	0	NA	NA	NA	NA	NA	NA	NA	NA	NA	NA	NA	NA
EF0511	nuc-1	DNA metabolism	DNA replication, recombination, and repair	thermonuclease precursor	1	0	0	NA	NA	NA	NA	NA	NA	NA	NA	NA	NA	NA	NA
EF0512		Unknown function	General	DNA-damage-inducible protein J, putative	1	0	0	0.2074	0.2816	0.309391	0.2198	NA	NA	NA	NA	NA	NA	NA	NA
EF0513		Hypothetical proteins	Conserved	conserved hypothetical protein TIGR00053	1	0	1	NA	NA	NA	NA	NA	NA	NA	NA	NA	NA	NA	NA
EF0516		Cell envelope	Other	membrane protein, putative	1	0	1	0.2952	0.2032	-0.897622	0.001043	NA	NA	NA	NA	0.113336	0.4481	-0.8202	0.0001159
EF0517		Biosynthesis of cofactors, prosthetic groups, carriers	Pantothenate and coenzyme A	2-dehydropantoate 2-reductase, putative	1	0	1	0.408	0.08948	-1.91563	0.0003843	NA	NA	NA	NA	0.0078451	0.9571	-1.48	2.757e-05
EF0518		Cell envelope	Other	cell wall surface anchor family protein	1	0	0	0.2532	0.2898	-0.034389	0.8133	NA	NA	NA	NA	NA	NA	NA	NA
EF0519		Hypothetical proteins		hypothetical protein	1	0	0	-0.07179	0.7947	1.23033	4.264e-06	NA	NA	NA	NA	NA	NA	NA	NA
EF0521		Energy metabolism	Other	bile salt hydrolase	1	0	1	1.593	3.818e-06	4.69622	1.808e-10	NA	NA	NA	NA	1.17172	2.061e-06	2.765	4.311e-07
EF0524		Regulatory functions	DNA interactions	transcriptional regulator, Cro/CI family	1	0	0	-0.3354	0.07943	-0.56059	0.0004328	NA	NA	NA	NA	NA	NA	NA	NA
EF0525		Unknown function	General	cylL-L protein	1	0	0	-0.1302	0.8039	0.075599	0.6847	NA	NA	NA	NA	NA	NA	NA	NA
EF0526		Unknown function	General	cylL-S protein	1	0	0	0.3002	0.1275	2.19961	5.31e-09	NA	NA	NA	NA	NA	NA	NA	NA
EF0527	cylM	Cellular processes	Toxin production and resistance	cylM protein	1	0	0	0.07143	0.8295	-0.479725	0.006892	NA	NA	NA	NA	NA	NA	NA	NA
EF0530		Regulatory functions	DNA interactions	transcriptional regulator, AraC family	1	0	0	NA	NA	NA	NA	NA	NA	NA	NA	NA	NA	NA	NA
EF0531		Hypothetical proteins		hypothetical protein	1	0	0	NA	NA	NA	NA	NA	NA	NA	NA	NA	NA	NA	NA
EF0532		Hypothetical proteins		hypothetical protein	1	0	0	-0.2633	0.383	-0.302285	0.236	NA	NA	NA	NA	NA	NA	NA	NA
EF0533		Hypothetical proteins		hypothetical protein	1	0	0	NA	NA	NA	NA	NA	NA	NA	NA	NA	NA	NA	NA
EF0534		DNA metabolism	DNA replication, recombination, and repair	site-specific recombinase, resolvase family	1	0	0	0.6625	0.001688	0.0588237	0.7039	NA	NA	NA	NA	NA	NA	NA	NA
EF0539		Regulatory functions	DNA interactions	phosphosugar-binding transcriptional regulator, RpiR family	1	0	1	-0.2059	0.3557	0.437745	0.003202	NA	NA	NA	NA	NA	NA	NA	NA
EF0540		Central intermediary metabolism	Amino sugars	N-acetylmannosamine-6-phosphate epimerase, putative	1	0	0	0.7589	0.0002323	0.0436368	0.8938	NA	NA	NA	NA	NA	NA	NA	NA
EF0542		Hypothetical proteins	Conserved	conserved hypothetical protein	1	0	0	-0.927	0.0002705	-0.932522	0.002862	NA	NA	NA	NA	NA	NA	NA	NA
EF0543		Cell envelope	Other	membrane protein, putative	1	0	0	-0.7364	0.0007155	-0.957473	2.779e-05	NA	NA	NA	NA	NA	NA	NA	NA
EF0544	rpmF-1	Protein synthesis	Ribosomal proteins: synthesis and modification	ribosomal protein L32	1	0	0	NA	NA	NA	NA	NA	NA	NA	NA	NA	NA	NA	NA
EF0545		Hypothetical proteins	Domain	conserved domain protein	1	0	0	-0.479	0.04994	-0.828429	0.0004598	NA	NA	NA	NA	NA	NA	NA	NA
EF0546		Hypothetical proteins	Conserved	conserved hypothetical protein	1	0	0	-0.4623	0.1406	-0.362547	0.06572	NA	NA	NA	NA	NA	NA	NA	NA
EF0547		Transport and binding proteins	Cations and iron carrying compounds	ammonium transporter family protein	1	0	0	-0.4919	0.02449	-0.556533	0.01617	NA	NA	NA	NA	NA	NA	NA	NA
EF0548		Hypothetical proteins	Conserved	conserved hypothetical protein	1	0	0	0.112	0.7284	0.319483	0.03715	NA	NA	NA	NA	NA	NA	NA	NA
EF0550		Regulatory functions	DNA interactions	xylose repressor, putative	1	0	0	0.5466	0.002721	0.600387	0.01039	NA	NA	NA	NA	NA	NA	NA	NA
EF0551		Energy metabolism	Biosynthesis and degradation of polysaccharides	glycosyl hydrolase, family 31	1	0	0	0.4768	0.044	-0.114516	0.535	NA	NA	NA	NA	NA	NA	NA	NA
EF0552		Signal transduction	PTS	PTS system, IIC component	1	0	0	-0.1336	0.6355	-0.318565	0.06573	NA	NA	NA	NA	NA	NA	NA	NA
EF0553		Signal transduction	PTS	PTS system, IID component	1	0	0	NA	NA	NA	NA	NA	NA	NA	NA	NA	NA	NA	NA
EF0554		Signal transduction	PTS	PTS system, IIB component	1	0	0	0.5491	0.01412	NA	NA	NA	NA	NA	NA	NA	NA	NA	NA
EF0555		Signal transduction	PTS	PTS system, IIA component	1	0	0	0.566	0.01297	NA	NA	NA	NA	NA	NA	NA	NA	NA	NA
EF0556	xylA	Energy metabolism	Sugars	xylose isomerase	1	0	0	0.3842	0.04665	NA	NA	NA	NA	NA	NA	NA	NA	NA	NA
EF0557	xylB	Energy metabolism	Sugars	D-xylulose kinase	1	0	0	NA	NA	NA	NA	NA	NA	NA	NA	NA	NA	NA	NA
EF0559		Cell envelope	Biosynthesis and degradation of surface poly/liposaccharides	polysaccharide biosynthesis family protein	1	0	0	-0.5978	0.05469	0.404742	0.03907	NA	NA	NA	NA	NA	NA	NA	NA
EF0562		Hypothetical proteins		hypothetical protein	1	0	0	0.4576	0.02875	-0.131919	0.3074	NA	NA	NA	NA	NA	NA	NA	NA
EF0563		Hypothetical proteins		hypothetical protein	1	0	0	0.3114	0.1354	0.198219	0.1528	NA	NA	NA	NA	NA	NA	NA	NA
EF0564		Hypothetical proteins		hypothetical protein	1	0	0	0.1519	0.508	-0.112933	0.4229	NA	NA	NA	NA	NA	NA	NA	NA
EF0566	kdpF	Transport and binding proteins	Cations and iron carrying compounds	potassium transporter stabilization peptide KdpF	1	0	0	0.4309	0.07214	0.297598	0.05726	NA	NA	NA	NA	NA	NA	NA	NA
EF0567	kdpA	Transport and binding proteins	Cations and iron carrying compounds	potassium-transporting ATPase, subunit A	1	0	0	NA	NA	NA	NA	NA	NA	NA	NA	NA	NA	NA	NA
EF0568	kdpB	Transport and binding proteins	Cations and iron carrying compounds	potassium-transporting ATPase, subunit B	1	0	0	NA	NA	NA	NA	NA	NA	NA	NA	NA	NA	NA	NA
EF0569	kdpC	Transport and binding proteins	Cations and iron carrying compounds	potassium-transporting ATPase, subunit C	1	0	0	NA	NA	NA	NA	NA	NA	NA	NA	NA	NA	NA	NA
EF0570	kdpD	Signal transduction	Two-component systems	sensor histidine kinase KdpD	1	0	0	-0.05366	0.821	1.18686	2.112e-06	NA	NA	NA	NA	NA	NA	NA	NA
EF0571		Signal transduction	Two-component systems	DNA-binding response regulator	1	0	0	-0.3455	0.04557	0.804515	0.0002245	NA	NA	NA	NA	NA	NA	NA	NA
EF0573		Hypothetical proteins		hypothetical protein	1	0	0	NA	NA	NA	NA	NA	NA	NA	NA	NA	NA	NA	NA
EF0574		Hypothetical proteins		hypothetical protein	1	0	0	NA	NA	NA	NA	NA	NA	NA	NA	NA	NA	NA	NA
EF0575		Transport and binding proteins	Cations and iron carrying compounds	cationic ABC transporter, ATP-binding protein	1	0	0	2.761	6.478e-05	3.12139	1.316e-07	NA	NA	NA	NA	NA	NA	NA	NA
EF0576		Transport and binding proteins	Cations and iron carrying compounds	cation ABC transporter, permease protein	1	0	0	3.013	3.254e-05	3.58128	1.935e-10	NA	NA	NA	NA	NA	NA	NA	NA
EF0577		Cellular processes	Cell adhesion	adhesion lipoprotein	1	0	0	3.402	1.196e-05	4.11174	7.878e-09	NA	NA	NA	NA	NA	NA	NA	NA
EF0578		Regulatory functions	DNA interactions	helix-turn-helix protein, iron-dependent repressor family	1	0	0	2.486	0.0005566	2.26041	0.00386	NA	NA	NA	NA	NA	NA	NA	NA
EF0579		Regulatory functions	Other	transcriptional regulator, putative	1	0	0	2.649	0.0001222	3.40347	2.692e-09	NA	NA	NA	NA	NA	NA	NA	NA
EF0580		Hypothetical proteins	Conserved	conserved hypothetical protein	1	0	0	1.31	0.000505	2.75447	2.489e-08	NA	NA	NA	NA	NA	NA	NA	NA
EF0581		Transport and binding proteins	Unknown substrate	ABC transporter, ATP-binding protein	1	0	0	0.6067	0.01136	1.43036	4.192e-06	NA	NA	NA	NA	NA	NA	NA	NA
EF0582		Cell envelope	Other	membrane protein, putative	1	0	0	0.6822	0.004345	2.34185	6.612e-07	NA	NA	NA	NA	NA	NA	NA	NA
EF0583		Transport and binding proteins	Unknown substrate	ABC transporter, ATP-binding protein/permease protein	1	0	0	0.2762	0.3573	1.77085	0.001025	NA	NA	NA	NA	NA	NA	NA	NA
EF0584		Transport and binding proteins	Unknown substrate	ABC transporter, ATP-binding/permease protein	1	0	0	-0.4205	0.1149	1.69002	8.298e-06	NA	NA	NA	NA	NA	NA	NA	NA
EF0585	rpsN-2	Protein synthesis	Ribosomal proteins: synthesis and modification	ribosomal protein S14	1	0	0	NA	NA	NA	NA	NA	NA	NA	NA	NA	NA	NA	NA
EF0586	rpmF-2	Protein synthesis	Ribosomal proteins: synthesis and modification	ribosomal protein L32	1	0	0	NA	NA	NA	NA	NA	NA	NA	NA	NA	NA	NA	NA
EF0587		Hypothetical proteins		hypothetical protein	1	0	0	NA	NA	NA	NA	NA	NA	NA	NA	NA	NA	NA	NA
EF0588	rpmG-1	Protein synthesis	Ribosomal proteins: synthesis and modification	ribosomal protein L33	1	0	0	NA	NA	NA	NA	NA	NA	NA	NA	NA	NA	NA	NA
EF0589		Hypothetical proteins	Domain	conserved domain protein	1	0	0	NA	NA	NA	NA	NA	NA	NA	NA	NA	NA	NA	NA
EF0590		Energy metabolism	Biosynthesis and degradation of polysaccharides	polysaccharide deacetylase family protein	1	0	0	NA	NA	NA	NA	NA	NA	NA	NA	NA	NA	NA	NA
EF0594		Hypothetical proteins		hypothetical protein	1	0	0	NA	NA	NA	NA	NA	NA	NA	NA	NA	NA	NA	NA
EF0599		Hypothetical proteins	Domain	conserved domain protein	1	0	0	NA	NA	NA	NA	NA	NA	NA	NA	NA	NA	NA	NA
EF0600		Regulatory functions	DNA interactions	transcriptional regulator, TetR family	1	0	0	-0.07252	0.683	-0.503013	0.001135	NA	NA	NA	NA	NA	NA	NA	NA
EF0601		Regulatory functions	DNA interactions	transcriptional regulator, TetR family	1	0	0	0.05723	0.8431	0.301023	0.06168	NA	NA	NA	NA	NA	NA	NA	NA
EF0603		Hypothetical proteins	Domain	conserved domain protein	1	0	0	NA	NA	-0.0093524	0.9394	NA	NA	NA	NA	NA	NA	NA	NA
EF0604		Cellular processes	Adaptations to atypical conditions	gls24 protein	1	0	0	-0.5287	0.01233	1.76292	2.203e-08	NA	NA	NA	NA	NA	NA	NA	NA
EF0605		Hypothetical proteins	Conserved	conserved hypothetical protein	1	0	0	-0.8097	0.002923	0.810906	8.758e-06	NA	NA	NA	NA	NA	NA	NA	NA
EF0606	dps	Cellular processes	Adaptations to atypical conditions	Dps family protein	1	0	0	NA	NA	NA	NA	NA	NA	NA	NA	NA	NA	NA	NA
EF0607		Unknown function	General	ParB-like nuclease domain protein	1	0	0	NA	NA	NA	NA	NA	NA	NA	NA	NA	NA	NA	NA
EF0608		Hypothetical proteins		hypothetical protein	1	1	0	-0.09872	0.6853	-0.536818	0.0007305	NA	NA	NA	NA	NA	NA	NA	NA
EF0609		Hypothetical proteins	Conserved	conserved hypothetical protein	1	0	0	-0.02406	0.9127	-0.410422	0.005556	NA	NA	NA	NA	NA	NA	NA	NA
EF0610		Hypothetical proteins		hypothetical protein	1	0	0	-0.1962	0.2408	-0.778021	0.0002689	NA	NA	NA	NA	NA	NA	NA	NA
EF0611		Hypothetical proteins		hypothetical protein	1	0	0	NA	NA	NA	NA	NA	NA	NA	NA	NA	NA	NA	NA
EF0612		Hypothetical proteins		hypothetical protein	1	0	0	NA	NA	NA	NA	NA	NA	NA	NA	NA	NA	NA	NA
EF0613		Hypothetical proteins		hypothetical protein	1	0	0	NA	NA	NA	NA	NA	NA	NA	NA	NA	NA	NA	NA
EF0615		Mobile and extrachromosomal element functions	Transposon functions	transposase, IS200 family	1	0	1	NA	NA	NA	NA	NA	NA	NA	NA	-0.380245	0.02397	0.006716	0.973
EF0616		Energy metabolism	Amino acids and amines	ornithine cyclodeaminase, putative	1	0	0	0.03471	0.8767	-1.51413	1.589e-07	NA	NA	NA	NA	NA	NA	NA	NA
EF0617		Cell envelope	Other	membrane protein, putative	1	0	0	-0.04666	0.8443	-1.82629	4.055e-08	NA	NA	NA	NA	NA	NA	NA	NA
EF0618		Hypothetical proteins	Conserved	conserved hypothetical protein	1	0	0	-0.1623	0.5791	-1.23518	5.135e-05	NA	NA	NA	NA	NA	NA	NA	NA
EF0619		Hypothetical proteins		hypothetical protein	1	0	0	NA	NA	NA	NA	NA	NA	NA	NA	NA	NA	NA	NA
EF0621		Hypothetical proteins		hypothetical protein	1	0	0	NA	NA	NA	NA	NA	NA	NA	NA	NA	NA	NA	NA
EF0622		Hypothetical proteins		hypothetical protein	1	0	0	NA	NA	NA	NA	NA	NA	NA	NA	NA	NA	NA	NA
EF0624		Hypothetical proteins		hypothetical protein	1	0	0	NA	NA	NA	NA	NA	NA	NA	NA	NA	NA	NA	NA
EF0625		Hypothetical proteins		hypothetical protein	1	0	0	NA	NA	NA	NA	NA	NA	NA	NA	NA	NA	NA	NA
EF0626		Hypothetical proteins		hypothetical protein	1	0	0	NA	NA	NA	NA	NA	NA	NA	NA	NA	NA	NA	NA
EF0627		Hypothetical proteins		hypothetical protein	1	0	0	NA	NA	NA	NA	NA	NA	NA	NA	NA	NA	NA	NA
EF0628		Signal transduction	PTS	PTS system, IIA component, putative	1	0	0	NA	NA	NA	NA	NA	NA	NA	NA	NA	NA	NA	NA
EF0629		Unknown function	Enzymes of unknown specificity	oxidoreductase, aldo/keto reductase family	1	1	1	-0.2361	0.174	NA	NA	-0.665294	0.009711	-0.625	0.01163	-0.811609	0.000106	-0.6591	0.01006
EF0630		Unknown function	Enzymes of unknown specificity	glyoxalase family protein	1	1	1	-0.009733	0.9625	-0.743553	7.367e-05	-0.304464	0.04665	-0.9495	0.0002566	-0.242998	0.05864	-0.6061	0.003297
EF0631		Fatty acid and phospholipid metabolism	Biosynthesis	cardiolipin synthetase, putative	1	1	1	-0.8011	0.006235	-1.09161	5.628e-07	-1.2632	6.473e-05	-0.6575	0.01025	-0.720367	0.0001894	-0.7319	0.0001785
EF0633	tryS-1	Protein synthesis	tRNA aminoacylation	tyrosyl-tRNA synthetase	1	1	1	1.811	1.33e-05	3.68721	1.033e-08	0.434618	0.008185	2.917	2.58e-08	0.170635	0.3456	0.4849	0.008497
EF0634		Unknown function	Enzymes of unknown specificity	decarboxylase, putative	1	1	1	0.7727	0.009506	-4.37995	3.586e-10	-0.0752975	0.6031	-5.165	5.863e-10	0.36808	0.008869	-4.137	8.145e-10
EF0635		Transport and binding proteins	Amino acids, peptides and amines	amino acid permease family protein	1	1	1	0.9374	0.004797	-5.38324	7.718e-10	0.524744	0.163	-5.817	3.734e-09	0.369533	0.02447	-4.332	1.009e-08
EF0636	nhaC-2	Transport and binding proteins	Cations and iron carrying compounds	Na+/H+ antiporter	1	1	1	0.9979	0.001666	-4.53412	5.373e-11	1.18662	0.001677	-5.294	8.012e-09	0.0422089	0.7904	-3.834	1.009e-08
EF0637		Hypothetical proteins		hypothetical protein	1	1	1	0.3192	0.08398	1.06719	1.708e-06	0.540464	0.007162	0.8989	0.001359	0.59314	0.0008928	1.162	2.427e-05
EF0638		Hypothetical proteins	Conserved	conserved hypothetical protein	1	1	1	-0.005735	0.985	2.59287	2.515e-08	-0.0271846	0.8913	NA	NA	0.639361	0.0001985	1.64	2.288e-05
EF0639		Cellular processes	Adaptations to atypical conditions	low temperature requirement C protein, putative	1	1	1	-0.1294	0.4026	0.219564	0.05085	-0.403504	0.01678	0.03952	0.8715	-0.484131	0.002281	0.1387	0.5599
EF0640		Hypothetical proteins		hypothetical protein	1	1	1	NA	NA	NA	NA	0.245895	0.2878	NA	NA	NA	NA	NA	NA
EF0641	ldh-2	Energy metabolism	Glycolysis/gluconeogenesis	L-lactate dehydrogenase	1	1	1	NA	NA	-2.11554	3.608e-08	-0.582034	0.00281	-1.753	4.412e-05	-0.790876	0.0008361	-0.4538	0.03964
EF0642		Hypothetical proteins		hypothetical protein	1	0	1	-0.1544	0.4762	-0.250661	0.05973	0.163953	0.4667	0.1093	0.6954	NA	NA	0.00221	0.9911
EF0643		Hypothetical proteins		hypothetical protein	1	1	1	NA	NA	-0.316849	0.04611	-0.131494	0.5667	0.2787	0.3564	0.119057	0.3809	-0.1293	0.5456
EF0644		Regulatory functions	DNA interactions	transcriptional regulator, LysR family	1	1	1	-0.009504	0.9703	1.67045	2.539e-07	-0.443037	0.007123	0.02523	0.9271	-0.128099	0.4101	0.8258	0.0002563
EF0645		Cellular processes	Pathogenesis	exfoliative toxin A, putative	1	1	1	-0.595	0.005688	-0.259976	0.1041	-0.316821	0.1804	-0.7053	0.01244	-0.813136	0.0003619	-0.4485	0.03949
EF0646		Energy metabolism	Sugars	NAD-dependent epimerase/dehydratase family protein	1	1	1	-0.73	0.001775	-0.473484	0.008581	-0.266515	0.3297	-0.4267	0.1473	-0.771904	8.391e-05	-0.3514	0.02887
EF0647		Hypothetical proteins	Conserved	conserved hypothetical protein	1	1	1	0.1045	0.7069	1.69017	2.875e-07	0.207683	0.3216	0.8418	0.001228	0.359509	0.07154	1.499	3.789e-05
EF0648		Unknown function	Enzymes of unknown specificity	nitroreductase family protein	1	1	1	NA	NA	NA	NA	NA	NA	NA	NA	NA	NA	NA	NA
EF0650	lplA-1	Protein fate	Protein modification and repair	lipoate-protein ligase A	1	1	1	1.61	4.338e-06	2.44131	2.535e-07	1.97702	2.527e-05	1.579	0.002536	2.24875	2e-07	2.373	2.743e-08
EF0652		Hypothetical proteins		hypothetical protein	1	1	1	0.6412	0.003941	1.17247	5.161e-06	0.592107	0.02217	0.9662	0.003252	0.661992	0.0007262	1.284	9.275e-06
EF0653		Hypothetical proteins		hypothetical protein	1	1	1	0.2825	0.1149	1.04613	3.444e-05	0.385234	0.01258	0.8038	0.01166	0.443767	0.01477	0.8139	0.0002563
EF0654		Regulatory functions	DNA interactions	sugar-binding transcriptional regulator, LacI family	1	1	1	-0.04325	0.8039	1.14492	8.976e-05	0.230509	0.1406	0.768	0.04391	0.458487	0.00313	0.8687	0.002527
EF0655		Unknown function	Enzymes of unknown specificity	nitroreductase family protein, putative	1	1	1	0.4516	0.005814	1.24064	6.876e-07	0.296857	0.0802	1.313	0.003787	0.993962	0.0003371	1.516	1.041e-05
EF0656		Unknown function	Enzymes of unknown specificity	glyoxalase family protein	1	1	1	0.5523	0.004484	1.29788	1.117e-06	0.529698	0.006041	1.432	0.0001028	0.958226	6.58e-06	1.622	6.819e-06
EF0657		Regulatory functions	DNA interactions	transcriptional regulator, DeoR family	1	1	1	1.453	4.017e-06	1.32943	2.683e-06	1.14621	8.469e-06	0.3169	0.1998	1.46723	1.02e-06	2.634	1.54e-05
EF0658		Hypothetical proteins	Conserved	conserved hypothetical protein	1	1	1	1.406	3.19e-06	1.68427	4.773e-08	0.827625	0.0001972	0.5413	0.02271	1.28024	4.535e-06	2.744	7.945e-07
EF0659		Unknown function	General	phage SPO1 DNA polymerase-related protein, putative	1	1	1	0.6021	0.003461	1.11852	4.163e-05	0.0403502	0.8368	0.3166	0.1409	0.428275	0.005826	1.807	4.3e-05
EF0660		Transport and binding proteins	Other	MATE efflux family protein	1	1	1	-0.3472	0.04344	0.0402138	0.7581	-0.543045	0.01971	-0.5573	0.04481	-0.829341	0.0001015	-0.0274	0.9126
EF0661		Protein fate	Degradation of proteins, peptides, and glycopeptides	oligoendopeptidase F, putative	1	1	1	0.3051	0.2956	2.12003	1.342e-07	0.0565304	0.7713	0.9663	0.008466	0.2139	0.2719	1.828	9.044e-07
EF0662		Hypothetical proteins	Conserved	conserved hypothetical protein	1	1	1	-0.7338	0.0048	-0.228943	0.0428	-1.16891	0.0001139	-0.08536	0.7469	-0.596027	0.001237	-0.5985	0.02801
EF0663		Hypothetical proteins	Conserved	conserved hypothetical protein TIGR01033	1	1	1	0.6422	0.007173	0.189361	0.1549	0.695582	0.004692	0.007925	0.9802	0.657897	0.002377	0.3774	0.06253
EF0664		Hypothetical proteins		hypothetical protein	1	1	1	0.1244	0.6601	-0.329972	0.1486	0.107962	0.5337	-0.6281	0.01297	0.0832126	0.5605	-0.6176	0.01252
EF0665		Hypothetical proteins		hypothetical protein	1	1	1	1.122	0.0001418	2.99768	2.874e-10	0.435489	0.00975	1.984	8.968e-06	0.694987	0.00653	2.465	8.815e-08
EF0666		Unknown function	Enzymes of unknown specificity	glyoxalase family protein	1	1	1	0.09195	0.5727	1.29809	1.057e-07	0.2628	0.2701	1.683	0.0002702	0.395361	0.0038	2.016	2.016e-05
EF0667		Hypothetical proteins	Conserved	conserved hypothetical protein	1	1	1	-0.006259	0.9842	2.06385	1.667e-09	-0.403819	0.04757	1.507	3.612e-05	-0.0153383	0.9258	1.945	3.263e-06
EF0668		Cell envelope	Biosynthesis/degradation of murein sacculus/peptidoglycan	UDP-N-acetylmuramoylalanyl-D-glutamate diaminopimelate ligase	1	1	1	0.06781	0.7632	0.0095034	0.9274	-0.0259224	0.9081	0.2814	0.2043	-0.171609	0.2378	-0.3589	0.2036
EF0669		Cell envelope	Biosynthesis and degradation of surface poly/liposaccharides	polysaccharide biosynthesis family protein	1	1	1	-0.4946	0.0201	0.100978	0.5257	-0.741088	0.003748	0.1946	0.4511	-0.814824	0.0001765	-0.3466	0.2704
EF0671		Protein fate	Degradation of proteins, peptides, and glycopeptides	xaa-his dipeptidase	1	1	1	0.2714	0.08059	2.02619	1.739e-06	0.149838	0.4325	0.6062	0.03288	0.279054	0.1638	0.5478	0.1762
EF0672		Hypothetical proteins		hypothetical protein	1	1	1	NA	NA	NA	NA	NA	NA	NA	NA	0.230926	0.1932	1.064	0.0004588
EF0673		Cell envelope	Other	membrane protein, putative	1	1	1	-0.6255	0.03237	3.93963	2.37e-10	-0.976053	0.0002762	1.761	0.0001267	-0.607531	0.05679	2.409	9.282e-07
EF0674		Transport and binding proteins	Amino acids, peptides and amines	glycine betaine/carnitine/choline ABC trans, ATP-binding protein	1	1	1	0.5265	0.01301	1.30486	1.649e-07	0.39124	0.01689	1.827	9.422e-06	0.727127	0.0001101	2.252	1.644e-07
EF0675		Transport and binding proteins	Amino acids, peptides and amines	glycine betaine/carnitine/choline ABC trans/binding protein	1	1	1	0.3418	0.1693	1.5821	1.641e-06	0.221789	0.1417	1.843	3.307e-05	0.499111	0.01002	2.232	3.229e-06
EF0676	argR	Regulatory functions	DNA interactions	arginine repressor	1	1	1	-0.3294	0.08027	-0.876097	1.026e-05	-0.278445	0.1392	-0.5583	0.02535	-0.109042	0.3456	-0.4034	0.121
EF0677		Energy metabolism	Sugars	phosphoglucomutase/phosphomannomutase family protein	1	1	1	-0.5281	0.116	-0.918473	0.002601	-0.272008	0.1965	-1.03	0.00236	-0.61296	0.006748	-0.6938	0.0653
EF0678		Unknown function	Enzymes of unknown specificity	acetyltransferase, GNAT family	1	1	1	-0.3289	0.07321	-1.03757	4.771e-05	-0.0234788	0.9028	-1.363	0.000545	0.0034563	0.9863	-0.9258	0.001434
EF0680		Cell envelope	Biosynthesis/degradation of murein sacculus/peptidoglycan	penicillin-binding protein 2A	1	1	1	-0.2458	0.489	0.120012	0.5135	0.573903	0.003421	-0.2851	0.2246	-0.161497	0.3415	-0.08564	0.6002
EF0681		Hypothetical proteins	Conserved	conserved hypothetical protein	1	1	1	0.1563	0.3286	0.386279	0.00508	-0.0018579	0.9928	-0.2842	0.1527	0.132186	0.2855	0.5856	0.002079
EF0682		DNA metabolism	DNA replication, recombination, and repair	DNA repair exonuclease family protein	1	1	1	0.08845	0.7078	0.0563757	0.6306	0.127784	0.4341	-0.114	0.5868	0.234377	0.07742	0.09453	0.5628
EF0683		Hypothetical proteins	Conserved	conserved hypothetical protein	1	1	1	0.116	0.5595	-0.229844	0.3454	0.225244	0.1495	-0.3504	0.1659	0.299602	0.02718	0.1137	0.4694
EF0684		Unknown function	General	cmp-binding protein, putative	1	1	1	0.01815	0.9483	0.858204	9.578e-06	0.006205	0.9819	0.2751	0.3101	0.0539726	0.7904	0.5427	0.005789
EF0685		Protein fate	Protein folding and stabilization	rotamase family protein	1	1	1	0.1158	0.4383	-0.397168	0.08577	-0.142094	0.412	0.08189	0.734	0.0473692	0.7472	-0.01222	0.9639
EF0686		Hypothetical proteins		hypothetical protein	1	1	1	0.7339	0.005741	1.27358	3.649e-06	0.808831	0.00129	0.285	0.2693	0.771828	9.217e-05	1.577	4.963e-06
EF0687		Unknown function	General	HIT family protein	1	1	1	0.2955	0.1193	0.636582	5.871e-05	0.498786	0.009322	0.2032	0.4342	0.421634	0.003103	1.129	3.907e-05
EF0688		Transport and binding proteins	Unknown substrate	ABC transporter, ATP-binding protein	1	1	1	-0.2016	0.4869	-0.0563314	0.6577	-0.126126	0.4013	-0.1098	0.6561	-0.0664624	0.7426	-0.0942	0.5695
EF0689		Cell envelope	Other	membrane protein, putative	1	1	1	-0.1576	0.7582	-0.281111	0.4628	-0.0641313	0.7551	-0.2573	0.2447	-0.280496	0.2762	-0.3957	0.1301
EF0690		Hypothetical proteins	Conserved	conserved hypothetical protein	1	1	1	-0.2995	0.3187	-1.20426	6.012e-07	-0.488127	0.005641	-0.249	0.4679	-0.419504	0.01691	-0.7456	0.004925
EF0691		Unknown function	Enzymes of unknown specificity	methyltransferase, putative	1	1	1	-1.019	0.0001958	-1.47299	8.129e-07	-1.16441	5.852e-06	-0.3204	0.1566	-1.13186	6.072e-06	-1.026	3.11e-05
EF0692		Regulatory functions	Other	phosphosugar-binding transcriptional regulator, RpiR family, putative	1	1	1	NA	NA	NA	NA	-0.0873117	0.58	NA	NA	0.147291	0.3925	0.03262	0.8866
EF0693	fruK-1	Energy metabolism	Glycolysis/gluconeogenesis	1-phosphofructokinase	1	1	1	NA	NA	NA	NA	NA	NA	NA	NA	-0.843776	0.0001514	-1.468	9.582e-06
EF0694		Signal transduction	PTS	PTS system, fructose-specific family, IIBC components	1	1	1	NA	NA	NA	NA	NA	NA	NA	NA	-0.627216	0.05329	-1.528	2.592e-06
EF0695		Signal transduction	PTS	PTS system, IIA component	1	1	1	NA	NA	NA	NA	0.428472	0.208	NA	NA	-0.10278	0.4722	-1.237	8.994e-05
EF0696	lacD-1	Energy metabolism	Biosynthesis and degradation of polysaccharides	tagatose 1,6-diphosphate aldolase	1	1	1	NA	NA	NA	NA	NA	NA	NA	NA	NA	NA	NA	NA
EF0697		Hypothetical proteins	Conserved	conserved hypothetical protein	1	1	1	0.1247	0.5359	0.354699	0.006539	-0.270173	0.3248	0.5259	0.1184	0.407081	0.006385	1.186	4.222e-05
EF0698		Unknown function	Enzymes of unknown specificity	acetyltransferase, GNAT family	1	1	1	0.27	0.1463	0.959504	3.33e-06	0.427337	0.105	0.5335	0.0567	0.694812	0.0005876	0.9628	0.001844
EF0699		Hypothetical proteins	Conserved	conserved hypothetical protein	1	1	1	-0.06129	0.7093	1.67398	0.004204	-0.105725	0.6456	1.003	0.0005673	-0.16249	0.3867	1.537	6.866e-05
EF0700		Cellular processes	Pathogenesis	hemolysin	1	1	1	-0.4096	0.01746	-0.0240685	0.9232	-0.529344	0.125	0.2043	0.5866	-0.70151	7.494e-05	-0.1446	0.522
EF0701	prfC	Protein synthesis	Translation factors	peptide chain release factor 3	1	1	1	-0.9521	0.0002487	-1.14913	1.453e-05	-1.53994	1.122e-05	-0.3213	0.2983	-1.51446	1.22e-05	-1.446	2.235e-06
EF0702		Hypothetical proteins	Conserved	conserved hypothetical protein	1	1	1	-0.1472	0.4512	-0.0984852	0.4183	-1.04746	0.0004045	-0.5873	0.01226	-0.49604	0.02991	-0.5512	0.01254
EF0703		Hypothetical proteins	Conserved	conserved hypothetical protein	1	1	1	-0.115	0.6939	-0.121604	0.2042	-1.12524	0.002128	-0.9645	0.0006306	-0.706188	0.001286	-0.8786	0.0002176
EF0704		Cell envelope	Other	lipoprotein, putative	1	1	1	0.5472	0.016	0.921808	2.343e-05	-0.220812	0.3407	0.1149	0.554	-0.197961	0.1793	0.01514	0.9333
EF0705		Hypothetical proteins	Conserved	conserved hypothetical protein	1	1	1	1.209	2.608e-05	1.6468	4.388e-08	0.658011	0.02163	0.189	0.4044	1.30824	1.926e-06	1.853	2.671e-07
EF0706	clpE	Protein fate	Degradation of proteins, peptides, and glycopeptides	ATP-dependent Clp protease, ATP-binding subunit ClpE	1	1	1	1.025	0.000218	2.42651	8.21e-09	1.26887	0.0001185	0.8185	0.008456	0.796336	8.706e-05	2.413	3.23e-07
EF0707		Hypothetical proteins		hypothetical protein	1	1	1	0.6028	0.07589	NA	NA	0.338046	0.03636	NA	NA	0.438225	0.006182	0.9317	0.0007842
EF0708		Hypothetical proteins	Conserved	conserved hypothetical protein	1	1	1	-0.08495	0.7673	0.129675	0.3772	0.510219	0.007393	0.2931	0.2052	-0.0259133	0.8524	-0.5733	0.01333
EF0709	ptsH	Signal transduction	PTS	phosphocarrier protein HPr	1	1	1	0.06927	0.7091	0.382048	0.0225	0.106113	0.6472	-0.01641	0.9635	0.0881174	0.4397	0.09872	0.5357
EF0710	ptsI	Signal transduction	PTS	phosphoenolpyruvate-protein phosphotransferase enzyme I	1	1	1	-0.1741	0.3892	-0.175499	0.1932	0.228628	0.3294	-0.05161	0.8536	-0.0703076	0.689	0.0443	0.7939
EF0711		Hypothetical proteins	Conserved	conserved hypothetical protein	1	1	1	NA	NA	NA	NA	0.44673	0.1255	NA	NA	1.07167	0.000234	NA	NA
EF0713		Hypothetical proteins	Conserved	conserved hypothetical protein	1	1	1	NA	NA	NA	NA	0.585118	0.1015	NA	NA	1.05134	0.0001766	1.075	0.0005134
EF0714		Hypothetical proteins		hypothetical protein	1	1	1	NA	NA	NA	NA	NA	NA	NA	NA	0.602995	0.001802	1.262	4.506e-05
EF0715	tig	Protein fate	Protein and peptide secretion and trafficking	trigger factor	1	1	1	-0.05054	0.8536	-0.638645	0.04629	-0.786366	0.002437	-0.04891	0.8725	-0.29173	0.06287	-0.807	0.0008938
EF0716		Hypothetical proteins	Conserved	conserved hypothetical protein	1	1	1	-1.242	0.001751	-2.23405	3.14e-08	-0.632504	0.006044	-0.9014	0.003865	-0.58683	0.001766	-0.9742	3.008e-05
EF0717		Signal transduction	PTS	PTS system, fructose-specific family, IIABC components	1	1	1	-0.9365	0.0002404	-2.93814	2.245e-05	-0.427293	0.1735	0.3614	0.4535	-0.467793	0.005401	-0.1513	0.5736
EF0718	fruK-2	Energy metabolism	Glycolysis/gluconeogenesis	1-phosphofructokinase	1	1	1	-0.3993	0.07656	-1.68214	0.006491	0.0163546	0.9553	1.092	0.05317	-0.166056	0.2227	0.2896	0.3141
EF0719		Regulatory functions	DNA interactions	transcriptional regulator, DeoR family	1	1	1	-0.5259	0.04955	-1.02993	0.04902	0.291204	0.2572	1.574	0.01122	-0.27542	0.05913	0.4268	0.2309
EF0720		Transport and binding proteins	Anions	voltage-gated chloride channel family protein	1	1	1	0.3475	0.0505	0.374861	0.004504	0.489383	0.007239	0.8679	0.001834	0.834813	9.217e-05	0.9037	0.0001785
EF0721	pcrA	DNA metabolism	DNA replication, recombination, and repair	ATP-dependent DNA helicase PcrA	1	1	1	-0.213	0.3798	-1.43195	4.354e-07	-0.289564	0.07264	-0.6911	0.004101	-0.319334	0.03316	-1.132	1.761e-05
EF0722	ligA	DNA metabolism	DNA replication, recombination, and repair	DNA ligase, NAD-dependent	1	1	1	-0.2114	0.3077	-0.28262	0.2266	-0.180584	0.343	-0.265	0.1433	-0.580478	0.001411	-0.518	0.02569
EF0723		Hypothetical proteins		hypothetical protein	1	1	1	-1.02	0.002553	-0.44277	0.003887	-0.525879	0.03225	-0.494	0.01272	-0.940396	3.722e-05	-0.4249	0.02595
EF0724	gatC	Protein synthesis	tRNA aminoacylation	glutamyl-tRNA(Gln) amidotransferase, C subunit	1	1	1	0.174	0.5408	-0.177597	0.137	0.0290752	0.908	-0.1598	0.4517	0.110645	0.4545	-0.2229	0.2878
EF0725	gatA	Protein synthesis	tRNA aminoacylation	glutamyl-tRNA(Gln) amidotransferase, A subunit	1	1	1	-0.35	0.2035	-1.12179	0.002143	-0.352661	0.04869	-0.4783	0.06249	-0.0434022	0.7884	-0.7568	0.004352
EF0726	gatB	Protein synthesis	tRNA aminoacylation	glutamyl-tRNA(Gln) amidotransferase, B subunit	1	1	1	-0.8828	0.0005367	-2.49326	2.875e-07	-0.4369	0.03377	-0.5535	0.05396	-0.178193	0.1951	-0.9258	0.0008912
EF0727		Unknown function	General	diacylglycerol kinase catalytic domain protein	1	1	1	0.02613	0.9229	-0.133614	0.529	-0.22121	0.1803	0.1248	0.5229	0.0165	0.9301	0.5955	0.002837
EF0728		Protein synthesis	tRNA and rRNA base modification	RNA methyltransferase, TrmA family	1	1	1	-1.147	0.0002022	-0.888435	0.02687	-0.917315	0.0009251	-0.1983	0.4315	-0.950359	5.373e-05	-0.376	0.1029
EF0730		Hypothetical proteins	Conserved	conserved hypothetical protein	1	1	1	0.67	0.002549	NA	NA	0.940761	0.0006361	NA	NA	NA	NA	NA	NA
EF0731		Regulatory functions	DNA interactions	transcriptional regulator, luxR family	1	1	1	-0.4902	0.04348	-0.887572	2.562e-05	-0.552558	0.009401	-0.712	0.06371	-0.354557	0.06287	-0.5382	0.01034
EF0732	argF-2	Energy metabolism	Amino acids and amines	ornithine carbamoyltransferase	1	1	1	NA	NA	NA	NA	NA	NA	NA	NA	NA	NA	NA	NA
EF0733		Transport and binding proteins	Amino acids, peptides and amines	amino acid permease family protein	1	1	1	NA	NA	NA	NA	NA	NA	NA	NA	NA	NA	NA	NA
EF0734		Hypothetical proteins	Conserved	conserved hypothetical protein	1	1	1	NA	NA	NA	NA	NA	NA	NA	NA	NA	NA	NA	NA
EF0735	arcC-3	Energy metabolism	Amino acids and amines	carbamate kinase	1	1	1	NA	NA	NA	NA	NA	NA	NA	NA	NA	NA	NA	NA
EF0737		Unknown function	Enzymes of unknown specificity	amidase, putative	1	1	1	-0.9917	0.001232	-0.255353	0.1485	-0.768721	0.000852	-0.5813	0.01252	-0.874802	7.862e-05	-0.5839	0.003448
EF0738		Hypothetical proteins		hypothetical protein	1	1	1	NA	NA	NA	NA	NA	NA	NA	NA	NA	NA	NA	NA
EF0739		Transport and binding proteins	Other	nicotinamide mononucleotide transporter PnuC, putative	1	1	1	-0.9145	0.0001739	-0.55597	8.961e-05	-1.53446	1.004e-06	-0.7721	0.0008017	-1.26507	0.0001006	-0.3553	0.04888
EF0740		Purines, pyrimidines, nucleosides, and nucleotides	2'-Deoxyribonucleotide metabolism	deoxynucleoside kinase	1	1	1	-1.254	0.000382	-1.56428	2.76e-07	-1.70229	1.652e-06	-1.279	0.0001691	-1.59013	1.02e-06	-1.475	1.064e-06
EF0741		Hypothetical proteins	Domain	conserved domain protein	1	1	1	-0.6955	0.001753	-0.430532	0.01832	-1.25743	8.469e-06	-1.308	0.0003857	-1.50169	3.009e-06	-0.7587	0.02233
EF0742		Hypothetical proteins	Conserved	conserved hypothetical protein	1	1	1	0.6232	0.001693	0.739807	0.000279	-0.0352779	0.8641	-0.3526	0.2018	0.509184	0.005277	0.6509	0.003757
EF0743		Hypothetical proteins		hypothetical protein	1	1	1	0.531	0.0273	0.799882	4.413e-05	0.33787	0.1633	0.4755	0.06747	0.362574	0.1076	0.8447	0.0002167
EF0744		Transport and binding proteins	Carbohydrates, organic alcohols, and acids	sodium/dicarboxylate symporter family protein	1	1	1	-0.1965	0.3916	0.201816	0.2135	-0.348057	0.2189	0.3165	0.249	-0.281541	0.276	0.1545	0.4694
EF0745		Unknown function	Enzymes of unknown specificity	glyoxalase family protein	1	1	1	0.1965	0.4446	1.1288	3.263e-06	-0.150798	0.397	0.6691	0.005789	0.0030274	0.9825	0.4816	0.03054
EF0746		Cell envelope	Biosynthesis/degradation of murein sacculus/peptidoglycan	penicillin-binding protein, putative	1	1	1	-0.01902	0.9298	0.742574	0.004491	1.21306	0.0004585	0.7713	0.01967	0.771308	0.0001501	0.6084	0.03453
EF0747		Hypothetical proteins	Conserved	conserved hypothetical protein	1	1	1	0.02699	0.8963	0.850184	0.0001158	0.836476	0.0004054	0.8718	0.009986	0.616323	0.003796	1.232	0.0001003
EF0748		Cellular processes	Detoxification	rhodanese family protein	1	1	1	-0.3597	0.03042	0.882283	1.037e-05	-0.546792	0.001337	1.742	1.242e-05	-0.1817	0.1764	1.145	0.000113
EF0750		Cell envelope	Other	cell wall surface anchor family protein	1	1	1	NA	NA	NA	NA	-0.393158	0.08094	-0.4885	0.08551	NA	NA	NA	NA
EF0751		Hypothetical proteins	Conserved	conserved hypothetical protein	1	1	1	NA	NA	NA	NA	-0.0976027	0.7575	NA	NA	NA	NA	NA	NA
EF0752		Hypothetical proteins	Conserved	conserved hypothetical protein	1	1	1	NA	NA	NA	NA	-0.510384	0.04247	-0.8733	0.001565	-0.367434	0.03006	-0.4943	0.05203
EF0753		Hypothetical proteins		hypothetical protein	1	1	1	NA	NA	NA	NA	-0.493475	0.169	-0.4501	0.07343	NA	NA	-0.263	0.2501
EF0754		Hypothetical proteins	Conserved	conserved hypothetical protein	1	1	1	NA	NA	NA	NA	-0.330715	0.2099	-0.4463	0.05317	NA	NA	-0.2684	0.1994
EF0755		Hypothetical proteins	Conserved	conserved hypothetical protein	1	1	1	NA	NA	NA	NA	NA	NA	NA	NA	NA	NA	NA	NA
EF0756		Hypothetical proteins		hypothetical protein	1	1	1	NA	NA	NA	NA	-0.840585	0.004395	-0.3275	0.3962	NA	NA	NA	NA
EF0757		Hypothetical proteins		hypothetical protein	1	1	1	NA	NA	NA	NA	-0.556308	0.01567	NA	NA	NA	NA	NA	NA
EF0758		Transport and binding proteins	Cations and iron carrying compounds	cadmium-translocating P-type ATPase	1	1	1	0.02806	0.9227	0.309719	0.08277	0.847338	0.01925	0.3649	0.1375	-0.002361	0.9927	1.01	4.259e-05
EF0759		Unknown function	General	sapB protein, putative	1	1	1	0.0887	0.5964	0.274321	0.06846	0.671514	0.002163	NA	NA	-0.115506	0.5288	0.1503	0.5162
EF0760		Transport and binding proteins	Amino acids, peptides and amines	amino acid ABC transporter, ATP-binding protein	1	1	1	-0.3173	0.06033	-1.1673	0.0001166	-0.539796	0.005736	-2.506	4.491e-08	-0.747327	0.0001128	-1.916	6.45e-07
EF0761		Transport and binding proteins	Amino acids, peptides and amines	amino acid ABC transporter, amino acid-binding/permease protein	1	1	1	-0.4315	0.02363	-2.12323	9.807e-10	0.162962	0.2664	-2.35	4.129e-08	-0.330715	0.03539	-1.834	1.569e-07
EF0762	uvrB	DNA metabolism	DNA replication, recombination, and repair	excinuclease ABC, subunit B	1	1	1	0.2114	0.3156	0.605265	0.0001235	0.514434	0.009917	0.2598	0.2337	0.805319	7.888e-05	0.5686	0.006756
EF0763	uvrA	DNA metabolism	DNA replication, recombination, and repair	excinuclease ABC, subunit A	1	1	1	0.0133	0.9467	1.29378	6.5e-07	-0.157287	0.3278	0.5567	0.009652	-0.0286929	0.8462	1.141	5.494e-05
EF0764		Hypothetical proteins		hypothetical protein	1	1	1	NA	NA	NA	NA	0.932232	0.01421	NA	NA	NA	NA	NA	NA
EF0765		Hypothetical proteins		hypothetical protein	1	1	1	NA	NA	NA	NA	NA	NA	NA	NA	NA	NA	NA	NA
EF0766		Hypothetical proteins	Conserved	conserved hypothetical protein	1	1	1	0.01731	0.9251	0.167501	0.2607	0.406863	0.06042	-0.826	0.003857	0.660961	0.002024	0.6382	0.002282
EF0767		Hypothetical proteins	Conserved	conserved hypothetical protein	1	0	1	-0.08821	0.6718	0.458791	0.000293	0.430437	0.03122	-0.306	0.2115	0.487423	0.006167	0.3667	0.06973
EF0768		Hypothetical proteins	Conserved	conserved hypothetical protein	1	1	1	0.05646	0.84	1.05572	7.142e-05	0.43155	0.0288	-0.09176	0.5931	0.477678	0.008722	1.065	2.31e-05
EF0769		Hypothetical proteins	Conserved	conserved hypothetical protein	1	1	1	-0.5448	0.008756	-0.108815	0.3104	0.0992042	0.5301	-0.5278	0.1615	-0.172677	0.1869	0.1116	0.6761
EF0770		Hypothetical proteins	Conserved	conserved hypothetical protein	1	1	1	1.068	6.709e-05	3.99281	2.027e-07	0.873948	0.0003711	1.995	3.78e-05	0.881718	9.455e-06	3.068	2.104e-08
EF0771	clpP	Protein fate	Degradation of proteins, peptides, and glycopeptides	ATP-dependent Clp protease, proteolytic subunit ClpP	1	1	1	0.2275	0.4747	-0.0255353	0.9501	0.437979	0.01001	0.6187	0.004101	0.406623	0.008141	0.744	0.0004927
EF0773		Hypothetical proteins	Conserved	conserved hypothetical protein	1	1	1	0.4762	0.008358	0.448074	0.005389	0.0347644	0.9029	0.2292	0.3183	0.5651	0.0002497	0.2426	0.2353
EF0774		Hypothetical proteins	Conserved	conserved hypothetical protein	1	1	1	0.6332	0.00359	1.33627	0.0001073	0.336822	0.06101	0.6007	0.04553	0.633336	0.001242	0.6729	0.004329
EF0775		Cell envelope	Other	gram positive anchor protein, putative	1	0	1	NA	NA	NA	NA	NA	NA	NA	NA	NA	NA	NA	NA
EF0776		Hypothetical proteins		hypothetical protein	1	1	1	NA	NA	NA	NA	NA	NA	NA	NA	NA	NA	NA	NA
EF0778		Hypothetical proteins		hypothetical protein	1	1	1	0.2952	0.09949	0.239249	0.04492	1.00597	0.003962	-0.04289	0.9099	0.184568	0.2855	0.9041	0.000214
EF0779		Fatty acid and phospholipid metabolism	Degradation	glycerophosphoryl diester phosphodiesterase family protein	1	1	1	0.2188	0.2272	0.536292	0.001917	0.401494	0.03543	-0.2854	0.2637	-0.21623	0.1478	0.5178	0.005021
EF0780		DNA metabolism	DNA replication, recombination, and repair	MutT/nudix family protein	1	1	1	0.104	0.5579	-0.181677	0.2261	0.25645	0.492	-0.3476	0.1162	-0.514616	0.0006962	0.09173	0.6995
EF0781		Cellular processes	Adaptations to atypical conditions	cold shock domain family protein	1	1	1	-0.09145	0.5902	0.0115566	0.9446	-0.381757	0.04944	0.02682	0.9127	-0.0599693	0.6516	0.03706	0.8761
EF0782	rpoN	Transcription	Transcription factors	RNA polymerase sigma-54 factor	1	1	1	0.04433	0.8475	-0.895485	1.015e-05	-0.105219	0.5308	-0.2462	0.1731	0.258069	0.03835	-0.5254	0.01549
EF0783		Unknown function	Enzymes of unknown specificity	acyltransferase, putative	1	1	1	-0.7352	0.002393	0.0982576	0.3253	0.358154	0.1473	0.7547	0.009095	-0.403124	0.09339	0.4109	0.01673
EF0784	metK	Central intermediary metabolism	Other	S-adenosylmethionine synthetase	1	1	1	-0.2287	0.2158	-0.994969	5.387e-06	-1.01663	4.051e-05	-1.774	7.546e-07	-0.0785897	0.5447	-1.134	0.0001686
EF0785		Transport and binding proteins	Other	drug resistance transporter, EmrB/QacA family protein	1	1	1	-0.01805	0.9298	-0.693772	0.0002012	-0.597787	0.01894	0.4474	0.05329	-0.042784	0.7602	-0.8075	0.003449
EF0786		Fatty acid and phospholipid metabolism	Degradation	tributyrin esterase, putative	1	1	1	-0.01277	0.9484	-0.545673	0.001005	-0.752537	0.0004895	0.4735	0.02879	0.313658	0.06806	0.1761	0.3211
EF0787		Regulatory functions	DNA interactions	transcriptional regulator, TetR family	1	1	1	-0.3468	0.1876	-0.57589	0.001449	-0.414069	0.1096	0.4289	0.03205	-0.0526078	0.754	0.1822	0.4148
EF0789		Transport and binding proteins	Unknown substrate	ABC transporter, ATP-binding/permease protein	1	1	1	-0.5814	0.05527	-0.495887	0.05306	-1.20871	0.000458	0.2231	0.2894	-0.596796	0.01979	-0.07827	0.7454
EF0790		Transport and binding proteins	Unknown substrate	ABC transporter, ATP-binding/permease protein	1	1	1	-1.214	2.451e-05	-0.875034	7e-06	-1.57097	2.853e-05	0.2656	0.2974	-0.946186	4.844e-05	-0.4694	0.01016
EF0791		Regulatory functions	DNA interactions	transcriptional regulator, TetR family	1	1	1	-0.4817	0.02105	-1.07018	5.071e-05	-0.340928	0.03514	-0.2827	0.2974	-0.424737	0.01466	-0.4543	0.04119
EF0792		Transport and binding proteins	Unknown substrate	permease domain protein	1	1	1	-0.1843	0.3824	-0.185845	0.277	0.080779	0.7245	-0.5416	0.03676	-0.0018488	0.9931	-0.1338	0.5977
EF0793	hrtB	Transport and binding proteins	Unknown substrate	ABC transporter, ATP-binding protein	1	1	1	NA	NA	NA	NA	NA	NA	NA	NA	NA	NA	NA	NA
EF0794		Hypothetical proteins	Conserved	conserved hypothetical protein	1	1	1	-0.7013	0.000449	-1.73488	7.46e-08	-0.272188	0.1365	0.383	0.2039	-0.81551	0.0006825	-1.062	9.17e-05
EF0795		Hypothetical proteins	Conserved	conserved hypothetical protein TIGR01212	1	1	1	-1.263	0.0002487	-1.68243	3.42e-06	-0.175227	0.2306	-0.01782	0.9361	-1.11408	5.748e-05	-1.107	1.761e-05
EF0796		Unknown function	Enzymes of unknown specificity	type 2 phosphatidic acid phosphatase family protein	1	1	1	-1.091	0.004518	-2.06762	4.601e-08	-0.218925	0.1688	-0.02689	0.929	-1.45874	0.0001006	-1.722	7.559e-06
EF0797		Hypothetical proteins	Domain	conserved domain protein	1	0	1	2.413	4.074e-07	-0.0250894	0.8573	4.20787	1.065e-08	0.01503	0.9635	1.34422	2.21e-05	-0.03858	0.8253
EF0798		Hypothetical proteins		hypothetical protein	1	1	1	2.381	1.628e-07	-0.0407035	0.7439	4.16326	1.288e-08	0.04007	0.9242	1.64251	1.855e-06	-0.2724	0.3016
EF0799	atlA	Cell envelope	Biosynthesis and degradation of surface poly/liposaccharides	autolysin	1	1	1	-1.736	0.0004847	-0.395883	0.01868	-1.30567	2.41e-05	-0.4615	0.2145	-1.91663	4.532e-07	-0.8074	0.02068
EF0801	leuS	Protein synthesis	tRNA aminoacylation	leucyl-tRNA synthetase	1	1	1	-0.02508	0.9415	-0.280942	0.04098	-0.108369	0.6006	0.1712	0.4616	-0.0308402	0.8667	0.0725	0.7911
EF0802		Hypothetical proteins		hypothetical protein	1	1	1	-1.162	0.0002651	0.0415576	0.6819	-1.02944	0.0001658	-1.374	0.0008088	-0.652598	0.001805	-0.7105	0.002002
EF0803		Hypothetical proteins	Conserved	conserved hypothetical protein	1	1	1	-0.8556	0.003189	-1.62878	2.209e-07	-0.797483	0.004142	-1.393	0.0003103	-0.814258	0.0009777	-1.222	2.526e-05
EF0804		Transport and binding proteins	Amino acids, peptides and amines	amino acid ABC transporter, amino acid-binding protein	1	1	1	0.4789	0.006988	NA	NA	0.218182	0.3196	-0.0782	0.8121	0.218078	0.2046	0.09472	0.725
EF0805		Transport and binding proteins	Amino acids, peptides and amines	amino acid ABC transporter, ATP-binding protein	1	1	1	0.424	0.05935	-0.382398	0.02341	0.326941	0.1266	-0.2233	0.4221	0.13405	0.3473	-0.122	0.6116
EF0806		Transport and binding proteins	Amino acids, peptides and amines	amino acid ABC transporter, permease protein	1	1	1	0.3859	0.3202	-0.167033	0.4685	0.344801	0.1139	-0.104	0.8674	-0.0341826	0.8427	-0.1717	0.3706
EF0807		Transport and binding proteins	Amino acids, peptides and amines	pheromone binding protein, putative	1	1	1	0.8622	0.0009192	2.29811	3.192e-06	0.857352	0.008227	1.096	0.01816	0.813975	9.319e-05	2.193	2.281e-06
EF0808		Hypothetical proteins		hypothetical protein	1	1	1	0.5609	0.1017	2.36084	8.529e-07	0.834406	0.0002315	1.259	0.0178	0.93855	1.541e-05	2.695	7.386e-08
EF0809		Cell envelope	Other	membrane protein, putative	1	1	1	0.7059	0.01136	4.58564	6.24e-10	-0.097051	0.58	2.944	9.273e-08	0.345827	0.05172	4.154	1.338e-09
EF0810		Hypothetical proteins	Conserved	conserved hypothetical protein	1	1	0	0.022	0.9605	2.25067	4.912e-07	-0.128207	0.5961	-0.05799	0.9344	NA	NA	NA	NA
EF0811		Hypothetical proteins		hypothetical protein	1	1	0	-0.1644	0.461	1.55435	0.0004272	-0.360796	0.3194	NA	NA	NA	NA	NA	NA
EF0812		Energy metabolism	Biosynthesis and degradation of polysaccharides	glucuronyl hydrolase, putative	1	1	0	0.8234	0.004705	0.357177	0.04954	1.06055	7.635e-05	-0.1946	0.4962	NA	NA	NA	NA
EF0813		Energy metabolism	Biosynthesis and degradation of polysaccharides	glycosyl hydrolase, family 35	1	1	0	0.6006	0.006773	0.359596	0.04507	0.745718	0.0003574	-0.02054	0.9344	NA	NA	NA	NA
EF0814		Regulatory functions	DNA interactions	transcriptional regulator, GntR family	1	1	0	1.136	8.052e-05	1.99096	1.282e-05	1.55139	8.651e-06	0.6419	0.0128	NA	NA	NA	NA
EF0815		Signal transduction	PTS	PTS system, IIAB components	1	1	0	NA	NA	NA	NA	0.636831	0.01627	NA	NA	NA	NA	NA	NA
EF0816		Signal transduction	PTS	PTS system, IIC component	1	1	0	0.4677	0.1081	-0.836845	0.0009467	1.08691	0.0006759	-0.6117	0.01914	NA	NA	NA	NA
EF0817		Signal transduction	PTS	PTS system, IID component	1	1	0	NA	NA	NA	NA	0.799058	0.00051	NA	NA	NA	NA	NA	NA
EF0818		Cellular processes	Pathogenesis	polysaccharide lyase, family 8	1	1	0	NA	NA	NA	NA	NA	NA	NA	NA	NA	NA	NA	NA
EF0819		Hypothetical proteins	Conserved	conserved hypothetical protein	1	1	1	0.8451	0.0003182	2.59236	5.341e-09	0.648969	0.00607	1.017	0.07537	1.1012	9.422e-06	1.638	1.131e-06
EF0820	rplY	Protein synthesis	Ribosomal proteins: synthesis and modification	ribosomal protein L25	1	1	1	0.7395	0.001158	1.55598	3.061e-07	1.13215	0.0001162	2.395	4.811e-08	1.99981	1.716e-08	3.114	6.523e-09
EF0822		Unknown function	Enzymes of unknown specificity	hydrolase, haloacid dehalogenase-like family	1	1	1	0.279	0.2088	0.0821934	0.4757	-0.412319	0.01108	1.1	0.0003166	0.199621	0.279	0.06215	0.8256
EF0823		Hypothetical proteins		hypothetical protein	1	1	1	-0.2296	0.2659	NA	NA	-0.0848291	0.6553	NA	NA	NA	NA	NA	NA
EF0824		Unknown function	Enzymes of unknown specificity	acetyltransferase, GNAT family	1	1	1	0.2732	0.1118	0.810224	4.96e-05	0.658347	0.00149	1.105	8.151e-05	0.129008	0.2397	0.8573	0.0002141
EF0825	udk	Purines, pyrimidines, nucleosides, and nucleotides	Salvage of nucleosides and nucleotides	uridine kinase	1	1	1	-0.6704	0.000614	-1.29907	1.391e-06	-1.8602	8.651e-06	-0.2471	0.4203	-1.23541	1.748e-06	-1.487	3.731e-05
EF0826		Regulatory functions	DNA interactions	transcriptional regulator, PemK family	1	1	1	NA	NA	NA	NA	NA	NA	NA	NA	NA	NA	NA	NA
EF0827		Unknown function	Enzymes of unknown specificity	oxidoreductase, Gfo/Idh/MocA family	1	1	1	0.3394	0.03354	0.0663753	0.6384	0.464737	0.02912	0.2295	0.4038	0.329377	0.04964	0.1752	0.4899
EF0828		Hypothetical proteins	Conserved	conserved hypothetical protein	1	1	1	NA	NA	-0.195125	0.1366	0.0646806	0.7727	NA	NA	0.0478102	0.7833	-0.2921	0.1766
EF0829		Hypothetical proteins	Conserved	conserved hypothetical protein	1	1	1	NA	NA	NA	NA	0.0736253	0.7401	NA	NA	0.211328	0.1196	-0.1781	0.511
EF0830		Hypothetical proteins	Conserved	conserved hypothetical protein	1	1	1	NA	NA	NA	NA	0.285629	0.3194	-0.4099	0.1617	0.301767	0.1637	-0.8885	0.001299
EF0831		Hypothetical proteins	Conserved	conserved hypothetical protein	1	1	1	NA	NA	NA	NA	0.0676869	0.7135	NA	NA	0.322815	0.08007	-0.4399	0.05103
EF0832		Hypothetical proteins	Conserved	conserved hypothetical protein	1	1	1	NA	NA	NA	NA	0.339552	0.1406	NA	NA	0.232289	0.2373	-0.8451	0.003736
EF0833		Hypothetical proteins	Conserved	conserved hypothetical protein	1	1	1	NA	NA	NA	NA	0.184117	0.5687	NA	NA	-0.097575	0.5182	-0.4912	0.02181
EF0834		Signal transduction	PTS	PTS system, IIC component	1	1	1	NA	NA	NA	NA	0.123504	0.5342	NA	NA	-0.183612	0.2012	-0.7538	0.001692
EF0835		Hypothetical proteins		hypothetical protein	1	1	1	NA	NA	NA	NA	0.190332	0.6392	-0.4163	0.1433	-0.0649827	0.6301	-0.4385	0.07399
EF0836		Hypothetical proteins	Conserved	conserved hypothetical protein	1	1	1	NA	NA	NA	NA	0.15388	0.4267	-0.18	0.6974	0.207363	0.1621	-0.2995	0.1839
EF0837		Hypothetical proteins	Conserved	conserved hypothetical protein	1	1	1	0.207	0.3522	NA	NA	0.346243	0.07264	0.00255	0.9959	0.286913	0.2148	-0.2935	0.1837
EF0838		Unknown function	Enzymes of unknown specificity	pyridoxal phosphate-dependent enzyme, putative	1	1	1	0.1382	0.4565	NA	NA	0.361371	0.06303	-0.01905	0.9583	0.254588	0.156	-0.4452	0.08611
EF0839		Hypothetical proteins	Conserved	conserved hypothetical protein	1	1	1	0.1173	0.5888	NA	NA	0.394898	0.02661	NA	NA	0.0231712	0.9283	-0.1951	0.2804
EF0840		Energy metabolism	Sugars	carbohydrate kinase, pfkB family	1	1	1	-0.07136	0.7598	-0.0864651	0.7188	0.350755	0.09676	0.1016	0.6275	0.0891746	0.7025	-0.3502	0.08061
EF0841		Hypothetical proteins	Domain	conserved domain protein	1	1	1	0.9855	4.243e-05	1.21671	0.0001327	0.986282	0.001633	0.913	0.004705	0.405405	0.01543	1.264	2.87e-05
EF0842		Unknown function	General	YaiI/YqxD family protein	1	1	1	0.2941	0.3329	0.486302	0.00337	0.545684	0.04448	0.6846	0.03888	-0.121314	0.3786	0.3074	0.1872
EF0843		Cell envelope	Biosynthesis/degradation of murein sacculus/peptidoglycan	D-alanine--D-alanine ligase	1	1	1	0.0284	0.9092	-0.189364	0.3316	0.172633	0.568	0.1579	0.6032	-0.315783	0.02685	-1.111	3.526e-05
EF0844		Hypothetical proteins		hypothetical protein	1	1	1	0.3346	0.3108	0.11243	0.382	0.641474	0.09936	0.3895	0.3627	-0.798476	0.001994	-0.3493	0.04527
EF0845	murF	Cell envelope	Biosynthesis/degradation of murein sacculus/peptidoglycan	UDP-N-acetylmuramoylalanyl-D-glutamyl-diaminopimelate- ligase	1	1	1	-0.1366	0.6808	-0.858268	0.0005956	-0.252024	0.3346	-0.1389	0.6789	-0.0449138	0.7833	-0.4287	0.08423
EF0846		Transcription	Other	ATP-dependent RNA helicase, DEAD/DEAH box family	1	1	1	-0.782	0.0002534	-1.31984	3.994e-07	-1.31501	6.416e-05	-0.2019	0.4607	-1.34898	4.535e-06	-1.378	2.028e-05
EF0847		Hypothetical proteins		hypothetical protein	1	1	1	NA	NA	NA	NA	NA	NA	NA	NA	NA	NA	NA	NA
EF0848	acpS	Fatty acid and phospholipid metabolism	Biosynthesis	holo-(acyl-carrier-protein) synthase	1	1	1	1.298	4.187e-05	2.78639	1.539e-08	0.616737	0.004591	1.013	0.0009302	1.14602	1.349e-05	1.353	2.345e-05
EF0849	alr	Cell envelope	Biosynthesis/degradation of murein sacculus/peptidoglycan	alanine racemase	1	1	1	0.7187	0.0002757	1.658	1.138e-06	0.534615	0.02206	0.8834	0.0008199	0.921336	5.854e-05	1.465	1.358e-06
EF0850		Regulatory functions	DNA interactions	transcriptional regulator, PemK family	1	1	1	0.9945	0.0001241	1.59197	3.804e-07	0.473848	0.05199	1.051	0.0002403	1.2674	1.216e-06	1.538	3.093e-06
EF0851		Hypothetical proteins		hypothetical protein	1	1	1	NA	NA	NA	NA	NA	NA	NA	NA	NA	NA	NA	NA
EF0852		Hypothetical proteins		hypothetical protein	1	1	1	NA	NA	NA	NA	NA	NA	NA	NA	NA	NA	NA	NA
EF0853		Hypothetical proteins		hypothetical protein	1	1	1	NA	NA	NA	NA	NA	NA	NA	NA	NA	NA	NA	NA
EF0854		Protein fate	Protein and peptide secretion and trafficking	signal peptidase I	1	1	1	NA	NA	NA	NA	NA	NA	NA	NA	NA	NA	NA	NA
EF0855		Hypothetical proteins	Domain	conserved domain protein	1	1	1	0.1563	0.6498	0.322248	0.07978	0.379792	0.08775	0.4979	0.05871	0.634854	0.004493	0.8371	0.00218
EF0856		Unknown function	General	aldo/keto reductase family protein	1	1	1	0.7158	0.003735	1.0215	6.48e-07	0.960374	6.674e-05	0.3225	0.2672	0.854274	5.188e-05	1.433	4.912e-05
EF0857		Hypothetical proteins	Conserved	conserved hypothetical protein	1	1	1	0.2483	0.1292	-0.0228027	0.8442	0.251738	0.1494	-0.1226	0.6258	0.270984	0.03203	0.3698	0.06607
EF0858	pip	Unknown function	General	phage infection protein	1	1	1	-1.788	7.826e-07	-1.51623	3.599e-06	-2.44454	3.09e-08	-1.436	3.169e-05	-1.72387	3.062e-06	-1.231	0.0005866
EF0859		Transport and binding proteins	Cations and iron carrying compounds	cation efflux family protein	1	1	1	-1.257	0.004871	-0.646488	0.001803	-1.36521	2.316e-05	-1.383	0.0006195	-1.81973	6.791e-08	-1.762	5.733e-05
EF0860		Cell envelope	Other	membrane protein, putative	1	1	1	-0.2323	0.1211	-1.05209	1.537e-06	-0.327293	0.267	-1.352	1.278e-05	-1.01318	0.0003551	-1.543	1.321e-05
EF0861		Unknown function	Enzymes of unknown specificity	acetyltransferase, GNAT family	1	1	1	-0.2047	0.3842	0.443945	0.1627	0.328864	0.09291	0.8214	0.05589	-0.0366532	0.8898	0.616	0.2498
EF0862		Transport and binding proteins	Amino acids, peptides and amines	glycine betaine/carnitine/choline ABC transporter, permease protein	1	1	1	-0.04996	0.8424	2.48912	1.282e-05	-0.218079	0.2967	1.233	0.001332	-0.0252971	0.8581	1.588	1.255e-06
EF0863		Transport and binding proteins	Amino acids, peptides and amines	glycine betaine/carnitine/choline ABC transporter/binding protein	1	1	1	-0.03278	0.9	1.18886	0.00022	-0.0021816	0.9942	1.328	0.0001331	-0.262955	0.1603	2.122	5.601e-07
EF0864		Transport and binding proteins	Amino acids, peptides and amines	glycine betaine/carnitine/choline ABC transporter, permease protein	1	1	1	-0.124	0.6108	1.49948	3.895e-07	-0.0839123	0.7033	1.146	0.0001876	0.124939	0.3858	2.096	2.199e-07
EF0865		Transport and binding proteins	Amino acids, peptides and amines	glycine betaine/carnitine/choline transporter, ATP-binding protein	1	1	1	0.3485	0.0255	0.662726	7.062e-05	0.357171	0.05577	1.006	0.0009395	0.370513	0.01011	1.349	4.143e-06
EF0867		Unknown function	Enzymes of unknown specificity	glyoxalase family protein	1	1	1	1.279	0.0001393	NA	NA	1.14881	3.687e-05	NA	NA	1.49221	2.061e-06	NA	NA
EF0868	queA	Protein synthesis	tRNA and rRNA base modification	S-adenosylmethionine:tRNA ribosyltransferase-isomerase	1	1	1	0.6034	0.006483	0.130573	0.2054	-0.0924779	0.5392	0.208	0.2986	0.239107	0.05709	0.3532	0.06465
EF0869		Regulatory functions	DNA interactions	transcriptional regulator, Cro/CI family	1	1	1	0.8922	0.001173	1.44132	3.869e-08	0.201693	0.2077	-0.03668	0.8871	1.19326	9.852e-06	1.482	3.638e-06
EF0871		Transport and binding proteins	Cations and iron carrying compounds	cation-transporting ATPase, E1-E2 family	1	1	1	0.7316	0.0005592	0.746143	8.408e-06	0.134758	0.4951	0.3022	0.1981	0.0831333	0.5802	1.066	0.0001773
EF0872		Transport and binding proteins	Cations and iron carrying compounds	potassium uptake protein	1	1	1	-1.412	4.243e-05	-0.0402035	0.7977	-1.28323	0.0004895	-0.1729	0.489	-1.23672	2.474e-06	-0.8087	0.0006242
EF0873		Regulatory functions	DNA interactions	transcriptional regulator, Cro/CI family	1	1	1	NA	NA	NA	NA	NA	NA	NA	NA	NA	NA	NA	NA
EF0875		Cellular processes	Detoxification	copper-translocating P-type ATPase	1	1	1	1.686	7.369e-05	2.23073	3.849e-07	1.42471	0.0001817	0.9839	0.005827	1.51031	2.881e-06	1.975	1.697e-06
EF0876		Hypothetical proteins		hypothetical protein	1	1	1	NA	NA	NA	NA	0.487606	0.03225	NA	NA	NA	NA	NA	NA
EF0877		Unknown function	Enzymes of unknown specificity	oxidoreductase, aldo/keto reductase 2 family	1	1	1	0.8863	0.003256	0.861046	0.0009054	0.502665	0.01814	0.6773	0.005886	0.5182	0.004351	0.669	0.0005183
EF0878	polA	DNA metabolism	DNA replication, recombination, and repair	DNA polymerase I	1	1	1	0.4088	0.1935	1.06015	0.0001469	0.62924	0.02063	0.5087	0.2155	0.496268	0.003513	0.8204	0.0003215
EF0879	fpg	DNA metabolism	DNA replication, recombination, and repair	formamidopyrimidine-DNA glycosylase	1	1	1	-0.166	0.4701	1.24309	1.315e-06	0.285495	0.07446	0.4068	0.105	-0.0455971	0.7624	1.057	0.0001785
EF0880		Biosynthesis of cofactors, prosthetic groups, carriers	Pantothenate and coenzyme A	dephospho-CoA kinase, putative	1	1	1	-0.0531	0.8091	1.23303	6.939e-06	0.166703	0.4607	0.3718	0.1447	-0.1662	0.366	1.08	7.259e-05
EF0881		Hypothetical proteins	Conserved	conserved hypothetical protein TIGR00244	1	1	1	0.9053	0.0002321	2.10438	2.875e-07	0.723951	0.0004166	0.5523	0.0178	0.816404	5.373e-05	1.724	2.873e-07
EF0882		DNA metabolism	DNA replication, recombination, and repair	replication initiation and membrane attachment protein DnaB, putative	1	1	1	0.2533	0.1088	1.04789	2.689e-06	0.744208	0.03278	0.633	0.09536	0.544274	0.000532	1.353	4.874e-06
EF0883	dnaI	DNA metabolism	DNA replication, recombination, and repair	primosomal protein DnaI	1	1	1	0.1721	0.4492	1.66932	8.957e-06	0.18301	0.2353	0.1475	0.4342	0.454514	0.001862	1.03	7.432e-05
EF0884		Hypothetical proteins	Conserved	conserved hypothetical protein	1	1	1	-0.1118	0.6105	0.651639	3.999e-05	-0.0883089	0.6678	0.1395	0.6519	-0.0965494	0.5135	0.4452	0.1135
EF0885		Hypothetical proteins	Conserved	conserved hypothetical protein	1	1	1	-0.5207	0.007522	0.434538	0.00226	-0.255413	0.1697	0.3595	0.3488	-0.330283	0.02629	0.2146	0.2736
EF0886		Hypothetical proteins		hypothetical protein	1	1	1	-0.3025	0.06999	0.626658	0.01655	-0.379094	0.02755	0.6889	0.01297	-0.306808	0.03513	0.7077	0.008068
EF0887		Cell envelope	Biosynthesis and degradation of surface poly/liposaccharides	glycosyl transferase, group 2 family protein	1	1	1	-0.2259	0.2175	0.928112	0.0001642	-0.790803	0.0007449	0.8387	0.002033	-0.673104	0.0003736	0.942	0.0003484
EF0888		Hypothetical proteins	Conserved	conserved hypothetical protein	1	1	1	-0.6993	0.002345	0.0867391	0.4662	-0.816922	0.0005294	0.5651	0.01929	-0.782605	0.0001165	0.588	0.01399
EF0889		Hypothetical proteins	Conserved	conserved hypothetical protein	1	1	1	-0.921	0.0002965	0.486744	0.0009129	-1.26204	1.433e-05	1.162	0.008456	-1.24489	1.988e-05	0.09908	0.6487
EF0890		Hypothetical proteins		hypothetical protein	1	1	1	-0.7552	0.0003976	0.358947	0.005781	-1.12646	0.0007251	0.9501	0.0001416	-0.169148	0.3282	0.5703	0.02136
EF0891		Amino acid biosynthesis	Aspartate family	aspartate aminotransferase, putative	1	1	1	0.1785	0.5174	5.62555	5.589e-11	3.3515	2.318e-07	1.002	7.314e-05	0.998748	2.275e-05	4.913	8.145e-10
EF0892		Transport and binding proteins	Amino acids, peptides and amines	amino acid ABC transporter, ATP-binding protein	1	1	1	0.2071	0.5078	5.37043	1.566e-11	3.90247	3.159e-08	1.184	3.498e-05	1.20868	1.033e-06	4.935	1.338e-09
EF0893		Transport and binding proteins	Amino acids, peptides and amines	amino acid ABC transporter, amino acid-binding/permease protein	1	1	1	0.7101	0.01819	3.52438	1.26e-10	3.63106	8.874e-07	0.7919	0.0003979	1.27353	0.0001458	3.072	9.369e-09
EF0895		Central intermediary metabolism	Other	glycerol dehydrogenase, putative	1	1	1	0.5211	0.0219	2.71692	3.26e-09	2.90598	6.246e-06	1.842	3.788e-05	1.27252	1.191e-05	3.533	4.939e-09
EF0896	tgt	Protein synthesis	tRNA and rRNA base modification	queuine tRNA-ribosyltransferase	1	1	1	-0.8342	0.0002651	-0.845958	0.0003281	-1.19252	0.0001242	-0.9928	0.0001575	-0.729394	4.701e-05	-0.6622	0.0006764
EF0897		Protein fate	Protein and peptide secretion and trafficking	preprotein translocase, YajC subunit, putative	1	1	1	0.01059	0.9632	0.609178	0.03899	-0.61595	0.001086	0.1797	0.3719	-0.0169683	0.8978	0.526	0.01078
EF0898		Hypothetical proteins		hypothetical protein	1	1	1	0.4708	0.03725	0.297808	0.008516	0.433391	0.1371	0.3794	0.458	-0.181327	0.14	0.1193	0.522
EF0899		Hypothetical proteins	Conserved	conserved hypothetical protein	1	1	1	-0.4892	0.03059	-1.05981	2.689e-06	-0.621408	0.0007593	-0.2379	0.3488	-0.47256	0.003948	-1.036	0.0002481
EF0900	adhE	Energy metabolism	Fermentation	aldehyde-alcohol dehydrogenase	1	1	1	-0.4921	0.003936	-0.335969	0.06772	-0.411131	0.07636	-1.245	0.006781	-0.620347	0.0002469	-0.3923	0.03017
EF0901		Biosynthesis of cofactors, prosthetic groups, carriers	Other	isopentenyl diphosphate delta isomerase, putative	1	1	1	-1.245	0.0002396	-1.05303	3.576e-06	-2.18499	3.087e-05	-0.4933	0.04218	-1.6183	9.738e-07	-1.266	1.948e-05
EF0902		Central intermediary metabolism	Other	phosphomevalonate kinase	1	1	1	-1.159	2.475e-05	-1.14722	2.078e-06	-1.65988	6.893e-05	-0.7233	0.001678	-1.48356	9.738e-07	-1.551	9.612e-06
EF0903	mvaD	Central intermediary metabolism	Other	mevalonate diphosphate decarboxylase	1	1	1	-0.7823	0.0003574	-0.20995	0.1544	-0.963287	0.0004639	-0.8578	0.001077	-0.965148	4.583e-05	-1.337	0.0003222
EF0904	mvk	Central intermediary metabolism	Other	mevalonate kinase	1	1	1	-0.4727	0.0054	-0.310001	0.01718	-0.138365	0.495	-0.4811	0.04391	-0.564317	0.0103	-0.8833	0.004357
EF0905		Unknown function	General	pentapeptide repeat family protein	1	1	1	0.537	0.01223	2.19593	3.825e-07	1.01684	0.0003297	1.851	0.0005232	0.0416052	0.8295	1.113	4.923e-05
EF0906		Hypothetical proteins	Conserved	conserved hypothetical protein	1	1	1	2.058	4.946e-07	3.13731	3.886e-09	3.00865	5.263e-06	2.712	9.45e-06	1.38651	0.000106	1.212	0.001128
EF0907		Transport and binding proteins	Amino acids, peptides and amines	peptide ABC transporter, peptide-binding protein	1	1	1	1.363	0.0003182	2.094	2.698e-08	3.36074	1.075e-08	2.437	4.086e-07	2.04927	1.118e-05	3.861	3.864e-08
EF0908		Hypothetical proteins	Conserved	conserved hypothetical protein	1	1	1	0.4392	0.1315	1.35923	2.874e-07	0.93027	0.07792	1.34	0.002984	0.211333	0.1065	2.604	1.772e-08
EF0909		Transport and binding proteins	Amino acids, peptides and amines	peptide ABC transporter, permease protein	1	1	1	-0.2698	0.3054	0.119086	0.5156	0.357452	0.2748	0.8692	0.0009894	-0.162803	0.3484	1.006	2.12e-05
EF0910		Transport and binding proteins	Amino acids, peptides and amines	peptide ABC transporter, permease protein	1	1	1	-0.01439	0.9583	2.5174	4.055e-08	0.206503	0.5989	1.119	0.0009009	-0.482892	0.008594	1.979	9.325e-08
EF0911		Transport and binding proteins	Amino acids, peptides and amines	peptide ABC transporter, ATP-binding protein	1	1	1	-0.5441	0.0224	0.315484	0.01179	-0.152668	0.6146	1.295	0.000279	-0.44906	0.008696	2.021	9.325e-08
EF0912		Transport and binding proteins	Amino acids, peptides and amines	peptide ABC transporter, ATP-binding protein	1	1	1	-0.6773	0.005753	0.322734	0.005474	0.109269	0.8237	0.4686	0.1201	-0.562266	0.003265	1.361	4.203e-06
EF0913		Mobile and extrachromosomal element functions	Transposon functions	transposase, putative	1	1	1	-0.3321	0.2527	2.75013	2.344e-09	0.39745	0.3194	2.609	6.643e-06	-0.404702	0.02471	3.171	1.442e-09
EF0914	infC	Protein synthesis	Translation factors	translation initiation factor IF-3	1	1	1	-2.678	3.132e-07	-4.6383	3.901e-08	-3.36454	5.893e-07	-0.4342	0.2398	-2.05472	4.273e-07	-3.304	1.644e-07
EF0915	rpmI	Protein synthesis	Ribosomal proteins: synthesis and modification	ribosomal protein L35	1	1	1	-1.518	3.781e-05	-2.30075	6.339e-06	-2.76445	6.731e-07	-0.05266	0.8497	-1.66689	3.3e-06	-2.062	1.644e-07
EF0916	rplT	Protein synthesis	Ribosomal proteins: synthesis and modification	ribosomal protein L20	1	1	1	-1.764	2.493e-05	-2.43245	8.681e-06	-2.9524	6.478e-08	-0.1164	0.7382	-1.62593	2.77e-06	-2.062	1.261e-07
EF0917		Hypothetical proteins	Conserved	conserved hypothetical protein	1	1	1	0.6463	0.0129	1.12805	9.508e-06	0.759272	0.003172	0.6572	0.02321	0.521351	0.005743	0.6622	0.001221
EF0918		Cell envelope	Other	membrane protein, putative	1	1	1	-0.7104	0.0004214	1.52185	8.848e-08	-1.78092	3.725e-06	0.5685	0.01304	-0.948611	0.0001422	-0.1645	0.3538
EF0919		Unknown function	Enzymes of unknown specificity	acetyltransferase, GNAT family	1	1	1	-0.8382	0.0002783	0.518461	0.0002026	-0.778449	0.001376	0.1204	0.636	-0.27183	0.03949	0.3563	0.03972
EF0920		Hypothetical proteins	Conserved	conserved hypothetical protein	1	1	1	-0.6908	0.004132	0.501279	0.0003811	-1.02809	6.893e-05	0.1103	0.5701	-0.263483	0.1006	0.3919	0.02514
EF0921		Transport and binding proteins	Anions	sulfate transporter family protein	1	1	1	-0.8031	0.001534	0.0319329	0.8167	-1.44894	1.891e-05	0.4499	0.06862	-0.77611	0.001078	-0.2757	0.2664
EF0922		Cell envelope	Other	membrane protein, putative	1	1	1	-0.04044	0.8872	0.890233	6.527e-06	0.278915	0.1823	0.8026	0.0207	-0.116193	0.4373	0.4156	0.2481
EF0923		Regulatory functions	DNA interactions	transcriptional regulator, LysR family	1	1	1	0.4549	0.02077	1.56037	8.305e-07	1.02816	0.0002719	1.015	0.00828	0.986939	6.604e-05	1.666	2.277e-05
EF0924		Hypothetical proteins	Conserved	conserved hypothetical protein	1	1	1	0.4803	0.1522	3.24136	2.361e-10	0.581212	0.05291	1.324	0.0009395	0.737422	0.001207	2.267	3.759e-05
EF0925		Hypothetical proteins		hypothetical protein	1	1	1	0.05129	0.8149	0.94726	6.129e-06	0.270508	0.3067	0.4442	0.2802	-0.140661	0.3781	0.3406	0.1117
EF0926		Signal transduction	Two-component systems	DNA-binding response regulator	1	1	1	0.4022	0.07623	0.283594	0.07397	1.12654	9.245e-05	0.04334	0.8857	0.351975	0.08405	0.09249	0.6723
EF0927		Signal transduction	Two-component systems	sensor histidine kinase	1	1	1	-0.05757	0.8443	-0.388446	0.002582	0.646691	0.0004216	-0.1136	0.6666	0.302666	0.1275	-0.2092	0.3666
EF0928		Transport and binding proteins	Carbohydrates, organic alcohols, and acids	glucose uptake protein	1	1	1	-1.114	0.0002688	-0.759755	0.0001516	-1.25695	0.0001316	-1.448	0.001051	-1.62429	1.899e-06	-1.404	0.0001967
EF0929		Transport and binding proteins	Amino acids, peptides and amines	amino acid permease family protein	1	1	1	-1.285	4.895e-05	-1.90021	1.174e-08	-1.60161	3.154e-05	-1.638	0.001301	-1.48368	6.405e-06	-2.133	3.216e-07
EF0930	metG	Protein synthesis	tRNA aminoacylation	methionyl-tRNA synthetase	1	1	1	-0.08232	0.735	-1.20438	3.983e-05	-0.59796	0.006111	-0.4091	0.1223	-0.253128	0.06569	-1.148	0.003585
EF0931		Hypothetical proteins		hypothetical protein	1	0	0	0.09475	0.7035	NA	NA	NA	NA	NA	NA	NA	NA	NA	NA
EF0932		Hypothetical proteins		hypothetical protein	1	1	1	0.9023	0.001612	0.15658	0.173	3.03467	1.436e-06	-0.1814	0.4706	1.18325	3.145e-05	-0.007555	0.968
EF0933		Hypothetical proteins	Conserved	conserved hypothetical protein	1	1	1	-1.235	1.314e-05	-0.912692	0.0005516	-1.23711	1.245e-05	-0.9884	0.01599	-0.738209	0.0002032	-0.4175	0.05981
EF0934		Unknown function	Enzymes of unknown specificity	hydrolase, TatD family	1	1	1	0.43	0.05378	-0.415658	0.005972	0.0511288	0.8062	-0.1695	0.5616	0.400911	0.03146	0.3862	0.1204
EF0935		Unknown function	General	primase-related protein	1	1	1	0.4732	0.04623	-0.0944951	0.4293	0.159738	0.3188	-0.214	0.3208	0.338639	0.02686	0.2621	0.2664
EF0936	ksgA	Protein synthesis	tRNA and rRNA base modification	dimethyladenosine transferase	1	1	1	0.2184	0.3956	0.33717	0.0392	0.0258716	0.8866	0.02269	0.9246	-0.0923843	0.5462	0.2918	0.2089
EF0937		Hypothetical proteins	Conserved	conserved hypothetical protein	1	1	1	0.6244	0.004105	1.87425	2.203e-08	-0.0599358	0.7537	-0.2365	0.4713	0.35512	0.01405	1.485	2.171e-06
EF0938		Transport and binding proteins	Unknown substrate	ABC transporter, ATP-binding/TOBE domain protein	1	1	1	-1.379	0.002457	-3.18948	5.82e-09	-1.49847	2.393e-05	-1.735	0.002789	-0.979696	6.956e-06	-1.152	0.0005916
EF0939	mgsA	Energy metabolism	Other	methylglyoxal synthase	1	1	1	0.4205	0.05075	1.44326	1.935e-07	0.147578	0.2676	0.6317	0.008836	0.536222	0.004661	1.27	2.43e-05
EF0940		Hypothetical proteins	Conserved	conserved hypothetical protein	1	1	1	-0.3182	0.09425	-0.986954	1.051e-05	-0.265356	0.08827	-1.014	0.005419	-0.039483	0.8524	-0.9651	0.004993
EF0941		Transport and binding proteins	Unknown substrate	ABC transporter, ATP-binding/permease protein	1	1	1	-0.3677	0.1583	-0.283662	0.3033	-0.189062	0.3109	0.1156	0.7916	-0.565949	0.002753	-0.07229	0.6403
EF0942		Transport and binding proteins	Unknown substrate	ABC transporter, ATP-binding/permease protein	1	1	1	-0.1608	0.3897	0.0372307	0.8595	0.016557	0.9304	0.4787	0.1091	0.0670993	0.7401	0.1144	0.5313
EF0943		Hypothetical proteins	Conserved	conserved hypothetical protein	1	1	1	0.4138	0.02257	-0.442863	0.0007364	0.522848	0.01712	0.01375	0.9548	0.0494124	0.7867	0.1415	0.4917
EF0944		Cell envelope	Other	extracellular protein, putative	1	1	1	-1.691	3.373e-06	-1.54711	4.176e-07	-1.63717	1.799e-05	-0.9471	0.002474	-2.10985	9.699e-08	-1.837	1.311e-05
EF0945		Unknown function	Enzymes of unknown specificity	acetyltransferase, GNAT family	1	1	1	-1.071	3.22e-05	-1.58483	2.693e-05	-1.65343	0.0001321	-1.362	0.004069	-1.57309	1.416e-05	-1.47	0.005566
EF0946		Hypothetical proteins	Conserved	conserved hypothetical protein	1	1	1	0.2681	0.3585	-0.141827	0.2902	0.329619	0.05199	-0.3336	0.1617	0.228659	0.1263	0.06649	0.7312
EF0947		Unknown function	Enzymes of unknown specificity	hydrolase, haloacid dehalogenase-like family	1	1	1	0.01261	0.9853	-0.454759	0.1267	0.134827	0.5989	-0.2049	0.5025	-0.0923676	0.5922	-0.05722	0.7916
EF0948	ung	DNA metabolism	DNA replication, recombination, and repair	uracil-DNA glycosylase	1	1	1	-0.2516	0.332	-0.220609	0.02848	-0.256858	0.3128	0.242	0.2536	0.0237018	0.89	0.1569	0.444
EF0949	eutD	Energy metabolism	Fermentation	phosphotransacetylase	1	1	1	-0.208	0.2443	-1.01948	5.035e-06	-1.38925	0.0007008	0.01588	0.9694	-1.04888	2.841e-05	-0.3347	0.06675
EF0950		Hypothetical proteins	Conserved	conserved hypothetical protein TIGR00150	1	1	1	-0.5886	0.08744	0.0405142	0.8268	-0.82851	0.006338	-0.7851	0.005363	-0.443324	0.02588	-0.05052	0.8374
EF0951		Unknown function	Enzymes of unknown specificity	acetyltransferase, GNAT family	1	1	1	-0.3897	0.1085	-0.21979	0.3333	-0.830089	0.003867	-0.8303	0.0003324	-0.414444	0.0375	-0.1841	0.3787
EF0953		Hypothetical proteins		hypothetical protein	1	1	1	0.5774	0.02868	0.693919	0.0001098	0.450875	0.008004	0.1695	0.4648	0.465851	0.008424	0.5716	0.01263
EF0954	malR/bopD	Regulatory functions	DNA interactions	sugar-binding transcriptional regulator, LacI family	1	1	1	0.3535	0.2088	0.447332	0.008483	0.612717	0.04294	0.1281	0.7457	0.003754	0.9863	0.1754	0.4038
EF0955	malM/bopC	Energy metabolism	Sugars	aldose 1-epimerase, putative	1	1	1	NA	NA	NA	NA	1.15759	0.001849	-0.3563	0.09481	NA	NA	NA	NA
EF0956	malB/bopB	Energy metabolism	Sugars	beta-phosphoglucomutase	1	1	1	0.9547	0.05291	-0.0432519	0.8486	1.24985	0.001664	-0.4476	0.2015	0.398788	0.2544	0.2917	0.3211
EF0957	malP/bopA	Energy metabolism	Biosynthesis and degradation of polysaccharides	glycosyl hydrolase, family 65	1	1	1	NA	NA	NA	NA	0.665996	0.02548	NA	NA	NA	NA	NA	NA
EF0958	malT	Signal transduction	PTS	PTS system, IIABC components	1	1	1	NA	NA	-0.669269	0.003052	1.29989	0.003887	-0.7059	0.2015	-0.511274	0.004195	0.1332	0.7379
EF0959		Hypothetical proteins		hypothetical protein	1	0	1	0.4648	0.08059	-0.016093	0.9235	NA	NA	NA	NA	0.64456	0.01004	0.5278	0.05585
EF0960		Unknown function	Enzymes of unknown specificity	endonuclease/exonuclease/phosphatase family protein	1	1	1	0.567	0.02512	0.328597	0.1885	0.628057	0.01788	0.667	0.1853	0.558165	0.01801	0.568	0.01203
EF0961		Amino acid biosynthesis	Glutamate family	pyrroline-5-carboxylate reductase, putative	1	1	1	0.1767	0.5418	-0.263095	0.1679	0.230188	0.1847	-0.1577	0.5952	-0.462534	0.003061	-0.5794	0.01714
EF0962		Regulatory functions	DNA interactions	transcriptional regulator, AraC family	1	1	1	0.09295	0.5943	0.203252	0.06422	-0.0663721	0.7357	0.1593	0.5236	0.353961	0.01075	0.3171	0.1475
EF0963		Hypothetical proteins		hypothetical protein	1	1	1	0.4651	0.03265	1.11072	5.016e-06	0.14498	0.4306	0.2486	0.2959	0.2684	0.2118	0.426	0.02174
EF0964		Hypothetical proteins	Conserved	conserved hypothetical protein	1	1	1	0.2056	0.2079	0.846784	6.939e-06	-0.0359103	0.8972	0.1573	0.6911	0.236998	0.1006	0.521	0.1011
EF0965		Hypothetical proteins	Conserved	conserved hypothetical protein	1	0	0	NA	NA	0.66164	0.01061	NA	NA	NA	NA	NA	NA	NA	NA
EF0966		Regulatory functions	DNA interactions	transcriptional regulator, MerR family	1	0	0	0.3982	0.02295	1.25442	5.439e-06	NA	NA	NA	NA	NA	NA	NA	NA
EF0967		Hypothetical proteins	Domain	conserved domain protein	1	0	0	NA	NA	NA	NA	NA	NA	NA	NA	NA	NA	NA	NA
EF0968	rplU	Protein synthesis	Ribosomal proteins: synthesis and modification	ribosomal protein L21	1	1	1	-0.4155	0.2658	0.230851	0.3275	-1.68258	1.652e-06	0.001544	0.9959	-0.844036	0.0003918	-0.6035	0.00774
EF0969		Hypothetical proteins	Conserved	conserved hypothetical protein	1	1	1	-0.2925	0.1754	-0.0750043	0.6011	-2.22328	1.956e-05	-0.01728	0.9444	-1.31802	8.391e-05	0.05454	0.8374
EF0970	rpmA	Protein synthesis	Ribosomal proteins: synthesis and modification	ribosomal protein L27	1	1	1	-0.4333	0.1553	-0.509	0.02071	-2.24327	2.34e-06	-0.955	0.01385	-0.823606	3.487e-05	-2.529	2.311e-08
EF0971		Hypothetical proteins	Conserved	conserved hypothetical protein	1	1	1	0.6691	0.00538	1.34363	6.97e-06	0.609943	0.08792	0.4416	0.09652	0.927885	0.0005546	1.624	5.566e-07
EF0972		DNA metabolism	DNA replication, recombination, and repair	DNA repair exonuclease family protein	1	1	1	-1.295	0.0002165	-0.0128781	0.9351	0.0622546	0.7904	0.1458	0.5868	-0.721827	0.0002172	0.2679	0.2501
EF0973	pepQ-1	Protein fate	Degradation of proteins, peptides, and glycopeptides	proline dipeptidase	1	1	1	0.6783	0.0006595	1.39094	3.968e-06	0.841959	0.05645	0.3954	0.0602	0.562192	0.001207	1.561	9.282e-07
EF0974		Hypothetical proteins	Conserved	conserved hypothetical protein	1	1	1	0.7826	0.0002651	1.68107	1.172e-06	0.912687	0.001804	0.4759	0.04134	0.414646	0.06497	1.511	1.732e-06
EF0976		Hypothetical proteins	Conserved	conserved hypothetical protein	1	1	1	0.6891	0.0008692	1.12427	9.098e-07	0.308123	0.2166	0.03625	0.8924	0.354381	0.01325	0.5486	0.001997
EF0977	nusB	Transcription	Transcription factors	N utilization substance protein B	1	1	1	0.09609	0.5598	0.961356	0.007711	0.160191	0.4649	0.1401	0.7173	0.222313	0.1987	1.381	4.364e-06
EF0978	folD	Biosynthesis of cofactors, prosthetic groups, carriers	Folic acid	methylenetetrahydrofolate dehydrogenase	1	1	1	-0.1771	0.4036	0.437096	0.003178	0.166691	0.4859	-0.2237	0.4221	-0.0322611	0.8239	0.3534	0.06857
EF0979	xseA	DNA metabolism	Degradation of DNA	exodeoxyribonuclease VII, large subunit	1	1	1	-0.3509	0.1648	0.0441784	0.6912	0.0667128	0.7308	-0.2086	0.4814	-0.173044	0.1563	0.23	0.2314
EF0980	xseB	DNA metabolism	Degradation of DNA	exodeoxyribonuclease VII, small subunit	1	1	1	-0.08828	0.8342	0.0363449	0.7581	0.0128895	0.956	-0.2171	0.3364	-0.508232	0.002024	-0.08355	0.7017
EF0981	ispA	Biosynthesis of cofactors, prosthetic groups, carriers	Menaquinone and ubiquinone	geranyltranstransferase	1	1	1	-0.04237	0.9	-0.0477641	0.7526	0.0771319	0.6848	-0.06565	0.8106	-0.0914626	0.4704	0.1299	0.4461
EF0982	tlyA	Cellular processes	Pathogenesis	hemolysin A	1	1	1	-0.03582	0.9	0.567528	0.005834	-0.205047	0.298	0.0624	0.7632	-0.222626	0.1148	0.02202	0.9133
EF0983		Regulatory functions	DNA interactions	transcriptional regulator, ArgR family	1	1	1	-0.3286	0.2169	0.0774064	0.749	-0.19618	0.3324	-0.4183	0.05292	0.494462	0.0009769	0.3141	0.1268
EF0984	recN	DNA metabolism	DNA replication, recombination, and repair	DNA repair protein RecN	1	1	1	-0.2927	0.1553	0.298845	0.04245	-0.198434	0.223	-0.4645	0.07441	0.270294	0.03513	0.456	0.08104
EF0985		Hypothetical proteins		hypothetical protein	1	1	1	0.7029	0.004198	1.42946	4.331e-07	0.730656	0.001145	0.5219	0.08962	0.0123013	0.9335	0.6538	0.004319
EF0986		Transport and binding proteins	Cations and iron carrying compounds	cation transporter	1	1	1	0.7183	0.002076	2.40244	9.807e-10	0.883795	0.003609	1.262	0.001167	1.43733	1.855e-06	2.165	1.259e-05
EF0987		Cell envelope	Other	lipoprotein, putative	1	1	1	-1.293	0.0001215	0.501558	0.006514	-1.51285	1.811e-05	-0.02011	0.9434	-1.70432	1.416e-05	-0.4829	0.008141
EF0988		Hypothetical proteins	Conserved	conserved hypothetical protein TIGR00242	1	1	1	-0.4186	0.03882	0.51216	0.001959	-0.578498	0.001424	-0.0008221	0.996	-0.324518	0.01157	-0.1736	0.2878
EF0989		Hypothetical proteins	Conserved	conserved hypothetical protein TIGR00006	1	1	1	-0.4834	0.01545	0.127071	0.3978	-0.873211	0.0005045	-0.6348	0.004857	-0.581827	0.0005784	-0.4972	0.008746
EF0990		Cellular processes	Cell division	cell division protein	1	1	1	-0.5431	0.01021	-0.765229	0.05063	-0.906953	0.0003166	-0.9817	0.001101	-0.548333	0.0007422	-0.8711	0.0005668
EF0991	pbpC	Cell envelope	Biosynthesis/degradation of murein sacculus/peptidoglycan	penicillin-binding protein C	1	1	1	-0.5766	0.002128	-1.12744	9.791e-05	-1.06003	0.0004272	-1.188	0.001059	-0.999029	2.583e-05	-1.757	6.209e-07
EF0992	mraY	Cell envelope	Biosynthesis/degradation of murein sacculus/peptidoglycan	phospho-N-acetylmuramoyl-pentapeptide-transferase	1	1	1	-0.9889	0.0005592	-1.53307	2.122e-06	-1.31177	0.0004072	-0.9186	0.01739	-1.38542	1.509e-05	-1.317	6.996e-06
EF0993	murD	Cell envelope	Biosynthesis/degradation of murein sacculus/peptidoglycan	UDP-N-acetylmuramoylalanine--D-glutamate ligase	1	1	1	-1.328	0.0007141	-1.99591	1.009e-07	-1.56045	4.279e-05	-1.254	6.135e-05	-1.02134	1.516e-05	-1.563	1.247e-05
EF0994	murG	Cell envelope	Biosynthesis/degradation of murein sacculus/peptidoglycan	UDP-N-acetylglucosamine-N-acetylmuramyl pyrophosphoryl transf	1	1	1	-0.7025	0.001347	-0.818881	7.128e-05	-0.629613	0.001357	-0.9485	0.0009344	-0.547024	0.000889	-1.074	4.496e-05
EF0995	ftsQ	Cellular processes	Cell division	cell division protein FtsQ	1	1	1	-0.8787	0.000119	-0.730896	3.515e-05	-0.715108	0.0009419	-0.9416	0.0002566	-0.574285	0.0006877	-1.167	4.923e-05
EF0996	ftsA	Cellular processes	Cell division	cell division protein FtsA	1	1	1	0.1457	0.4545	0.717643	0.01102	-0.0642984	0.7037	0.1185	0.5264	0.030957	0.8462	0.3171	0.06589
EF0997	ftsZ	Cellular processes	Cell division	cell division protein FtsZ	1	1	1	0.1763	0.2636	0.0544192	0.752	-0.0093047	0.9553	-0.005873	0.9802	-0.0730985	0.5423	0.3629	0.03524
EF0998		Hypothetical proteins	Conserved	conserved hypothetical protein TIGR00044	1	1	1	-0.5342	0.006773	-0.84438	5.86e-05	-0.0013676	0.9956	0.5286	0.04392	-0.199404	0.1224	0.4799	0.005697
EF0999		Hypothetical proteins	Conserved	conserved hypothetical protein	1	1	1	-0.01758	0.921	-0.156621	0.1942	-0.0947363	0.5308	-0.02556	0.9049	-0.074258	0.5935	-0.2863	0.0732
EF1000		Hypothetical proteins	Conserved	conserved hypothetical protein	1	1	1	-0.2293	0.3348	-0.629529	0.008493	0.154908	0.4267	0.2394	0.367	-0.170808	0.1351	-1.2	1.452e-05
EF1001		Unknown function	General	S4 domain protein	1	1	1	0.5836	0.00383	1.98183	3.192e-06	0.255256	0.2677	0.4732	0.09135	0.0514106	0.7142	0.8378	0.001346
EF1002	divIVA	Cellular processes	Cell division	cell division protein DivIVA	1	1	1	0.2787	0.3022	2.39411	1.962e-07	0.0503867	0.775	0.5974	0.009276	0.15718	0.2555	1.037	8.883e-05
EF1003	ileS	Protein synthesis	tRNA aminoacylation	isoleucyl-tRNA synthetase	1	1	1	0.413	0.06194	0.521235	0.0004405	-0.133132	0.5585	0.4438	0.02115	-0.277691	0.1354	-0.06425	0.7684
EF1004	zwf	Energy metabolism	Pentose phosphate pathway	glucose-6-phosphate 1-dehydrogenase	1	1	1	0.4335	0.03686	0.312236	0.02811	0.576108	0.003446	0.6507	0.0402	0.110579	0.3426	0.14	0.5379
EF1005		Regulatory functions	DNA interactions	iron-dependent repressor	1	1	1	-0.2053	0.237	-0.496303	0.00148	0.435699	0.008197	0.5215	0.04713	-0.059147	0.6706	-0.2363	0.2228
EF1006		Hypothetical proteins	Conserved	conserved hypothetical protein	1	1	1	0.1869	0.2443	1.81708	3.419e-08	0.912377	0.0005162	0.9685	0.0002966	0.761101	0.001188	1.712	9.001e-07
EF1008		Unknown function	Enzymes of unknown specificity	oxidoreductase, Gfo/Idh/MocA family	1	1	1	0.9052	0.008074	2.25006	9.788e-08	0.874956	0.0007088	1.573	0.001641	0.830244	3.206e-05	2.019	2.51e-08
EF1009		Transcription	Other	ATP-dependent RNA helicase, DEAD/DEAH box family	1	1	1	0.6681	0.001211	2.2591	4.388e-08	0.373328	0.01774	1.703	9.64e-05	0.726822	0.0001125	1.765	7.118e-05
EF1010		Regulatory functions	Protein interactions	sigma-54 interaction domain protein	1	1	1	0.4283	0.03738	1.97822	2.875e-07	0.275113	0.08743	1.505	0.0003878	0.111435	0.4787	1.428	2.127e-06
EF1013		Signal transduction	PTS	PTS system, IIC component	1	1	1	0.4366	0.07563	-2.32124	1.652e-07	0.66784	0.0006528	-1.286	0.04314	0.299737	0.1561	-0.1809	0.444
EF1014		Hypothetical proteins		hypothetical protein	1	1	1	0.5285	0.0143	-0.820405	0.001224	0.828001	8.87e-05	-0.3851	0.2958	0.495358	0.05854	0.2367	0.2383
EF1015		Hypothetical proteins		hypothetical protein	1	1	1	0.7463	0.000553	-0.819571	5.075e-05	0.734918	0.0004188	-0.4696	0.1674	0.375349	0.1088	0.06251	0.7543
EF1016		Hypothetical proteins	Conserved	conserved hypothetical protein	1	1	1	0.8681	0.0007141	-0.177885	0.5358	0.683251	0.002363	NA	NA	NA	NA	0.1769	0.6013
EF1017		Signal transduction	PTS	PTS system, IIB component	1	1	1	-0.5462	0.01108	-0.0429885	0.8924	-0.0809167	0.6179	0.2651	0.5226	-0.592165	0.000966	0.4723	0.04639
EF1018		Signal transduction	PTS	PTS system, IIA component	1	1	1	-1.019	0.0001413	-1.27372	0.0006635	-0.0788326	0.7183	-0.09948	0.8578	-0.788733	4.507e-05	0.1675	0.5652
EF1019		Signal transduction	PTS	PTS system, IIC component	1	1	1	-1.367	0.0001136	-2.78626	4.21e-08	0.348348	0.1933	-0.4423	0.5263	-0.724479	0.0002955	0.08824	0.814
EF1020		Energy metabolism	Biosynthesis and degradation of polysaccharides	glycosyl hydrolase, family 1	1	1	1	-0.1961	0.3157	-1.94248	9.655e-07	0.925425	0.001764	-1.281	0.05871	0.208987	0.4015	0.4373	0.1746
EF1021		Hypothetical proteins	Conserved	conserved hypothetical protein	1	1	1	0.4558	0.01535	-0.150324	0.2605	1.03075	0.00013	-0.2335	0.344	0.380905	0.09157	0.8076	0.01292
EF1022		Hypothetical proteins		hypothetical protein	1	1	1	0.9972	0.0001061	2.45917	1.152e-09	0.690743	0.004315	1.737	6.135e-05	1.19056	1.109e-05	2.546	6.81e-08
EF1023		Hypothetical proteins	Conserved	conserved hypothetical protein	1	1	1	-0.04342	0.8128	-0.180284	0.1869	-0.37762	0.04648	-0.4261	0.09674	0.493462	0.001033	1.121	9.991e-06
EF1024	ppdK	Energy metabolism	Other	pyruvate phosphate dikinase	1	1	1	0.6013	0.007173	0.92527	1.9e-05	0.60923	0.01234	0.3753	0.08584	0.009289	0.9625	0.4697	0.05949
EF1025		Unknown function	General	CBS domain protein	1	1	1	0.7087	0.002198	-0.526	0.0002297	0.946612	0.0002917	0.01313	0.9728	-0.443239	0.0105	-0.3138	0.282
EF1026		Hypothetical proteins	Conserved	conserved hypothetical protein	1	1	1	0.5052	0.02071	-0.569738	0.0004167	0.347639	0.05932	-0.1545	0.6835	-0.412097	0.01142	-0.4838	0.01026
EF1028		Unknown function	Enzymes of unknown specificity	hydrolase, alpha/beta hydrolase fold family	1	1	1	0.4798	0.08108	0.0572107	0.6167	-0.0991221	0.7281	-0.03552	0.9199	0.159464	0.2373	-0.0548	0.8042
EF1029		Hypothetical proteins	Conserved	conserved hypothetical protein	1	1	1	0.6555	0.000449	2.52394	3.791e-08	0.301548	0.1292	0.3796	0.2063	0.492112	0.01029	1.62	2.557e-06
EF1030		Unknown function	Enzymes of unknown specificity	endonuclease/exonuclease/phosphatase family protein	1	1	1	0.5591	0.008633	2.05167	5.962e-08	0.009625	0.9576	0.6289	0.0452	0.39883	0.04121	1.358	3.842e-05
EF1031		Unknown function	Enzymes of unknown specificity	phosphorylase family protein	1	1	1	0.02542	0.9	1.4658	2.07e-06	-0.221754	0.2632	0.5867	0.003595	-0.10991	0.4202	1.026	4.987e-05
EF1032	drrC	Transport and binding proteins	Other	daunorubicin resistance protein	1	1	1	0.5823	0.02896	1.40988	7.744e-07	1.11338	2.41e-05	1.204	0.001334	0.481543	0.002936	1.676	1.255e-05
EF1033		Central intermediary metabolism	Other	6-aminohexanoate-cyclic-dimer hydrolase, putative	1	1	1	-1.218	3.907e-05	NA	NA	-0.843366	0.0003897	0.2901	0.293	-1.00668	3.402e-05	0.3148	0.2845
EF1034		Hypothetical proteins	Domain	conserved domain protein	1	1	1	-0.1055	0.7083	-0.514769	0.01473	-0.0145167	0.9465	-0.09057	0.7861	0.0328934	0.84	-0.04177	0.9032
EF1035		Cell envelope	Other	lipoprotein, putative	1	1	1	-0.4789	0.008269	-0.776197	0.0001269	-0.258898	0.09659	-0.3177	0.1956	-0.406269	0.002161	-0.2371	0.353
EF1036		Purines, pyrimidines, nucleosides, and nucleotides	Nucleotide and nucleoside interconversions	nucleoside diphosphate kinase	1	1	1	-0.7448	0.001385	-0.211269	0.09427	-0.655985	0.009031	0.2806	0.4174	-0.653419	0.0005322	0.1344	0.6573
EF1037		Amino acid biosynthesis	Aspartate family	L-aspartate beta-decarboxylase, putative	1	1	1	1.908	2.614e-06	2.80373	3.586e-10	2.3279	2.119e-07	2.303	4.873e-06	2.53027	1.716e-08	2.254	8.308e-08
EF1038		Cell envelope	Other	lipoprotein, putative	1	1	1	0.6988	0.00448	NA	NA	1.17944	0.0005339	1.654	0.0002787	NA	NA	NA	NA
EF1039		Unknown function	Enzymes of unknown specificity	hydrolase, haloacid dehalogenase-like family	1	1	1	-0.4336	0.01302	0.978278	5.588e-06	0.213709	0.4476	0.4669	0.01498	-0.317982	0.01009	0.08979	0.6151
EF1040		Hypothetical proteins	Conserved	conserved hypothetical protein	1	1	1	NA	NA	NA	NA	NA	NA	NA	NA	NA	NA	NA	NA
EF1041		Transport and binding proteins	Nucleosides, purines and pyrimidines	xanthine/uracil permeases family protein	1	1	1	1.833	1.212e-06	NA	NA	2.11059	6.944e-05	0.7915	0.004379	2.32436	9.738e-07	NA	NA
EF1042		Transport and binding proteins	Other	multidrug resistance protein, putative	1	1	1	0.4295	0.04171	1.60158	1.46e-06	0.743871	0.008154	1.83	1.222e-05	0.716292	8.76e-05	1.582	2.721e-06
EF1043		Hypothetical proteins	Conserved	conserved hypothetical protein	1	1	1	0.3115	0.1303	0.930108	0.0009467	-0.427598	0.04263	0.7358	0.004705	-0.0099957	0.9571	0.03775	0.8386
EF1044	dnaE	DNA metabolism	DNA replication, recombination, and repair	DNA polymerase III, alpha subunit	1	1	1	0.03567	0.8922	0.716734	0.0002024	0.19102	0.2682	0.1648	0.5263	0.221594	0.1692	0.3685	0.1353
EF1045	pfk	Energy metabolism	Glycolysis/gluconeogenesis	6-phosphofructokinase	1	1	1	-0.5851	0.001571	-0.562795	0.0001536	-0.519047	0.0243	-0.1173	0.581	-0.150588	0.189	-0.9913	0.000113
EF1046	pyk	Energy metabolism	Glycolysis/gluconeogenesis	pyruvate kinase	1	1	1	-0.0146	0.9372	-0.208684	0.1657	-0.548419	0.002863	-0.03352	0.8683	-0.0162206	0.9033	0.2674	0.1204
EF1047		Hypothetical proteins	Conserved	conserved hypothetical protein	1	1	1	-0.5015	0.00672	-0.504998	0.006649	-1.16764	1.258e-05	-0.8909	0.0007197	-0.853163	0.0001897	-1.003	1.498e-05
EF1048	rpmF-3	Protein synthesis	Ribosomal proteins: synthesis and modification	ribosomal protein L32	1	1	1	-0.5758	0.02309	0.0787769	0.6827	-1.09915	0.0001852	-0.3004	0.2623	-0.607342	0.007561	-0.5739	0.006073
EF1049	gnd	Energy metabolism	Pentose phosphate pathway	6-phosphogluconate dehydrogenase, decarboxylating	1	1	1	0.3668	0.1575	0.360547	0.06181	-0.458275	0.03153	-0.1184	0.6252	0.0064393	0.961	0.3217	0.3409
EF1050	etaR	Signal transduction	Two-component systems	DNA-binding response regulator	1	1	1	-0.3972	0.04593	-0.621009	0.04704	-1.0374	0.0004045	-0.7594	0.02031	-0.767133	0.000251	-1.032	0.0007413
EF1051	etaS	Signal transduction	Two-component systems	sensor histidine kinase	1	1	1	-0.7153	0.04018	-0.912489	0.0005154	-0.739103	0.001138	-0.757	0.06447	-0.807527	0.006929	-0.5641	0.1601
EF1052		Hypothetical proteins		hypothetical protein	1	1	1	-0.347	0.1331	-0.945737	0.000161	-0.866262	0.0163	-0.1673	0.7629	-1.08828	6.718e-05	-1.785	0.0003266
EF1053		Transport and binding proteins	Unknown substrate	ABC transporter, ATP-binding protein	1	1	1	NA	NA	NA	NA	NA	NA	NA	NA	NA	NA	NA	NA
EF1054		Transport and binding proteins	Unknown substrate	ABC transporter, permease protein	1	1	1	NA	NA	NA	NA	NA	NA	NA	NA	NA	NA	NA	NA
EF1055	efaR	Cellular processes	Toxin production and resistance	tunicamycin resistance protein, putative	1	1	1	NA	NA	NA	NA	-0.155102	0.3566	NA	NA	NA	NA	NA	NA
EF1056		Hypothetical proteins		hypothetical protein	1	1	1	NA	NA	NA	NA	NA	NA	NA	NA	NA	NA	NA	NA
EF1057		Transport and binding proteins	Cations and iron carrying compounds	Mn2+/Fe2+ transporter, NRAMP family	1	1	1	4.059	4.901e-06	3.94909	2.392e-10	3.98989	5.699e-06	4.579	2.742e-07	3.95873	2.531e-07	3.863	6.562e-09
EF1058		Cellular processes	Adaptations to atypical conditions	universal stress protein family	1	1	1	NA	NA	NA	NA	NA	NA	2.029	0.0119	2.21202	8.623e-05	2.282	0.005328
EF1059		Hypothetical proteins	Conserved	conserved hypothetical protein	1	1	1	1.027	0.001884	1.834	3.655e-08	1.17117	0.0003513	0.7558	0.0296	1.03958	0.0004427	1.589	9.079e-07
EF1060		Transport and binding proteins	Amino acids, peptides and amines	pheromone binding protein	1	1	1	NA	NA	NA	NA	NA	NA	NA	NA	NA	NA	NA	NA
EF1061		Unknown function	Enzymes of unknown specificity	N-acyl-D-amino-acid deacylase family protein	1	1	1	NA	NA	NA	NA	NA	NA	NA	NA	NA	NA	NA	NA
EF1062		Unknown function	Enzymes of unknown specificity	N-acyl-D-amino-acid deacylase family protein	1	1	1	NA	NA	NA	NA	NA	NA	NA	NA	NA	NA	NA	NA
EF1063		Hypothetical proteins	Conserved	conserved hypothetical protein	1	1	1	0.2087	0.3022	1.4075	0.04924	0.332464	0.2065	1.251	0.0005981	0.155069	0.3332	1.645	2.355e-05
EF1065		Hypothetical proteins		hypothetical protein	1	1	1	NA	NA	NA	NA	NA	NA	NA	NA	NA	NA	NA	NA
EF1066		Unknown function	Enzymes of unknown specificity	hexapeptide-repeat containing-acetyltransferase	1	1	1	-0.3529	0.07146	0.787563	2.325e-05	-0.407055	0.01622	-0.1018	0.6166	-0.291041	0.05647	0.6331	0.003812
EF1067		Hypothetical proteins		hypothetical protein	1	1	1	1.161	0.0002006	4.69538	5.976e-09	1.15334	7.321e-06	0.6488	0.05655	1.06969	3.145e-05	3.667	2e-09
EF1068	galM	Energy metabolism	Sugars	aldose 1-epimerase	1	1	1	-0.0539	0.8676	NA	NA	0.472703	0.01494	-0.4669	0.1249	0.173968	0.3534	0.3405	0.1067
EF1069	galK	Energy metabolism	Sugars	galactokinase	1	1	1	0.2815	0.2312	NA	NA	0.57244	0.037	0.0299	0.9208	0.817777	0.000106	1.546	0.008746
EF1071	galT	Energy metabolism	Sugars	galactose-1-phosphate uridylyltransferase	1	1	1	NA	NA	NA	NA	0.450075	0.01162	NA	NA	0.525961	0.01029	1.041	0.007031
EF1072	galR	Regulatory functions	DNA interactions	galactose operon repressor galR	1	1	1	0.06227	0.8049	NA	NA	-0.167794	0.3253	0.6082	0.1159	0.372734	0.003978	1.314	2.448e-05
EF1073		Hypothetical proteins	Conserved	conserved hypothetical protein	1	1	1	NA	NA	NA	NA	-0.620342	0.003022	0.289	0.3293	-0.106974	0.5394	0.4156	0.04628
EF1074		Hypothetical proteins		hypothetical protein	1	1	1	0.08069	0.7237	-0.306483	0.01184	0.0088403	0.9688	0.09109	0.7005	0.289691	0.09716	1.006	7.979e-05
EF1075		Unknown function	Enzymes of unknown specificity	acetyltransferase, GNAT family	1	1	1	-0.02277	0.9372	0.318633	0.05607	0.148888	0.492	-0.1117	0.6166	0.218866	0.1372	0.4147	0.02766
EF1076		Cellular processes	Toxin production and resistance	streptomycin 3-adenylyltransferase, putative	1	1	1	-0.1514	0.5601	0.0562743	0.7849	-0.298621	0.362	-0.8872	0.05256	-0.292766	0.09334	-0.1778	0.5573
EF1077		Unknown function	Enzymes of unknown specificity	acetyltransferase, GNAT family	1	1	1	-0.1274	0.6217	NA	NA	-0.279649	0.1692	-0.1389	0.4833	0.161426	0.4454	0.3676	0.03714
EF1078		Transport and binding proteins	Other	multidrug resistance protein, putative	1	1	1	-0.2738	0.1436	-1.20382	2.003e-06	-0.546427	0.09976	-0.2733	0.32	-0.444099	0.005244	-1.299	0.002641
EF1080		DNA metabolism	DNA replication, recombination, and repair	ImpB/MucB/SamB family protein	1	1	1	0.2095	0.2717	0.333905	0.00799	-0.0128822	0.9642	-0.1788	0.3155	0.118198	0.4791	0.1107	0.7046
EF1081		Hypothetical proteins	Conserved	conserved hypothetical protein	1	1	1	0.1811	0.4076	0.753593	0.0001777	0.0128196	0.9642	-0.03796	0.8962	0.0407372	0.8035	0.392	0.04494
EF1082		Hypothetical proteins		hypothetical protein	1	1	1	NA	NA	NA	NA	-0.0400382	0.8783	-0.03016	0.9242	NA	NA	0.5055	0.06007
EF1083		Hypothetical proteins		hypothetical protein	1	1	1	0.5261	0.008507	0.844557	3.578e-05	0.347277	0.03995	0.07664	0.7382	0.277191	0.05249	0.8498	0.0009378
EF1084		Cellular processes	Adaptations to atypical conditions	universal stress protein family	1	1	1	0.06366	0.7441	0.403417	0.008882	-0.077763	0.6345	-0.1851	0.2977	0.344756	0.05343	0.7316	0.005463
EF1085		Hypothetical proteins	Domain	conserved domain protein	1	1	1	0.3768	0.05247	0.677827	4.452e-05	0.193709	0.6279	-0.03259	0.8932	0.0308448	0.8793	0.8228	0.0007849
EF1086		Energy metabolism	Amino acids and amines	spermine/spermidine acetyltransferase, putative	1	1	1	-0.09594	0.7078	-0.0947907	0.4742	-0.260971	0.105	-0.5806	0.05535	0.0900093	0.7217	-0.003252	0.9911
EF1088		Hypothetical proteins	Conserved	conserved hypothetical protein	1	1	1	-0.7069	0.06816	0.19676	0.2385	-0.0264071	0.9203	0.1987	0.4778	-0.125853	0.4987	0.004247	0.9902
EF1089		Hypothetical proteins	Conserved	conserved hypothetical protein	1	1	1	0.1876	0.6471	1.94017	9.825e-05	-0.624118	0.002689	1.174	0.0006894	0.410992	0.01944	2.09	2.966e-07
EF1090		Hypothetical proteins		hypothetical protein	1	1	1	NA	NA	NA	NA	-0.668701	0.002196	-0.1398	0.7475	NA	NA	NA	NA
EF1091	ebpA	Unknown function	General	von Willebrand factor type A domain protein	1	1	1	NA	NA	NA	NA	NA	NA	NA	NA	NA	NA	-0.1484	0.6714
EF1092	ebpB	Cell envelope	Other	cell wall surface anchor family protein	1	1	1	NA	NA	NA	NA	NA	NA	-0.3135	0.4318	NA	NA	NA	NA
EF1093	ebpC	Cell envelope	Other	cell wall surface anchor family protein	1	1	1	NA	NA	-1.0532	0.0366	-0.0988677	0.7923	-0.7181	0.1896	-0.0898146	0.7077	-0.2171	0.3554
EF1094	srtC	Cell envelope	Surface structures	sortase family protein	1	1	1	NA	NA	NA	NA	NA	NA	-0.2171	0.4038	NA	NA	NA	NA
EF1095		Hypothetical proteins		hypothetical protein	1	1	1	0.109	0.6056	0.503803	0.01659	0.154726	0.5565	0.2772	0.2021	0.385041	0.05144	0.3928	0.05208
EF1096		Hypothetical proteins	Conserved	conserved hypothetical protein	1	1	1	0.4755	0.1462	3.51301	3.032e-07	0.679814	0.01728	1.147	0.00088	0.853465	5.505e-05	3.671	2.235e-06
EF1097		Hypothetical proteins		hypothetical protein	1	1	1	NA	NA	NA	NA	-0.214941	0.3973	NA	NA	NA	NA	NA	NA
EF1098		Hypothetical proteins	Conserved	conserved hypothetical protein	1	1	1	-0.6201	0.006846	0.183674	0.3788	-0.375571	0.04648	0.3938	0.1406	-0.825713	0.00104	0.05869	0.7682
EF1099	ace	Cell envelope	Other	collagen adhesin protein	1	1	1	0.1114	0.7895	NA	NA	-0.692773	0.05743	NA	NA	0.321699	0.02727	-0.633	0.2949
EF1100		Transport and binding proteins	Unknown substrate	ABC transporter, ATP-binding/permease protein	1	1	1	NA	NA	NA	NA	-0.324536	0.2441	-0.3957	0.3741	0.028082	0.8999	-0.1832	0.3798
EF1101		Hypothetical proteins	Conserved	conserved hypothetical protein	1	1	1	NA	NA	NA	NA	-0.003756	0.9863	-0.2202	0.3838	0.629316	0.001645	0.7261	0.001695
EF1102		Hypothetical proteins	Conserved	conserved hypothetical protein TIGR01655	1	1	1	NA	NA	NA	NA	NA	NA	NA	NA	NA	NA	NA	NA
EF1103		Transport and binding proteins	Amino acids, peptides and amines	amino acid permease family protein	1	1	1	2.958	1.525e-07	2.01273	7.638e-08	3.4213	1.53e-07	3.473	1.234e-07	3.05991	3.491e-07	2.258	1.566e-08
EF1104		Hypothetical proteins	Domain	conserved domain protein	1	1	1	0.1622	0.5271	0.147002	0.2979	0.267224	0.2996	0.6892	0.1611	-0.209461	0.3207	0.04943	0.8301
EF1105		Hypothetical proteins		hypothetical protein	1	1	1	-0.02365	0.9467	0.525046	0.0005409	-0.162486	0.3514	0.2167	0.5446	0.0523682	0.7092	0.7221	0.01272
EF1106		Hypothetical proteins		hypothetical protein	1	1	1	NA	NA	NA	NA	NA	NA	NA	NA	NA	NA	NA	NA
EF1107		Hypothetical proteins		hypothetical protein	1	1	1	1.318	1.228e-05	0.441066	0.004483	0.894212	0.0001954	0.9759	0.0003276	0.65556	0.0005519	0.94	0.000107
EF1108	lutA	Unknown function	Enzymes of unknown specificity	oxidoreductase, putative	1	1	1	1.219	0.0004613	0.0268494	0.8715	1.09872	2.654e-05	0.7275	0.006197	0.494807	0.001002	0.2354	0.3742
EF1109	lutB	Energy metabolism	Electron transport	iron-sulfur cluster binding protein	1	1	1	1.153	6.064e-05	0.109337	0.3654	0.878087	0.00173	0.6678	0.01285	0.559711	0.001475	0.2975	0.1347
EF1110	lutC	Unknown function	General	YkgG family protein	1	1	1	1.086	6.064e-05	0.92524	2.025e-05	0.797042	0.0003511	1.237	8.737e-05	0.634596	0.001548	1.043	0.000246
EF1111		Protein fate	Protein and peptide secretion and trafficking	signal peptidase I	1	1	1	0.39	0.1194	1.00423	0.02747	0.138782	0.4027	0.2624	0.3078	0.433449	0.003595	0.6041	0.01584
EF1112	rexB	DNA metabolism	DNA replication, recombination, and repair	exonuclease RexB	1	1	1	0.104	0.5727	-0.531586	0.0007055	0.414878	0.03926	-0.1842	0.367	-0.0251083	0.8772	-0.1864	0.3263
EF1113	rexA	DNA metabolism	DNA replication, recombination, and repair	exonuclease RexA	1	1	1	-0.06041	0.7734	0.194038	0.6571	0.423109	0.1795	-0.2018	0.5883	-0.25687	0.06466	0.2845	0.1969
EF1114		Hypothetical proteins	Conserved	conserved hypothetical protein	1	1	1	0.8286	0.0002321	1.60878	1.755e-08	-0.119872	0.5166	0.006966	0.9769	0.40727	0.004756	0.4211	0.01741
EF1115	pheS	Protein synthesis	tRNA aminoacylation	phenylalanyl-tRNA synthetase, alpha subunit	1	1	1	0.3951	0.06518	-0.977092	2.484e-06	-0.415262	0.03555	-0.5264	0.01599	-0.149883	0.3451	-0.5868	0.001443
EF1116	pheT	Protein synthesis	tRNA aminoacylation	phenylalanyl-tRNA synthetase, beta subunit	1	1	1	0.1821	0.3363	-1.15239	0.0003873	-0.634736	0.007091	-0.4515	0.02953	-0.222844	0.1703	-0.5331	0.005065
EF1117		Transport and binding proteins	Amino acids, peptides and amines	amino acid ABC transporter, permease protein	1	1	1	0.3817	0.281	1.82001	1.608e-07	1.74019	0.001645	2.733	1.37e-07	NA	NA	1.804	8.775e-06
EF1118		Transport and binding proteins	Amino acids, peptides and amines	amino acid ABC transporter, permease protein	1	1	1	0.9197	0.00545	2.61232	8.1e-06	2.77988	6.731e-07	2.485	0.000613	0.209374	0.5946	2.057	1.097e-05
EF1119		Transport and binding proteins	Amino acids, peptides and amines	amino acid ABC transporter, amino acid-binding protein	1	1	1	0.9742	0.0003631	2.33647	5.075e-07	2.91476	8.566e-06	2.382	3.349e-06	NA	NA	2.131	2.345e-06
EF1120		Transport and binding proteins	Amino acids, peptides and amines	amino acid ABC transporter, ATP-binding protein	1	1	1	1.085	0.01424	2.60258	1.021e-06	3.51576	3.86e-07	2.18	8.999e-07	0.576941	0.05028	1.93	1.263e-05
EF1121	murI	Cell envelope	Biosynthesis/degradation of murein sacculus/peptidoglycan	glutamate racemase	1	1	1	0.2311	0.3261	NA	NA	0.121056	0.5534	0.2423	0.4044	0.408161	0.0807	0.2762	0.1456
EF1122	rph	Transcription	RNA processing	ribonuclease PH/Ham1 protein	1	1	1	0.385	0.08459	0.2647	0.188	0.319958	0.04878	0.2552	0.3157	0.221425	0.2783	0.1691	0.5862
EF1123		Hypothetical proteins	Conserved	conserved hypothetical protein	1	1	1	0.266	0.4948	0.355743	0.4025	0.324452	0.06784	0.12	0.6218	0.171491	0.1962	0.168	0.3973
EF1124		Regulatory functions	DNA interactions	transcriptional regulator, DeoR family	1	1	1	NA	NA	NA	NA	-0.0693986	0.8056	NA	NA	NA	NA	0.4054	0.197
EF1125		Hypothetical proteins	Conserved	conserved hypothetical protein	1	1	1	NA	NA	NA	NA	NA	NA	NA	NA	NA	NA	NA	NA
EF1126		Signal transduction	PTS	PTS system, IIA component	1	1	1	NA	NA	NA	NA	NA	NA	NA	NA	NA	NA	NA	NA
EF1127	sgaT	Transport and binding proteins	Unknown substrate	putative transport protein SgaT protein	1	1	1	NA	NA	NA	NA	NA	NA	NA	NA	NA	NA	NA	NA
EF1128	sgaB	Transport and binding proteins	Carbohydrates, organic alcohols, and acids	phosphotransferase enzyme II, B compnent SgaB	1	1	1	NA	NA	NA	NA	NA	NA	NA	NA	NA	NA	NA	NA
EF1129		Energy metabolism	Sugars	hexulose-6-phosphate synthase, putative	1	0	1	NA	NA	NA	NA	NA	NA	NA	NA	NA	NA	NA	NA
EF1130		Energy metabolism	Sugars	hexulose-6-phosphate isomerase SgbU, putative	1	1	1	NA	NA	NA	NA	NA	NA	NA	NA	NA	NA	NA	NA
EF1131	araD	Energy metabolism	Sugars	L-ribulose-5-phosphate 4-epimerase	1	1	1	0.1317	0.5078	NA	NA	NA	NA	NA	NA	NA	NA	NA	NA
EF1132		Unknown function	General	CBS domain protein	1	1	1	0.1827	0.4895	-0.0914767	0.495	-0.732614	0.00254	0.286	0.1674	-0.11781	0.4089	-0.2013	0.2923
EF1133	dapD	Amino acid biosynthesis	Aspartate family	2,3,4,5-tetrahydropyridine-2,6-dicarboxylate N-succinyltransferase	1	1	1	-0.08709	0.7441	1.40354	7.164e-07	-0.613472	0.007745	0.4429	0.2145	0.044041	0.7872	1.56	7.317e-06
EF1134		Protein fate	Degradation of proteins, peptides, and glycopeptides	peptidase, M20/M25/M40 family	1	1	1	0.06802	0.7582	2.21336	2.391e-09	-0.555662	0.02973	0.8856	0.02385	0.0310484	0.8526	2.233	1.284e-05
EF1135		Hypothetical proteins	Conserved	conserved hypothetical protein	1	1	1	-0.4548	0.04081	-0.0504156	0.7439	-0.54136	0.09186	-0.24	0.3962	-0.0362012	0.7904	-0.3051	0.09897
EF1136		Hypothetical proteins		hypothetical protein	1	1	1	NA	NA	NA	NA	NA	NA	NA	NA	NA	NA	NA	NA
EF1137		Hypothetical proteins		hypothetical protein	1	1	1	0.137	0.5756	-0.398436	0.07432	0.322238	0.1334	0.1035	0.7788	0.24662	0.0992	0.8217	0.003802
EF1138		Unknown function	Enzymes of unknown specificity	oxidoreductase, aldo/keto reductase family	1	1	1	0.5972	0.03289	1.66043	1.854e-05	0.819786	0.001485	2.031	6.234e-07	0.832368	2.016e-05	1.624	2.156e-06
EF1139		Unknown function	Enzymes of unknown specificity	glutamine amidotransferase, class I	1	1	1	0.1843	0.3261	1.17676	3.085e-07	0.326589	0.0427	1.05	0.0003624	0.43825	0.006941	1.439	6.545e-06
EF1140	gloA	Energy metabolism	Other	lactoylglutathione lyase	1	1	1	0.4434	0.08503	4.71979	7.721e-09	-0.413352	0.03164	2.371	5.094e-07	0.079601	0.7426	3.131	8.922e-08
EF1141		DNA metabolism	DNA replication, recombination, and repair	MutT/nudix family protein	1	1	1	0.1149	0.6896	1.18683	1.13e-05	0.332384	0.1859	0.1044	0.6823	0.302738	0.01681	1.147	0.0006948
EF1142		Unknown function	Enzymes of unknown specificity	hydrolase, haloacid dehalogenase-like family	1	1	1	0.1366	0.4304	0.329567	0.07164	0.190041	0.6244	0.3585	0.489	0.210306	0.1405	-0.02945	0.8837
EF1143		Unknown function	General	HD domain protein	1	1	1	0.4646	0.01974	0.396758	0.01882	0.570341	0.1138	0.2225	0.4816	0.57296	0.001041	0.8987	0.001931
EF1144		Protein fate	Protein modification and repair	lipoate-protein ligase A family protein, putative	1	1	1	0.6915	0.002158	1.00381	8.138e-07	0.625246	0.04041	0.1868	0.4811	0.511586	0.002155	0.6118	0.002803
EF1145		Hypothetical proteins	Conserved	conserved hypothetical protein	1	1	1	-0.6858	0.03649	0.143661	0.279	-1.14252	0.001457	0.08397	0.734	-0.384295	0.0141	-0.3279	0.2948
EF1146		Transcription	DNA-dependent RNA polymerase	DNA-directed RNA polymerase, delta subunit, putative	1	1	1	-0.865	0.001558	-0.962502	4.116e-06	-0.8879	0.002946	-0.2989	0.2751	-0.731144	0.0005784	-1.726	0.0009925
EF1147	pyrG	Purines, pyrimidines, nucleosides, and nucleotides	Pyrimidine ribonucleotide biosynthesis	CTP synthase	1	1	1	-0.6201	0.005755	-3.996	3.956e-11	-1.86023	8.355e-07	-2.166	2.172e-05	-1.18915	1.129e-06	-3.594	9.35e-09
EF1148		Cell envelope	Biosynthesis/degradation of murein sacculus/peptidoglycan	penicillin-binding protein 1A	1	1	1	-0.2773	0.0847	-0.40042	0.00167	-0.500726	0.01516	-0.3363	0.231	-0.693848	0.000172	-0.8771	0.001099
EF1149	recU	DNA metabolism	DNA replication, recombination, and repair	recombination protein U	1	1	1	-0.1035	0.73	-0.241466	0.02862	-0.217929	0.3503	-0.114	0.6637	-0.316715	0.02207	-0.6542	0.004252
EF1150		Hypothetical proteins	Conserved	conserved hypothetical protein	1	1	1	0.2357	0.1637	0.734178	0.0007473	0.264417	0.2446	0.6926	0.006933	0.188138	0.2065	0.8153	0.0003377
EF1151		Cellular processes	Cell division	cell division protein DivIVA, putative	1	1	1	0.1601	0.6056	-0.179857	0.3503	-0.126364	0.4992	-0.1829	0.3359	0.362688	0.0153	-0.2221	0.2858
EF1152		Hypothetical proteins	Conserved	conserved hypothetical protein	1	1	1	-0.1126	0.6863	NA	NA	-0.468897	0.07238	-0.2408	0.4778	NA	NA	NA	NA
EF1153		Protein fate	Degradation of proteins, peptides, and glycopeptides	thermostable carboxypeptidase 1	1	1	1	-0.5671	0.05	0.178703	0.5829	-0.677568	0.0006221	-0.3895	0.1676	-0.63499	0.02691	-0.09726	0.7205
EF1154		DNA metabolism	DNA replication, recombination, and repair	DNA replication protein DnaD, putative	1	1	1	-0.8274	0.006846	0.384253	0.1411	-1.01354	0.000108	-0.4482	0.05871	-0.845404	4.582e-05	-0.1094	0.6714
EF1155	nth	DNA metabolism	DNA replication, recombination, and repair	endonuclease III	1	1	1	-0.5146	0.04994	0.886158	6.726e-05	-0.773827	0.003045	-0.0702	0.7903	-0.374724	0.06609	0.4885	0.01823
EF1156		Regulatory functions	DNA interactions	transcriptional regulator, GntR family	1	1	1	NA	NA	NA	NA	0.739649	0.004142	0.03058	0.8946	0.786104	0.02282	0.5916	0.03794
EF1157		Protein fate	Degradation of proteins, peptides, and glycopeptides	peptidase, M20/M25/M40 family	1	1	1	NA	NA	NA	NA	0.606615	0.03618	0.09222	0.8533	0.840947	5.188e-05	0.6531	0.003603
EF1158		Energy metabolism	Biosynthesis and degradation of polysaccharides	N4-(beta-N-acetylglucosaminyl)-L-asparaginase, putative	1	1	1	NA	NA	NA	NA	-0.0143558	0.956	NA	NA	NA	NA	-0.09881	0.7543
EF1159		Signal transduction	PTS	PTS system, cellobiose-specific IIB component	1	1	1	NA	NA	NA	NA	NA	NA	NA	NA	NA	NA	NA	NA
EF1160		Signal transduction	PTS	PTS system, cellobiose-specific IIC component	1	1	1	NA	NA	NA	NA	0.503692	0.02136	NA	NA	-0.109526	0.5338	-0.4727	0.1315
EF1161		Hypothetical proteins	Domain	conserved domain protein	1	1	1	NA	NA	NA	NA	NA	NA	NA	NA	NA	NA	NA	NA
EF1162		Unknown function	Enzymes of unknown specificity	helicase, putative	1	1	1	0.4938	0.007565	1.55473	6.829e-07	0.496021	0.1003	1.067	0.00201	0.784985	0.0001006	1.444	0.0007271
EF1163		Energy metabolism	Amino acids and amines	L-asparaginase, putative	1	1	1	0.2255	0.1584	0.113968	0.4675	-0.363709	0.1333	0.2259	0.4067	-0.134417	0.3206	-0.05939	0.837
EF1164		Unknown function	General	HD domain protein	1	1	1	-0.06585	0.8207	0.050114	0.8052	-0.392314	0.2345	0.4136	0.1549	-0.430078	0.004021	-0.2774	0.2528
EF1165		Hypothetical proteins	Conserved	conserved hypothetical protein	1	1	1	0.648	0.003807	0.829977	7.951e-06	0.608684	0.001467	0.009185	0.9665	0.529169	0.001308	1.179	1.87e-05
EF1166		Unknown function	General	YitT family protein	1	1	1	-0.9604	0.0001102	-1.15579	4.376e-07	-0.643425	0.004457	-0.2611	0.3156	-0.300482	0.1299	-0.7056	0.004319
EF1167	fba	Energy metabolism	Glycolysis/gluconeogenesis	fructose-bisphosphate aldolase class-II	1	1	1	0.6283	0.02092	-0.0395723	0.8446	-0.268011	0.2129	0.04761	0.8951	-0.0449904	0.7799	-0.3102	0.2014
EF1168		Hypothetical proteins		hypothetical protein	1	1	1	0.1088	0.7233	-0.341364	0.02047	0.0281309	0.904	-0.1034	0.8106	0.379388	0.1726	0.5377	0.04386
EF1169	murAB	Cell envelope	Biosynthesis/degradation of murein sacculus/peptidoglycan	UDP-N-acetylglucosamine 1-carboxyvinyltransferase 2	1	1	1	-0.8095	0.0006976	-1.06336	2.171e-05	-0.752495	0.0184	-0.652	0.01396	-0.602058	0.00304	-1.404	5.444e-06
EF1170	rho	Transcription	Transcription factors	transcription termination factor Rho	1	1	1	-0.8594	0.04445	-1.86952	8.724e-05	-1.15298	0.0009457	-0.7601	0.03151	-0.67859	0.0008539	-1.017	0.01016
EF1171	rpmE	Protein synthesis	Ribosomal proteins: synthesis and modification	ribosomal protein L31	1	1	1	-0.5879	0.03903	-1.21051	0.001114	-0.22996	0.5285	-0.0184	0.9444	-0.0512424	0.7676	-0.785	0.004911
EF1172		Cell envelope	Biosynthesis/degradation of murein sacculus/peptidoglycan	teichoic acid biosynthesis protein B, putative	1	0	0	-0.5449	0.07168	-0.577107	0.005978	NA	NA	NA	NA	NA	NA	NA	NA
EF1173		Cell envelope	Biosynthesis and degradation of surface poly/liposaccharides	glycosyl transferase, WecB/TagA/CpsF family	1	0	0	NA	NA	NA	NA	NA	NA	NA	NA	NA	NA	NA	NA
EF1174		Hypothetical proteins		hypothetical protein	1	0	0	NA	NA	NA	NA	NA	NA	NA	NA	NA	NA	NA	NA
EF1175	gct	Cell envelope	Biosynthesis/degradation of murein sacculus/peptidoglycan	glycerol-3-phosphate cytidylyltransferase	1	0	0	NA	NA	NA	NA	NA	NA	NA	NA	NA	NA	NA	NA
EF1176		Hypothetical proteins	Conserved	conserved hypothetical protein	1	1	1	NA	NA	NA	NA	NA	NA	NA	NA	NA	NA	NA	NA
EF1177		Hypothetical proteins		hypothetical protein	1	1	1	NA	NA	NA	NA	NA	NA	NA	NA	NA	NA	NA	NA
EF1179	cscK	Energy metabolism	Sugars	fructokinase	1	1	1	-0.3886	0.09151	-0.753797	0.01297	-0.597185	0.03161	-0.5638	0.03205	-0.0986145	0.5922	0.08154	0.7204
EF1180		Hypothetical proteins	Conserved	conserved hypothetical protein	1	1	1	1.525	1.003e-05	4.86102	9.551e-11	0.592925	0.007266	1.629	9.992e-06	1.22196	1.13e-06	3.441	1.423e-08
EF1181		Unknown function	Enzymes of unknown specificity	nitroreductase family protein	1	1	1	0.1379	0.5242	0.263432	0.108	-0.0123838	0.9735	0.6748	0.004705	-0.0120847	0.9371	0.4736	0.03645
EF1182	luxS	Cellular processes	Other	autoinducer-2 production protein LuxS	1	1	1	0.05584	0.7615	0.152798	0.2196	-0.0074155	0.9755	0.3271	0.07785	-0.247135	0.08456	0.02067	0.9032
EF1183	asd	Amino acid biosynthesis	Aspartate family	aspartate-semialdehyde dehydrogenase	1	1	1	-0.3517	0.1827	0.0987221	0.696	-0.0754066	0.5989	-0.1424	0.5346	-0.16795	0.1634	0.2536	0.3333
EF1184	dapA	Amino acid biosynthesis	Aspartate family	dihydrodipicolinate synthase	1	1	1	-0.2571	0.3229	0.342215	0.03543	-0.193922	0.2973	0.06014	0.8237	-0.46314	0.001377	0.2847	0.1701
EF1185		Unknown function	Enzymes of unknown specificity	metallo-beta-lactamase superfamily protein	1	1	1	0.1294	0.6787	0.267793	0.1725	0.0507924	0.8003	0.16	0.4628	-0.216809	0.1823	-0.1779	0.6676
EF1186		Unknown function	Enzymes of unknown specificity	Ser/Thr protein phosphatase family protein	1	1	1	0.6595	0.006257	0.0738484	0.6314	0.357744	0.01943	0.08374	0.7872	0.421541	0.01608	-0.0181	0.9547
EF1187		Hypothetical proteins	Conserved	conserved hypothetical protein	1	1	1	0.4616	0.06628	-0.0268403	0.8967	0.0234799	0.8972	7.233e-05	0.9996	0.0235659	0.8582	-0.2532	0.192
EF1188		Unknown function	Enzymes of unknown specificity	hydrolase, haloacid dehalogenase family	1	1	1	0.06305	0.8692	-0.36743	0.3925	-0.170176	0.3211	0.05148	0.8416	-0.101299	0.4593	-0.3725	0.148
EF1189		Hypothetical proteins	Conserved	conserved hypothetical protein	1	1	1	-0.0186	0.9632	-0.0704381	0.6473	-0.283629	0.2197	-0.1481	0.729	-0.252288	0.1305	-0.06051	0.7437
EF1190		Hypothetical proteins	Conserved	conserved hypothetical protein	1	1	1	1.193	0.0002965	1.15824	3.749e-06	2.16711	3.86e-07	1.55	3.498e-05	2.25851	3.162e-07	1.357	0.000124
EF1191		Unknown function	General	DegV family protein	1	1	1	1.205	7.227e-05	1.15585	8.221e-07	1.883	3.437e-06	1.209	0.003587	1.92385	9.699e-08	0.7297	0.00405
EF1192		Transport and binding proteins	Porins	aquaporin Z	1	1	1	-0.6561	0.002349	0.30756	0.06327	-1.13166	0.0003528	-1.782	0.000157	-0.428436	0.03545	-0.3397	0.1039
EF1193	vicR	Regulatory functions	DNA interactions	DNA-binding response regulator VicR	1	1	1	-0.1634	0.3932	0.129301	0.3836	-0.307127	0.0837	-0.1349	0.5696	0.0378121	0.7839	-0.1008	0.5661
EF1194	vicK	Signal transduction	Two-component systems	sensory box histidine kinase VicK	1	1	1	-0.5527	0.05852	-0.405044	0.001056	-0.0642459	0.7365	-0.05567	0.8335	-0.124296	0.408	0.09908	0.6729
EF1195		Hypothetical proteins		hypothetical protein	1	1	1	-0.4081	0.1386	0.106645	0.382	-0.0874454	0.725	-0.08241	0.7463	-0.341612	0.06446	0.1815	0.3931
EF1196		Hypothetical proteins	Conserved	conserved hypothetical protein	1	1	1	-0.694	0.001767	0.263298	0.1109	-0.519065	0.004781	-0.03904	0.8725	-0.360994	0.02818	0.2224	0.1508
EF1197		Unknown function	Enzymes of unknown specificity	metallo-beta-lactamase YycJ	1	1	1	-0.6277	0.2666	-0.191167	0.1172	-0.699044	0.003421	-0.117	0.7918	-0.358876	0.07594	-0.2192	0.1873
EF1198		Hypothetical proteins	Conserved	conserved hypothetical protein	1	1	1	0.323	0.08392	0.432196	0.009728	0.485827	0.01258	0.6829	0.006645	0.469205	0.002076	-0.04787	0.8386
EF1199		Hypothetical proteins	Conserved	conserved hypothetical protein	1	1	1	0.1956	0.4592	0.0988875	0.4753	0.435418	0.07801	0.6313	0.02773	0.343367	0.03828	-0.1048	0.6407
EF1200		Cell envelope	Other	membrane protein, putative	1	1	1	0.4692	0.03334	0.597188	0.0006575	0.536683	0.004196	0.5826	0.008175	0.336278	0.01131	0.9993	4.923e-05
EF1201		Hypothetical proteins	Conserved	conserved hypothetical protein	1	1	1	0.3933	0.02429	0.553233	0.001834	0.531526	0.002321	0.2944	0.2547	0.713453	4.737e-05	0.8692	0.000146
EF1202		Hypothetical proteins	Conserved	conserved hypothetical protein	1	1	1	0.8889	0.004665	2.39899	2.059e-05	0.886229	0.002794	0.2917	0.2693	0.82236	5.373e-05	1.626	8.371e-06
EF1203		Hypothetical proteins	Conserved	conserved hypothetical protein TIGR00250	1	1	1	0.7312	0.001836	2.59929	4.302e-06	0.782111	0.007925	0.2849	0.2207	0.684467	0.0004391	1.328	2.512e-05
EF1204		Hypothetical proteins	Conserved	conserved hypothetical protein	1	1	1	0.3492	0.3184	1.38384	0.0005382	0.515829	0.01626	0.07005	0.7468	0.463515	0.004426	1.009	0.03275
EF1206		Energy metabolism	Other	malate dehydrogenase, decarboxylating	1	1	1	1.37	0.0002821	NA	NA	0.679895	0.002457	NA	NA	1.4615	4.911e-05	-1.38	2.912e-05
EF1207		Transport and binding proteins	Carbohydrates, organic alcohols, and acids	citrate carrier protein, CCS family	1	1	1	0.9681	0.006988	-1.10696	0.00602	0.427534	0.08135	-1.494	0.03754	1.06809	0.0006251	-2.335	7.221e-07
EF1209		Signal transduction	Two-component systems	sensory box histidine kinase	1	1	1	NA	NA	NA	NA	NA	NA	NA	NA	NA	NA	-0.03156	0.9368
EF1210		Signal transduction	Two-component systems	response regulator	1	1	1	NA	NA	NA	NA	0.0346386	0.8741	NA	NA	0.216429	0.2348	-0.1808	0.4773
EF1211	npr	Energy metabolism	Electron transport	NADH peroxidase	1	1	1	0.6693	0.007672	2.96569	9.451e-10	0.784711	0.001427	2.152	2.56e-05	0.877982	8.26e-05	3.666	1.338e-09
EF1212		Regulatory functions	Other	transcriptional regulator	1	1	1	-0.3048	0.1677	0.0916106	0.3867	-0.553631	0.02324	-0.3348	0.08208	-0.218808	0.2085	-0.2981	0.06636
EF1213	alsS	Amino acid biosynthesis	Pyruvate family	acetolactate synthase, catabolic	1	1	1	0.5243	0.066	1.19222	5.299e-06	0.629863	0.00506	1.621	2.457e-05	-0.263861	0.04278	1.731	1.078e-06
EF1214	budA	Energy metabolism	Fermentation	alpha-acetolactate decarboxylase	1	1	1	-0.222	0.2154	1.36545	6.484e-07	-0.26052	0.1645	1.813	4.263e-05	-0.505343	0.0004083	1.438	0.0001066
EF1215		Hypothetical proteins		hypothetical protein	1	1	1	0.4051	0.03103	2.10708	3.097e-06	0.298259	0.07565	1.088	0.003787	0.474073	0.003781	2.14	6.772e-06
EF1216		Hypothetical proteins		hypothetical protein	1	1	1	NA	NA	NA	NA	NA	NA	NA	NA	NA	NA	NA	NA
EF1217		Cell envelope	Other	lipoprotein, putative	1	1	1	NA	NA	NA	NA	NA	NA	NA	NA	NA	NA	NA	NA
EF1218		Transport and binding proteins	Amino acids, peptides and amines	spermidine/putrescine ABC transporter, permease protein	1	1	1	1.671	0.0002009	0.418065	0.004314	1.24252	0.0007547	0.5176	0.07345	2.54994	1.909e-08	0.5609	0.01766
EF1219		Transport and binding proteins	Amino acids, peptides and amines	spermidine/putrescine ABC transporter, permease protein	1	1	1	1.304	0.001012	0.0679196	0.5816	0.879082	0.02934	0.04935	0.9168	1.97534	1.382e-07	0.3023	0.08743
EF1220		Transport and binding proteins	Amino acids, peptides and amines	spermidine/putrescine ABC transporter, ATP-binding protein	1	1	1	1.177	0.001123	NA	NA	0.626792	0.1165	-0.4719	0.2819	1.77227	9.738e-07	0.2986	0.2577
EF1221		Transport and binding proteins	Amino acids, peptides and amines	spermidine/putrescine ABC transporter/-binding protein	1	1	1	1.172	0.0002515	NA	NA	0.196325	0.5308	-0.1733	0.7145	1.17686	0.0004429	0.1087	0.7017
EF1222	ade	Purines, pyrimidines, nucleosides, and nucleotides	Salvage of nucleosides and nucleotides	adenine deaminase	1	1	1	NA	NA	NA	NA	0.16713	0.752	-0.03695	0.9476	NA	NA	-0.04896	0.8519
EF1223		Unknown function	Enzymes of unknown specificity	chlorohydrolase family protein	1	1	1	0.1353	0.6965	NA	NA	-0.562498	0.118	-0.3943	0.2328	-0.208101	0.5366	-0.3773	0.5167
EF1224		Regulatory functions	DNA interactions	transcriptional regulator, Cro/CI family	1	1	1	-0.1075	0.6157	NA	NA	-0.175132	0.4027	-0.004539	0.9839	0.133446	0.4881	-0.07397	0.7606
EF1225		Biosynthesis of cofactors, prosthetic groups, carriers	Thiamine	thiamin biosynthesis ApbE, putative	1	1	1	0.3338	0.1103	-1.61616	0.0001931	-0.0487036	0.8151	-0.04973	0.8871	0.618896	0.001032	-0.08399	0.8176
EF1226		Unknown function	Enzymes of unknown specificity	oxidoreductase, putative	1	1	1	0.1651	0.4176	-2.51729	2.925e-06	0.163394	0.3407	0.2082	0.3933	0.508339	0.005058	-0.08033	0.7688
EF1227		Hypothetical proteins	Conserved	conserved hypothetical protein	1	1	1	0.3698	0.0231	-2.29044	5.272e-06	0.425054	0.02764	-0.07247	0.7754	0.530887	0.00719	-0.005073	0.9763
EF1228		Hypothetical proteins		hypothetical protein	1	1	1	-0.1732	0.4304	-1.52022	3.47e-06	-0.38002	0.1467	0.3223	0.1568	-0.125914	0.4667	-0.7483	0.001604
EF1229		Hypothetical proteins	Conserved	conserved hypothetical protein	1	1	1	-0.1078	0.6838	-1.3839	1.763e-07	-0.333952	0.09003	0.03455	0.8733	0.050057	0.7607	-0.5905	0.03746
EF1230		Hypothetical proteins		hypothetical protein	1	1	1	-0.18	0.5359	-1.77737	6.484e-07	-0.447539	0.0216	0.3645	0.308	0.0535008	0.7142	-0.4807	0.007168
EF1231		Hypothetical proteins	Conserved	conserved hypothetical protein	1	1	1	-1.756	0.008075	NA	NA	-0.169062	0.4669	NA	NA	-0.212212	0.5591	-0.5588	0.05507
EF1232		Transport and binding proteins	Unknown substrate	ABC transporter, permease protein	1	1	1	NA	NA	-0.812154	0.03023	-0.405832	0.1132	-1.343	0.03731	-0.128719	0.6011	-1.259	0.0005581
EF1233		Transport and binding proteins	Unknown substrate	ABC transporter, permease protein	1	1	1	NA	NA	-1.5401	0.0001083	0.18351	0.3606	-1.14	0.0178	0.178447	0.5025	-1.217	0.001193
EF1234		Transport and binding proteins	Unknown substrate	ABC transporter, substrate-binding protein, putative	1	1	1	NA	NA	NA	NA	NA	NA	NA	NA	0.504631	0.01405	NA	NA
EF1235		Hypothetical proteins		hypothetical protein	1	1	1	NA	NA	NA	NA	1.1098	0.0008103	NA	NA	0.869431	0.001084	-0.5313	0.07024
EF1236		Energy metabolism	Biosynthesis and degradation of polysaccharides	acetyl xylan esterase, putative	1	1	1	NA	NA	NA	NA	1.2823	3.862e-05	NA	NA	0.703777	0.01242	-0.8424	0.0007084
EF1237		Hypothetical proteins	Conserved	conserved hypothetical protein	1	1	1	NA	NA	NA	NA	0.743457	0.09659	NA	NA	0.631465	0.01998	-0.4105	0.143
EF1238		Energy metabolism	Biosynthesis and degradation of polysaccharides	glycosyl hydrolase, family 3	1	1	1	NA	NA	NA	NA	0.470377	0.1388	NA	NA	0.714653	0.03033	-0.3211	0.1969
EF1239		Hypothetical proteins	Conserved	conserved hypothetical protein	1	1	1	NA	NA	NA	NA	0.290436	0.3069	NA	NA	0.401165	0.05896	NA	NA
EF1240		Regulatory functions	DNA interactions	sugar-binding transcriptional regulator, LacI family	1	1	1	-0.06282	0.7911	-0.595182	0.0225	-0.0569074	0.7365	-0.0984	0.7055	0.207042	0.1748	-0.77	0.001172
EF1241		Hypothetical proteins		hypothetical protein	1	1	1	-0.233	0.1824	0.212366	0.06545	0.087356	0.6249	0.456	0.0182	-0.0567664	0.7562	0.09191	0.5346
EF1242		Regulatory functions	DNA interactions	transcriptional regulator, GntR family	1	1	1	0.3275	0.1403	0.324273	0.1622	0.408573	0.1449	0.01091	0.963	0.702966	0.0002529	1.173	0.0004067
EF1243		Energy metabolism	Biosynthesis and degradation of polysaccharides	glycosyl hydrolase, family 1	1	1	1	-0.7115	0.00516	0.381579	0.0437	-0.833209	0.002954	-0.391	0.1265	-0.0883412	0.6686	0.5844	0.02238
EF1244		Unknown function	Enzymes of unknown specificity	oxidoreductase, Gfo/Idh/MocA family	1	1	1	-0.4872	0.02502	0.439984	0.1422	-1.01216	0.000704	-0.3346	0.3979	0.0034328	0.9863	0.6644	0.01029
EF1246		Hypothetical proteins	Conserved	conserved hypothetical protein	1	1	1	-0.3222	0.09897	-0.0301217	0.8489	-0.200376	0.3689	0.1577	0.5716	-0.0629921	0.7142	0.2598	0.2076
EF1247		Hypothetical proteins	Conserved	conserved hypothetical protein	1	1	1	0.786	0.003189	1.00784	3.599e-06	-0.0617614	0.7038	0.9395	0.003949	0.846897	0.000273	1.06	0.0005902
EF1248		Hypothetical proteins		hypothetical protein	1	1	1	0.2972	0.153	1.47558	7.181e-08	-0.499189	0.00549	1.414	0.0009395	0.118764	0.4313	1.283	4.46e-06
EF1249		Transport and binding proteins	Other	fibronectin/fibrinogen-binding protein, putative	1	1	1	0.3456	0.04018	0.440624	0.01476	0.191856	0.1851	0.1774	0.458	-0.0540621	0.7284	0.1268	0.4694
EF1250		Hypothetical proteins		hypothetical protein	1	1	1	0.06079	0.84	0.407742	0.002882	-0.451196	0.04111	0.07809	0.8093	0.0957965	0.5602	0.2121	0.2731
EF1251		Hypothetical proteins		hypothetical protein	1	1	1	0.7402	0.003543	1.49257	3.44e-06	0.161158	0.3974	0.2302	0.3016	0.735187	0.0001157	1.061	1.165e-05
EF1253		Hypothetical proteins	Conserved	conserved hypothetical protein	1	1	1	1.159	0.003479	NA	NA	-0.603115	0.009619	-0.2494	0.4569	0.949784	0.0248	0.003353	0.9911
EF1254		Transport and binding proteins	Unknown substrate	ABC transporter, permease protein	1	1	1	1.039	0.0008858	-0.792095	0.0208	-0.97887	0.0006663	-0.5527	0.03852	0.879	0.04734	-0.1888	0.3821
EF1255		Transport and binding proteins	Unknown substrate	ABC transporter, ATP-binding protein	1	1	1	0.5938	0.04557	-0.243569	0.2123	-0.786708	0.001187	-0.3632	0.1623	0.402125	0.3166	0.008551	0.9701
EF1258		Hypothetical proteins		hypothetical protein	1	1	1	-0.5418	0.006571	0.267365	0.04029	-1.52409	4.05e-06	-1.389	8.773e-05	-0.834953	0.0002651	-0.9202	0.0005134
EF1259		Unknown function	Enzymes of unknown specificity	hydrolase, haloacid dehalogenase-like family	1	1	1	-0.1165	0.5595	-0.755841	4.277e-05	-0.793725	0.0001247	-0.333	0.08846	-0.0649427	0.614	-0.7354	0.001018
EF1260		Regulatory functions	DNA interactions	DNA-binding response regulator	1	1	1	0.3096	0.09864	0.154175	0.252	0.156197	0.2837	-0.1347	0.4905	0.288694	0.161	0.4349	0.02451
EF1261		Signal transduction	Two-component systems	sensor histidine kinase	1	1	1	0.01492	0.9583	0.392012	0.01507	0.0783108	0.6412	-0.2822	0.4886	-0.172243	0.2815	0.5514	0.1106
EF1262		Hypothetical proteins		hypothetical protein	1	1	1	1.133	0.001373	0.580689	0.0001132	NA	NA	1.988	0.0003253	0.709388	0.004907	1.086	0.0007662
EF1263		Hypothetical proteins		hypothetical protein	1	1	1	0.9233	0.004466	0.0116937	0.9249	0.799534	0.02815	2.497	0.0002486	0.527749	0.01429	1.357	1.41e-05
EF1264		Unknown function	General	sulfatase domain protein	1	1	1	-0.4961	0.004422	0.174409	0.1678	0.0309546	0.8895	0.7961	0.002925	-0.492824	0.04376	-0.4878	0.02336
EF1265		Hypothetical proteins	Conserved	conserved hypothetical protein	1	1	1	-0.6904	0.003039	-1.15294	3.386e-06	-1.01356	0.0003687	-0.5984	0.02523	-0.711055	0.002014	-1.192	6.117e-05
EF1266		Hypothetical proteins		hypothetical protein	1	1	1	NA	NA	NA	NA	NA	NA	0.01196	0.9759	NA	NA	NA	NA
EF1267	rnhC	Transcription	Degradation of RNA	ribonuclease HIII	1	1	1	-0.3446	0.04975	0.320769	0.005102	-0.185988	0.1797	0.06759	0.7514	0.102223	0.4447	-0.1951	0.3411
EF1268		Transport and binding proteins	Cations and iron carrying compounds	cation-transporting ATPase, E1-E2 family	1	1	1	0.4279	0.2531	1.22601	4.846e-05	0.428084	0.01713	-0.1133	0.6555	0.45669	0.002652	0.5644	0.008068
EF1269		Cell envelope	Other	cell wall surface anchor family protein	1	1	1	NA	NA	NA	NA	NA	NA	NA	NA	NA	NA	NA	NA
EF1270		Hypothetical proteins	Conserved	conserved hypothetical protein	1	1	1	-0.9936	0.00395	-2.1926	6.04e-08	-1.24042	7.5e-05	-1.058	9.631e-05	-1.45561	1.632e-05	-1.641	3.165e-06
EF1271	nusA	Transcription	Transcription factors	N utilization substance protein A	1	1	1	-1.396	4.687e-05	-2.02769	1.487e-07	-1.25142	3.645e-05	-0.8391	0.0005607	-1.66656	1.248e-05	-1.525	0.003348
EF1272		Hypothetical proteins	Conserved	conserved hypothetical protein	1	1	1	-1.313	0.0002821	-1.65149	4.33e-07	-1.33732	0.0001972	-0.8552	0.0002197	-1.56764	3.067e-07	-1.483	0.0005866
EF1273		Protein synthesis	Ribosomal proteins: synthesis and modification	ribosomal protein L7A family	1	1	1	-1.463	0.00016	-2.1551	8.355e-07	-1.18775	1.514e-05	-0.8312	0.0004549	-1.43526	1.248e-06	-1.586	0.0005774
EF1274	infB	Protein synthesis	Translation factors	translation initiation factor IF-2	1	1	1	-1.643	6.64e-06	-2.11324	7.262e-06	-1.33335	0.0002109	-0.5994	0.1442	-0.950584	0.0003106	-1.275	0.001613
EF1275	rbfA	Transcription	RNA processing	ribosome-binding factor A	1	1	1	-1.696	1.783e-06	-1.69147	2.841e-07	-1.2766	4.89e-05	-0.4827	0.1577	-0.758215	5.748e-05	-1.128	0.0001151
EF1276		Hypothetical proteins	Conserved	conserved hypothetical protein	1	1	1	0.03263	0.9032	0.19967	0.06877	0.290315	0.1959	-0.0936	0.6368	0.150991	0.3544	0.6802	0.005612
EF1277		Regulatory functions	DNA interactions	transcriptional regulator, Cro/CI family	1	1	1	0.03722	0.8663	0.127409	0.3851	0.301435	0.06189	-0.0367	0.8887	0.0615407	0.7217	0.5042	0.02324
EF1278		Hypothetical proteins		hypothetical protein	1	1	1	NA	NA	NA	NA	0.119247	0.5668	-0.1755	0.4835	NA	NA	NA	NA
EF1279		Mobile and extrachromosomal element functions	Prophage functions	DNA replication protein, putative	1	1	1	NA	NA	0.0489815	0.7593	0.187674	0.4223	0.1111	0.6617	NA	NA	-0.1897	0.3624
EF1280		Mobile and extrachromosomal element functions	Prophage functions	DNA replication protein, putative	1	1	1	-0.02134	0.9145	0.24812	0.3925	0.393674	0.03848	-0.2757	0.1391	-0.146149	0.2618	0.1967	0.4125
EF1281		Hypothetical proteins		hypothetical protein	1	1	1	-0.01519	0.9467	0.239391	0.1348	0.17275	0.5221	-0.253	0.1725	NA	NA	NA	NA
EF1282		Hypothetical proteins		hypothetical protein	1	1	1	-0.04188	0.8413	0.0195163	0.9118	0.126885	0.5067	-0.2476	0.1551	-0.0146573	0.9421	0.1309	0.4818
EF1283		Regulatory functions	DNA interactions	transcriptional regulator, RinA family	1	1	1	0.1076	0.7601	0.26904	0.07716	-0.198358	0.1477	-0.3006	0.1803	NA	NA	NA	NA
EF1284		Mobile and extrachromosomal element functions	Prophage functions	structural protein, putative	1	1	1	0.06494	0.84	0.648979	0.0004758	0.081089	0.5972	-0.005845	0.9826	NA	NA	0.2918	0.3819
EF1285		Mobile and extrachromosomal element functions	Prophage functions	major tail protein	1	1	1	NA	NA	NA	NA	-0.0109453	0.9706	-0.2572	0.3176	NA	NA	0.1239	0.6668
EF1286		Hypothetical proteins	Conserved	conserved hypothetical protein	1	1	1	NA	NA	NA	NA	0.0473632	0.8898	-0.5281	0.1109	NA	NA	NA	NA
EF1287		Hypothetical proteins	Conserved	conserved hypothetical protein	1	1	1	NA	NA	NA	NA	0.0047926	0.9863	-0.5725	0.08397	NA	NA	NA	NA
EF1288		Hypothetical proteins	Conserved	conserved hypothetical protein	1	1	1	NA	NA	NA	NA	-0.0849054	0.7663	-0.5339	0.05859	NA	NA	NA	NA
EF1289		Mobile and extrachromosomal element functions	Prophage functions	tail protein, putative	1	1	1	NA	NA	NA	NA	-0.116185	0.6385	-0.854	0.01167	NA	NA	NA	NA
EF1290		Mobile and extrachromosomal element functions	Prophage functions	structural protein, putative	1	1	1	NA	NA	NA	NA	-0.236239	0.2725	-0.9043	0.01139	NA	NA	NA	NA
EF1291		Hypothetical proteins		hypothetical protein	1	1	1	NA	NA	NA	NA	0.0003919	0.9986	-0.6997	0.01427	NA	NA	NA	NA
EF1292		Mobile and extrachromosomal element functions	Prophage functions	holin, putative	1	1	1	NA	NA	NA	NA	-0.0262507	0.9229	-0.7779	0.05567	NA	NA	NA	NA
EF1293	ply-1	Mobile and extrachromosomal element functions	Prophage functions	endolysin	1	1	1	NA	NA	NA	NA	-0.10302	0.4845	-0.5924	0.03039	NA	NA	NA	NA
EF1295	ribF	Biosynthesis of cofactors, prosthetic groups, carriers	Riboflavin, FMN, and FAD	riboflavin biosynthesis protein RibF	1	1	1	-0.6085	0.005814	-1.03016	2.569e-05	-1.01983	4.279e-05	-0.2387	0.3509	-0.472639	0.004193	-0.3951	0.1559
EF1296		Unknown function	Enzymes of unknown specificity	acetyltransferase, GNAT family	1	1	1	-0.3523	0.1114	-0.754417	0.0004296	-0.834141	0.0005128	0.1163	0.6718	-0.60717	0.0006298	-0.4115	0.221
EF1297		Regulatory functions	DNA interactions	transcriptional regulator, PadR family	1	1	1	0.2508	0.1968	-0.0056273	0.973	-0.861326	0.001427	-0.271	0.2633	0.326612	0.01782	0.2355	0.3948
EF1298		Hypothetical proteins	Conserved	conserved hypothetical protein	1	1	1	0.05923	0.8832	-0.0848457	0.6959	-0.994769	0.00104	-0.1297	0.7653	0.120031	0.3504	0.4237	0.05305
EF1299		Hypothetical proteins	Conserved	conserved hypothetical protein	1	1	1	-0.0176	0.9374	-0.0809026	0.5193	-1.14795	7.041e-05	-0.2765	0.2665	0.360997	0.02629	0.2188	0.2257
EF1300		Cellular processes	Cell division	cell division protein, FtsW/RodA/SpovE family	1	1	1	-0.5196	0.01005	-1.49125	2.171e-05	-0.730726	0.007669	NA	NA	NA	NA	NA	NA
EF1301		Cellular processes	Cell division	cell division protein, FtsW/RodA/SpovE family	1	1	1	-0.2266	0.2506	-0.308745	0.07534	-1.18525	0.007123	-0.7428	0.00236	0.25235	0.2537	0.3197	0.07519
EF1302		Regulatory functions	Other	transcriptional regulator, putative	1	1	1	-0.4007	0.0499	0.127424	0.3321	0.514861	0.02725	-0.03905	0.9271	0.141081	0.4938	0.6594	0.005349
EF1303		Regulatory functions	DNA interactions	transcriptional regulator, LysR family	1	1	1	-0.3685	0.1552	-0.0097855	0.9501	0.364987	0.2079	-0.1386	0.6168	0.296363	0.06793	0.2922	0.1508
EF1304		Transport and binding proteins	Cations and iron carrying compounds	magnesium-translocating P-type ATPase	1	1	1	NA	NA	NA	NA	NA	NA	NA	NA	NA	NA	NA	NA
EF1305		Biosynthesis of cofactors, prosthetic groups, carriers	Heme, porphyrin, and cobalamin	oxygen-independent coproporphyrinogen III oxidase, putative	1	1	1	-0.6624	0.01301	NA	NA	-0.384028	0.04016	0.2253	0.5426	-0.30932	0.2149	NA	NA
EF1306	hrcA	Regulatory functions	DNA interactions	heat-inducible transcription repressor HrcA	1	1	1	1.049	0.0006054	-0.759709	0.0001761	0.684438	0.001804	-1.116	0.0001195	0.784577	0.0001382	0.1949	0.3439
EF1307	grpE	Protein fate	Protein folding and stabilization	heat shock protein GrpE	1	1	1	1.026	0.0007854	-0.197658	0.2387	0.468546	0.02543	-1.232	2.318e-05	0.478546	0.001576	-0.1694	0.4094
EF1308	dnaK	Protein fate	Protein folding and stabilization	dnak protein	1	1	1	0.7925	0.0003657	0.132408	0.4612	0.528438	0.01349	-1.056	5.101e-05	0.338786	0.02378	-0.6331	0.00289
EF1309		Hypothetical proteins		hypothetical protein	1	1	1	-0.02679	0.893	-1.42645	0.0001237	-0.0178429	0.9376	-1.311	1.01e-05	-0.121507	0.3472	-0.8544	0.01272
EF1310	dnaJ	Protein fate	Protein folding and stabilization	dnaJ protein	1	1	1	0.1349	0.4414	-1.3092	2.025e-05	-0.0744793	0.6554	-1.076	7.415e-05	-0.0375161	0.8035	-0.8901	0.002123
EF1311		Hypothetical proteins	Conserved	conserved hypothetical protein	1	1	1	0.9527	0.0001496	3.27393	2.37e-10	1.10439	0.001707	0.8117	0.03957	0.953571	1.632e-05	2.263	1.358e-06
EF1312		Unknown function	General	S1 RNA binding domain protein	1	1	1	0.4749	0.0237	1.10141	6.67e-06	0.186597	0.2313	0.2565	0.1894	0.107397	0.4543	0.6599	0.005998
EF1313		Hypothetical proteins	Conserved	conserved hypothetical protein	1	1	1	0.1234	0.4743	0.975752	4.452e-05	-0.0022627	0.9916	0.5562	0.01105	0.080787	0.5922	0.8651	0.001678
EF1314		Amino acid biosynthesis	Aspartate family	aspartate aminotransferase, putative	1	1	1	0.04048	0.8692	-0.0892603	0.4068	0.846568	0.0004895	0.6413	0.04021	0.570669	0.0006872	0.6169	0.003864
EF1315		Hypothetical proteins		hypothetical protein	1	1	1	-0.3263	0.3135	0.489103	0.01009	-0.628566	0.002893	-0.4695	0.01142	-0.864151	0.0001167	-0.4918	0.01208
EF1316		Regulatory functions	DNA interactions	transcriptional regulator, Cro/CI family	1	1	1	-0.9298	0.00101	-1.26157	8.658e-07	-0.717611	0.002934	-0.5119	0.02164	-1.4959	1.694e-05	-1.021	0.0001421
EF1317	nagA-1	Central intermediary metabolism	Amino sugars	N-acetylglucosamine-6-phosphate deacetylase	1	1	1	1.062	0.000449	0.177015	0.7118	0.89944	0.0001227	0.8521	0.005557	1.03041	1.708e-05	1.016	0.0005272
EF1318		Hypothetical proteins		hypothetical protein	1	1	1	0.02362	0.9109	-1.32482	3.895e-07	-0.250707	0.3324	0.727	0.01129	-0.663882	0.002831	-1.109	0.0001841
EF1319		Hypothetical proteins	Domain	conserved domain protein	1	1	1	-1.074	0.001458	-1.2347	6.138e-06	-1.17815	0.0001636	0.001906	0.9952	-1.4156	4.551e-06	-0.7462	0.001011
EF1320		Transport and binding proteins	Unknown substrate	ABC transporter, ATP-binding protein	1	1	1	0.7694	0.06592	0.739223	0.02184	0.477927	0.01345	0.3647	0.06523	0.474842	0.05854	0.7652	0.007678
EF1321		Transport and binding proteins	Unknown substrate	permease domain protein	1	1	1	0.7931	0.004749	1.19922	3.386e-06	0.710048	0.008167	0.6279	0.1106	0.609458	0.0001859	1.403	1.019e-05
EF1322		Hypothetical proteins	Conserved	conserved hypothetical protein	1	1	1	1.667	0.0009014	0.630114	0.01053	2.6427	1.933e-08	-1.23	0.0003581	0.821375	0.0005626	-0.5644	0.03721
EF1324		Hypothetical proteins	Conserved	conserved hypothetical protein	1	1	1	NA	NA	NA	NA	0.129681	0.5734	NA	NA	NA	NA	NA	NA
EF1325		Hypothetical proteins		hypothetical protein	1	1	1	0.4414	0.04909	2.29142	3.626e-09	-0.432537	0.05033	-0.1536	0.5096	0.633397	0.001757	1.978	3.632e-06
EF1326		Regulatory functions	DNA interactions	transcriptional regulator, TetR family	1	1	1	-0.568	0.00665	-0.384916	0.02688	-0.351831	0.02912	0.1343	0.7005	-0.608179	0.001732	0.07336	0.7012
EF1327		Unknown function	General	BadF/BadG/BcrA/BcrD ATPase family protein	1	1	1	0.604	0.005143	0.753861	0.004063	0.723189	0.0008029	0.9707	0.0004818	0.622417	0.001243	0.6211	0.001895
EF1328		Regulatory functions	DNA interactions	transcriptional regulator, GntR family	1	1	1	0.3017	0.0657	-0.296241	0.04698	0.15145	0.386	0.1289	0.5196	0.352661	0.01894	0.4555	0.01811
EF1329		Unknown function	General	HesA/MoeB/ThiF family protein	1	0	1	NA	NA	NA	NA	NA	NA	NA	NA	NA	NA	NA	NA
EF1330		Hypothetical proteins		hypothetical protein	1	0	1	NA	NA	NA	NA	NA	NA	NA	NA	NA	NA	NA	NA
EF1331		Transport and binding proteins	Unknown substrate	ABC transporter, ATP-binding protein	1	0	1	NA	NA	NA	NA	NA	NA	NA	NA	NA	NA	NA	NA
EF1332		Cell envelope	Other	membrane protein, putative	1	0	1	NA	NA	NA	NA	NA	NA	NA	NA	NA	NA	NA	NA
EF1333		Transport and binding proteins	Unknown substrate	ABC transporter, ATP-binding protein	1	0	1	NA	NA	NA	NA	NA	NA	NA	NA	NA	NA	NA	NA
EF1334		Unknown function	General	AgrC domain protein	1	0	1	-0.1009	0.8123	NA	NA	0.148713	0.5409	0.4488	0.1375	0.109368	0.5588	0.1398	0.559
EF1335		Signal transduction	Two-component systems	sensor histidine kinase, putative	1	0	1	NA	NA	NA	NA	NA	NA	NA	NA	NA	NA	NA	NA
EF1336		Signal transduction	Two-component systems	response regulator	1	0	1	NA	NA	NA	NA	NA	NA	NA	NA	0.363877	0.00605	0.5731	0.007195
EF1337		Hypothetical proteins	Conserved	conserved hypothetical protein	1	0	1	0.05707	0.7905	NA	NA	-0.11137	0.529	NA	NA	0.465024	0.02685	0.1382	0.6703
EF1338	trxB	Energy metabolism	Electron transport	thioredoxin reductase	1	1	1	-0.3632	0.03954	1.20535	7.604e-07	-0.424285	0.01905	1.372	0.0005533	0.18283	0.2389	1.128	6.987e-05
EF1339		Hypothetical proteins	Conserved	conserved hypothetical protein	1	1	1	-0.181	0.2112	1.0469	6.012e-07	-0.203343	0.2466	0.5861	0.03452	0.238598	0.06118	1.798	9.325e-08
EF1340		Cellular processes	Other	pheromone cAM373 precursor lipoprotein	1	1	1	-0.8401	0.00183	-1.45163	4.648e-06	-1.63229	1.578e-06	-0.8767	0.003048	-0.833337	0.0001813	-1.085	0.0005274
EF1341		Transport and binding proteins	Unknown substrate	ABC transporter, ATP-binding/permease protein	1	1	1	0.7591	0.0005826	1.27719	1.276e-07	0.408241	0.1455	0.03156	0.9299	0.246571	0.05291	1.412	1.095e-05
EF1342		Regulatory functions	DNA interactions	transcriptional regulator, Mar family	1	1	1	0.8859	0.0003371	0.772287	4.405e-05	0.354298	0.04688	0.08729	0.7557	0.739772	0.0002542	0.4847	0.03732
EF1343		Transport and binding proteins	Carbohydrates, organic alcohols, and acids	sugar ABC transporter, permease protein	1	1	1	0.7488	0.006151	0.167794	0.2291	1.0076	0.003044	NA	NA	0.196852	0.4208	-0.2897	0.4128
EF1344		Transport and binding proteins	Carbohydrates, organic alcohols, and acids	sugar ABC transporter, permease protein	1	1	1	0.933	0.02078	-0.324329	0.2024	1.13968	0.0002533	-0.974	0.008668	0.345252	0.1716	-0.1292	0.681
EF1345		Transport and binding proteins	Carbohydrates, organic alcohols, and acids	sugar ABC transporter, sugar-binding protein	1	1	1	0.9055	0.004198	-0.0708319	0.8408	1.0062	5.062e-05	-0.7736	0.09084	0.264956	0.1452	-0.1787	0.6191
EF1346		Hypothetical proteins		hypothetical protein	1	1	1	NA	NA	NA	NA	NA	NA	NA	NA	NA	NA	NA	NA
EF1347		Energy metabolism	Biosynthesis and degradation of polysaccharides	glycosyl hydrolase, family 13	1	1	1	NA	NA	-0.750435	0.06499	0.204343	0.6437	NA	NA	0.059594	0.7802	-0.4358	0.167
EF1348		Energy metabolism	Biosynthesis and degradation of polysaccharides	glucan 1,6-alpha-glucosidase, putative	1	1	1	0.5385	0.1456	-0.47256	0.01289	1.0682	0.002835	-0.5382	0.2959	0.214168	0.3625	-0.8736	0.003394
EF1349		Energy metabolism	Biosynthesis and degradation of polysaccharides	glycosyl hydrolase, family 13	1	1	1	1.151	0.01123	-0.869487	0.0001413	1.11709	0.003752	-0.8665	0.001321	0.876842	0.008424	-1.148	0.0002791
EF1350		Hypothetical proteins	Conserved	conserved hypothetical protein	1	1	1	0.5755	0.003984	0.0922396	0.5148	0.970106	0.0001185	0.9358	0.0009644	0.923929	7.586e-05	0.3196	0.05576
EF1351		Hypothetical proteins		hypothetical protein	1	1	1	0.1602	0.3775	-0.69202	0.0009725	0.720778	0.05227	-0.5015	0.1069	1.14217	0.000532	-0.108	0.8074
EF1352		Transport and binding proteins	Cations and iron carrying compounds	magnesium-translocating P-type ATPase	1	1	1	0.3566	0.1939	-0.23166	0.1457	1.25907	0.004155	-0.6741	0.005537	1.53095	1.708e-05	-0.4566	0.06681
EF1353	pdhA	Energy metabolism	Pyruvate dehydrogenase	pyruvate dehydrogenase complex E1 component, alpha subunit	1	1	1	0.2295	0.1175	0.56486	0.0003996	0.352259	0.03245	1.701	6.234e-07	0.422996	0.002438	2.062	1.295e-07
EF1354	pdhB	Energy metabolism	Pyruvate dehydrogenase	pyruvate dehydrogenase complex, E1 component, beta subunit	1	1	1	0.1775	0.2329	0.568804	0.0002134	0.385416	0.03003	1.751	4.593e-05	0.416181	0.005401	2.286	9.698e-08
EF1355	aceF	Energy metabolism	Pyruvate dehydrogenase	pyruvate dehydrogenase E2, dihydrolipoamide acetyltransferase	1	1	1	-0.3275	0.2986	0.781947	0.001375	-0.180464	0.2128	1.676	5.958e-06	-0.0942983	0.4366	0.03931	0.8681
EF1356	lpdA	Energy metabolism	Pyruvate dehydrogenase	pyruvate dehydrogenase E3, dihydrolipoamide dehydrogenase	1	1	1	-0.2595	0.3348	-0.319991	0.3034	0.008307	0.9673	2.01	3.331e-07	-0.120011	0.521	-0.1045	0.6667
EF1357		Regulatory functions	DNA interactions	transcriptional regulator, AraC family	1	1	1	-0.3042	0.1707	-1.50599	5.672e-08	-0.345569	0.0808	-0.521	0.04275	-0.167692	0.2829	-0.4802	0.01415
EF1358		Central intermediary metabolism	Other	glycerol dehydrogenase, putative	1	1	1	0.5227	0.01126	-0.0126844	0.9528	0.828456	0.001004	-0.04216	0.8962	0.395102	0.02216	-1.071	0.008605
EF1359		Hypothetical proteins	Conserved	conserved hypothetical protein	1	1	1	0.5486	0.02929	1.03162	9.791e-05	0.603103	0.005273	0.4706	0.0954	0.604337	0.003558	-0.5516	0.06102
EF1360		Unknown function	Enzymes of unknown specificity	dihydroxyacetone kinase family protein	1	1	1	0.5067	0.02074	0.690338	0.0002084	0.627289	0.00109	0.7034	0.02013	0.578098	0.004308	0.06108	0.875
EF1361		Unknown function	Enzymes of unknown specificity	dihydroxyacetone kinase family protein	1	1	1	0.6592	0.001628	2.04312	3.419e-08	0.922514	6.53e-05	1.266	5.174e-05	0.881028	3.753e-05	-0.04745	0.859
EF1362		Hypothetical proteins	Domain	conserved domain protein	1	1	1	0.6131	0.002999	1.44042	8.36e-06	0.72744	0.001922	0.2846	0.3195	0.429758	0.01002	0.6091	0.00619
EF1363		Central intermediary metabolism	Other	hydroxymethylglutaryl-CoA synthase	1	1	1	-0.435	0.01932	0.604326	8.057e-05	0.0565022	0.7091	0.9458	0.000839	0.108203	0.468	0.1248	0.542
EF1364		Central intermediary metabolism	Other	acetyl-CoA acetyltransferase/hydroxymethylglutaryl-CoA reductase	1	1	1	-0.2409	0.1366	-0.826837	0.0002452	-0.546005	0.001485	-0.5652	0.01399	-0.1833	0.1312	-1.348	2.42e-06
EF1365		Hypothetical proteins	Conserved	conserved hypothetical protein	1	1	1	-0.1706	0.3181	-0.0277092	0.8084	-0.477102	0.01258	0.6512	0.05897	-0.330464	0.08317	0.2443	0.2197
EF1366		Hypothetical proteins	Conserved	conserved hypothetical protein	1	1	1	-0.06639	0.7512	0.582823	0.0001469	-0.0048378	0.9773	0.406	0.1515	-0.130936	0.3337	0.1923	0.396
EF1367		Cellular processes	Adaptations to atypical conditions	cold-shock domain family protein	1	1	1	-0.1694	0.2544	-0.287083	0.02569	-1.37221	6.74e-06	-1.561	0.0003689	-0.330658	0.01715	-1.309	0.0001351
EF1368		Hypothetical proteins	Conserved	conserved hypothetical protein	1	1	1	1.199	2.483e-05	5.77181	4.624e-10	1.21321	0.0002666	1.757	0.0005398	0.885761	1.502e-05	4.473	1.575e-08
EF1369		Regulatory functions	DNA interactions	transcriptional regulator, Cro/CI family	1	1	1	0.9187	0.000449	0.560136	0.0001334	1.17443	8.989e-06	0.167	0.3545	0.76747	2.962e-05	0.5537	0.004093
EF1370		Transport and binding proteins	Other	drug resistance transporter, EmrB/QacA family protein	1	1	1	0.1171	0.6069	-0.460699	0.004218	-0.415122	0.1256	-0.3567	0.1393	0.382818	0.03137	-0.02334	0.9032
EF1371		Hypothetical proteins	Conserved	conserved hypothetical protein	1	1	1	0.4854	0.01799	0.314991	0.02141	0.609699	0.005243	0.1398	0.6934	0.515252	0.007426	0.7549	0.01769
EF1372		Unknown function	General	CBS domain protein	1	1	1	0.3617	0.04575	-0.0050402	0.9792	0.39409	0.01111	-0.1159	0.7352	0.234432	0.07037	0.2954	0.1227
EF1373		Unknown function	Enzymes of unknown specificity	DHH family protein	1	1	1	0.5207	0.03137	0.83201	0.001709	0.14296	0.394	0.2358	0.2977	0.10111	0.4983	0.5725	0.005741
EF1374	phnA	Unknown function	General	phnA protein	1	1	1	0.03754	0.8667	0.147028	0.213	-0.288727	0.06989	-0.08593	0.7148	-0.494372	0.004879	-0.2526	0.1082
EF1375		Hypothetical proteins		hypothetical protein	1	1	1	0.8592	0.0009286	2.13261	4.588e-09	0.9283	0.0003203	1.47	3.167e-05	0.891184	1.148e-05	1.719	1.777e-07
EF1376		Hypothetical proteins	Conserved	conserved hypothetical protein	1	1	1	-0.2696	0.243	-0.092498	0.5712	-0.467101	0.004387	-0.6337	0.009053	-0.347134	0.008775	-0.2919	0.1533
EF1377		Transcription	Other	ATP-dependent RNA helicase, DEAD/DEAH box family	1	1	1	-0.3356	0.1149	-1.25682	7e-06	-0.829013	0.001086	-0.7871	0.003206	-0.590536	0.02385	-0.9376	0.0003266
EF1378		Regulatory functions	Other	transcriptional regulator, putative	1	1	1	0.1884	0.5049	NA	NA	-0.0002718	0.999	-0.3832	0.2142	0.369945	0.04188	0.2654	0.2498
EF1379	alaS	Protein synthesis	tRNA aminoacylation	alanyl-tRNA synthetase	1	1	1	0.3224	0.2573	-1.01328	0.0001417	0.0264894	0.9298	0.3735	0.145	0.0610787	0.7334	-0.5571	0.02828
EF1380		Hypothetical proteins	Conserved	conserved hypothetical protein	1	1	1	-0.1665	0.4604	-0.964542	4.019e-05	0.0779086	0.6573	0.0347	0.9266	-0.26879	0.1491	-0.7032	0.04696
EF1381		Hypothetical proteins	Conserved	conserved hypothetical protein TIGR00486	1	1	1	-0.2386	0.2531	-1.05306	1.521e-06	-0.305868	0.1308	0.02538	0.9446	-0.345401	0.01777	-0.6387	0.003933
EF1382	pepT-1	Protein fate	Degradation of proteins, peptides, and glycopeptides	peptidase T	1	1	1	-0.0376	0.8663	-1.36669	1.264e-06	-0.266558	0.1185	0.04167	0.9027	-0.051403	0.7562	-0.5556	0.01557
EF1383		Cell envelope	Other	membrane protein, putative	1	1	1	-0.9579	0.01136	-0.940873	0.000263	-0.950394	7.555e-05	-0.8122	0.001299	-0.0871349	0.7125	-0.1842	0.5786
EF1384		Cell envelope	Other	membrane protein, putative	1	1	1	-1.074	7.627e-05	-1.30197	7.218e-05	-1.52425	1.913e-05	-0.8912	0.04394	-0.434241	0.08586	-0.4113	0.2364
EF1385		Biosynthesis of cofactors, prosthetic groups, carriers	Molybdopterin	molybdopterin-guanine dinucleotide biosynthesis protein A, putative	1	1	1	NA	NA	NA	NA	NA	NA	NA	NA	NA	NA	NA	NA
EF1386		Transport and binding proteins	Carbohydrates, organic alcohols, and acids	formate/nitrite transporter family protein	1	1	1	NA	NA	NA	NA	NA	NA	NA	NA	NA	NA	NA	NA
EF1387		Hypothetical proteins	Conserved	conserved hypothetical protein	1	1	1	NA	NA	NA	NA	NA	NA	NA	NA	NA	NA	NA	NA
EF1388		Energy metabolism	Electron transport	NAD-dependent formate dehydrogenase, gamma subunit, putative	1	1	1	NA	NA	NA	NA	NA	NA	NA	NA	NA	NA	NA	NA
EF1389		Energy metabolism	Electron transport	NAD-dependent formate dehydrogenase, beta subunit, putative	1	1	1	NA	NA	NA	NA	NA	NA	NA	NA	NA	NA	NA	NA
EF1390	fdhA	Energy metabolism	Electron transport	NAD-dependent formate dehydrogenase, alpha subunit	1	1	1	NA	NA	NA	NA	NA	NA	NA	NA	NA	NA	NA	NA
EF1391		Biosynthesis of cofactors, prosthetic groups, carriers	Molybdopterin	molybdenum cofactor biosynthesis family protein	1	1	1	NA	NA	NA	NA	0.621167	0.008983	NA	NA	NA	NA	NA	NA
EF1392	moaC	Biosynthesis of cofactors, prosthetic groups, carriers	Molybdopterin	molybdenum cofactor biosynthesis protein MoaC	1	1	1	NA	NA	NA	NA	NA	NA	-0.5132	0.04569	NA	NA	-0.5283	0.08951
EF1393		Biosynthesis of cofactors, prosthetic groups, carriers	Molybdopterin	molybdopterin cofactor biosynthesis protein A, putative	1	1	1	NA	NA	NA	NA	NA	NA	NA	NA	-0.431904	0.008287	-1.337	0.0002496
EF1394		Hypothetical proteins	Conserved	conserved hypothetical protein	1	1	1	NA	NA	-0.590461	0.03002	0.0310938	0.8683	-0.5091	0.2754	-0.221661	0.1169	-1.26	0.0005517
EF1395		Biosynthesis of cofactors, prosthetic groups, carriers	Molybdopterin	molybdenum cofactor biosynthesis family protein	1	1	1	NA	NA	NA	NA	NA	NA	NA	NA	NA	NA	-1.124	0.0008396
EF1396		Biosynthesis of cofactors, prosthetic groups, carriers	Molybdopterin	molybdenum cofactor biosynthesis family protein, putative	1	1	1	NA	NA	NA	NA	0.378979	0.2771	NA	NA	0.65111	0.03152	-0.7886	0.02039
EF1397		Transport and binding proteins	Cations and iron carrying compounds	molybdenum ABC transporter, molybdenum-binding protein	1	1	1	NA	NA	NA	NA	NA	NA	NA	NA	NA	NA	-0.4046	0.3173
EF1398		Transport and binding proteins	Cations and iron carrying compounds	molybdenum ABC transporter, permease protein	1	1	1	NA	NA	NA	NA	0.948047	0.0004585	NA	NA	0.679391	0.003355	-0.9871	0.003874
EF1399		Transport and binding proteins	Cations and iron carrying compounds	molybdenum ABC transporter, ATP-binding protein, putative	1	1	1	NA	NA	NA	NA	0.539845	0.2246	NA	NA	0.813222	0.004493	-1.031	0.01551
EF1400		Transport and binding proteins	Cations and iron carrying compounds	cadmium-translocating P-type ATPase	1	1	1	0.06122	0.7524	-0.835478	2.887e-05	0.543292	0.02063	-0.2399	0.5481	0.0675571	0.7562	-0.5422	0.05919
EF1401		Hypothetical proteins		hypothetical protein	1	1	1	NA	NA	NA	NA	NA	NA	NA	NA	NA	NA	NA	NA
EF1402		Hypothetical proteins	Domain	conserved domain protein	1	1	1	-0.08465	0.6101	-0.173959	0.1942	0.0595676	0.73	0.1906	0.2892	0.252674	0.1146	-0.1674	0.3919
EF1403		Hypothetical proteins	Conserved	conserved hypothetical protein	1	1	1	0.08227	0.74	-0.307547	0.01675	-0.0317916	0.9465	0.1727	0.6274	-0.030168	0.8921	-0.3215	0.2241
EF1404		DNA metabolism	Other	MutS2 family protein	1	1	1	-0.298	0.2178	-0.218247	0.217	-0.301267	0.1188	0.01014	0.9736	-0.376497	0.02589	-0.005582	0.9818
EF1405	trx	Energy metabolism	Electron transport	thioredoxin	1	1	1	0.3464	0.165	1.62546	2.052e-07	-0.363456	0.08652	0.5944	0.01738	0.194693	0.09665	1.295	5.408e-06
EF1406	uvrC	DNA metabolism	DNA replication, recombination, and repair	excinuclease ABC, subunit C	1	1	1	0.2156	0.4301	0.720484	0.0005663	-0.367763	0.1198	0.1608	0.6043	0.363998	0.02841	0.6698	0.00286
EF1407		Hypothetical proteins		hypothetical protein	1	1	1	0.6072	0.03324	0.0399621	0.8543	0.462221	0.06267	NA	NA	-0.074597	0.6624	0.1114	0.7121
EF1408		Transport and binding proteins	Unknown substrate	ABC transporter, ATP-binding protein	1	1	1	0.2137	0.3838	0.167802	0.222	0.385636	0.2347	-0.0101	0.9775	0.0432655	0.7789	0.4003	0.1866
EF1409		Hypothetical proteins	Conserved	conserved hypothetical protein	1	1	1	-0.02118	0.9298	0.402963	0.001772	0.165847	0.4506	-0.2385	0.4925	0.0768311	0.681	0.3467	0.2844
EF1410		Regulatory functions	DNA interactions	sugar-binding transcriptional regulator, LacI family	1	1	1	0.2604	0.2488	0.0985281	0.686	0.774489	0.0004945	0.1636	0.5426	0.222017	0.2283	0.457	0.03943
EF1411		Energy metabolism	Biosynthesis and degradation of polysaccharides	glycosyl hydrolase, family 4	1	1	1	NA	NA	NA	NA	NA	NA	NA	NA	NA	NA	0.1791	0.5265
EF1412		Hypothetical proteins	Domain	conserved domain protein	1	1	1	1.798	3.549e-06	0.251962	0.0285	3.67117	2.938e-07	-0.302	0.2256	2.11937	2.22e-06	0.03289	0.8838
EF1413		Cellular processes	Toxin production and resistance	msrC protein, putative	1	1	1	NA	NA	NA	NA	NA	NA	NA	NA	NA	NA	NA	NA
EF1414		Hypothetical proteins	Conserved	conserved hypothetical protein	1	1	1	-0.3047	0.05484	-0.43502	0.001203	-0.803056	0.0001787	-0.3694	0.07045	-0.413085	0.001867	-0.7807	0.0004711
EF1415	gdhA	Amino acid biosynthesis	Glutamate family	glutamate dehydrogenase	1	1	1	0.9682	0.003988	2.49981	1.154e-05	0.619461	0.02703	1.149	0.002742	0.718928	0.0002092	0.8024	0.03017
EF1416	pgi	Energy metabolism	Glycolysis/gluconeogenesis	glucose-6-phosphate isomerase	1	1	1	1.128	0.000437	1.4559	9.75e-08	0.332424	0.04424	0.5496	0.01597	0.460366	0.004755	0.3816	0.1315
EF1417		Mobile and extrachromosomal element functions	Prophage functions	site-specific recombinase, phage integrase family	1	0	0	0.532	0.003346	0.775642	1.819e-05	NA	NA	NA	NA	NA	NA	NA	NA
EF1418		Hypothetical proteins		hypothetical protein	1	0	0	0.7275	0.0006617	1.27963	2.224e-06	NA	NA	NA	NA	NA	NA	NA	NA
EF1419		Hypothetical proteins	Conserved	conserved hypothetical protein	1	0	0	0.3807	0.04994	0.810389	4.853e-05	NA	NA	NA	NA	NA	NA	NA	NA
EF1420		Hypothetical proteins		hypothetical protein	0	0	0	0.6011	0.01612	0.421954	0.005048	NA	NA	NA	NA	NA	NA	NA	NA
EF1421		Hypothetical proteins	Conserved	conserved hypothetical protein	1	0	0	0.8483	0.0007591	0.941903	2.562e-05	NA	NA	NA	NA	NA	NA	NA	NA
EF1422		Regulatory functions	DNA interactions	transcriptional regulator, Cro/CI family	1	0	0	1.006	0.0004654	1.11905	5.463e-07	NA	NA	NA	NA	NA	NA	NA	NA
EF1423		Regulatory functions	DNA interactions	transcriptional regulator, Cro/CI family	1	0	0	0.5086	0.0129	0.778465	4.921e-05	NA	NA	NA	NA	NA	NA	NA	NA
EF1424		Hypothetical proteins		hypothetical protein	1	0	0	0.5845	0.00321	0.511528	0.001508	NA	NA	NA	NA	NA	NA	NA	NA
EF1425		Hypothetical proteins		hypothetical protein	1	0	0	0.6152	0.05378	0.509902	0.0003268	NA	NA	NA	NA	NA	NA	NA	NA
EF1426		Cellular processes	Pathogenesis	vrlI protein, putative	1	0	0	0.5302	0.005904	0.339726	0.0792	NA	NA	NA	NA	NA	NA	NA	NA
EF1427		Hypothetical proteins		hypothetical protein	1	0	0	0.5135	0.0858	0.534092	0.03558	NA	NA	NA	NA	NA	NA	NA	NA
EF1428		Hypothetical proteins		hypothetical protein	1	0	0	0.8098	0.003379	0.45341	0.003877	NA	NA	NA	NA	NA	NA	NA	NA
EF1429		Hypothetical proteins		hypothetical protein	1	0	0	0.3662	0.02912	0.42722	0.01944	NA	NA	NA	NA	NA	NA	NA	NA
EF1430		Hypothetical proteins	Conserved	conserved hypothetical protein	1	0	0	0.5732	0.01002	0.630194	0.0001404	NA	NA	NA	NA	NA	NA	NA	NA
EF1431		Hypothetical proteins		hypothetical protein	0	0	0	NA	NA	NA	NA	NA	NA	NA	NA	NA	NA	NA	NA
EF1432		Hypothetical proteins		hypothetical protein	0	0	0	NA	NA	NA	NA	NA	NA	NA	NA	NA	NA	NA	NA
EF1433		Hypothetical proteins	Conserved	conserved hypothetical protein	1	0	0	0.03767	0.8767	0.503765	0.1192	NA	NA	NA	NA	NA	NA	NA	NA
EF1434		Unknown function	General	DnaD domain protein	1	0	0	0.0744	0.7908	0.0439038	0.7582	NA	NA	NA	NA	NA	NA	NA	NA
EF1435		Mobile and extrachromosomal element functions	Prophage functions	recombination protein U, putative	1	0	0	NA	NA	0.321604	0.06642	NA	NA	NA	NA	NA	NA	NA	NA
EF1436		Hypothetical proteins		hypothetical protein	1	0	0	0.01795	0.9395	0.266882	0.1998	NA	NA	NA	NA	NA	NA	NA	NA
EF1437		Hypothetical proteins		hypothetical protein	1	0	0	0.09042	0.6671	0.27777	0.06999	NA	NA	NA	NA	NA	NA	NA	NA
EF1438		Hypothetical proteins		hypothetical protein	0	0	1	NA	NA	NA	NA	NA	NA	NA	NA	-0.172245	0.2927	0.05071	0.8141
EF1439		Hypothetical proteins		hypothetical protein	0	0	0	NA	NA	NA	NA	NA	NA	NA	NA	NA	NA	NA	NA
EF1440		Hypothetical proteins	Conserved	conserved hypothetical protein TIGR01671	0	0	0	NA	NA	NA	NA	NA	NA	NA	NA	NA	NA	NA	NA
EF1441		Hypothetical proteins		hypothetical protein	1	0	0	-0.02876	0.9118	0.0309698	0.8408	NA	NA	NA	NA	NA	NA	NA	NA
EF1442		Unknown function	General	DNA topoisomerase domain protein	0	0	0	NA	NA	NA	NA	NA	NA	NA	NA	NA	NA	NA	NA
EF1443		Hypothetical proteins	Conserved	conserved hypothetical protein	1	0	0	-0.004079	0.9847	0.140706	0.1587	NA	NA	NA	NA	NA	NA	NA	NA
EF1444		Hypothetical proteins	Conserved	conserved hypothetical protein	0	0	1	NA	NA	NA	NA	NA	NA	NA	NA	0.0183189	0.9155	0.1196	0.7159
EF1445		Unknown function	General	replicase domain protein	1	0	0	-0.1472	0.362	-0.202143	0.272	NA	NA	NA	NA	NA	NA	NA	NA
EF1446		Hypothetical proteins		hypothetical protein	1	0	0	-0.2896	0.08513	-0.190854	0.08579	NA	NA	NA	NA	NA	NA	NA	NA
EF1447		Hypothetical proteins	Conserved	conserved hypothetical protein	1	0	0	-0.05016	0.8475	0.0124377	0.9212	NA	NA	NA	NA	NA	NA	NA	NA
EF1448		Hypothetical proteins		hypothetical protein	1	0	0	-0.168	0.3438	-0.178574	0.1627	NA	NA	NA	NA	NA	NA	NA	NA
EF1449		Hypothetical proteins	Conserved	conserved hypothetical protein	1	0	0	-0.2063	0.3455	0.1729	0.2009	NA	NA	NA	NA	NA	NA	NA	NA
EF1450		Regulatory functions	DNA interactions	positive control factor, putative	1	0	0	NA	NA	0.143263	0.4697	NA	NA	NA	NA	NA	NA	NA	NA
EF1451		Hypothetical proteins	Domain	conserved domain protein	1	0	0	NA	NA	NA	NA	NA	NA	NA	NA	NA	NA	NA	NA
EF1452		DNA metabolism	Restriction/modification	adenine methyltransferase, putative	1	0	0	NA	NA	NA	NA	NA	NA	NA	NA	NA	NA	NA	NA
EF1453		Hypothetical proteins	Conserved	conserved hypothetical protein	1	0	0	NA	NA	NA	NA	NA	NA	NA	NA	NA	NA	NA	NA
EF1454		Disrupted reading frame		terminase, small subunit, internal deletion	1	0	0	NA	NA	NA	NA	NA	NA	NA	NA	NA	NA	NA	NA
EF1455		Mobile and extrachromosomal element functions	Prophage functions	terminase, large subunit, putative	1	0	0	NA	NA	NA	NA	NA	NA	NA	NA	NA	NA	NA	NA
EF1456		Hypothetical proteins	Conserved	conserved hypothetical protein TIGR01555	1	0	0	NA	NA	NA	NA	NA	NA	NA	NA	NA	NA	NA	NA
EF1457		Mobile and extrachromosomal element functions	Prophage functions	minor head protein	1	0	0	NA	NA	NA	NA	NA	NA	NA	NA	NA	NA	NA	NA
EF1458		Hypothetical proteins		hypothetical protein	1	0	0	NA	NA	NA	NA	NA	NA	NA	NA	NA	NA	NA	NA
EF1459		Hypothetical proteins	Conserved	conserved hypothetical protein	1	0	0	NA	NA	NA	NA	NA	NA	NA	NA	NA	NA	NA	NA
EF1460		Unknown function	General	LysM domain protein	1	0	0	NA	NA	NA	NA	NA	NA	NA	NA	NA	NA	NA	NA
EF1461		Hypothetical proteins	Conserved	conserved hypothetical protein	1	0	0	NA	NA	NA	NA	NA	NA	NA	NA	NA	NA	NA	NA
EF1462		Hypothetical proteins	Conserved	conserved hypothetical protein	1	0	0	NA	NA	NA	NA	NA	NA	NA	NA	NA	NA	NA	NA
EF1463		Hypothetical proteins		hypothetical protein	1	0	0	NA	NA	NA	NA	NA	NA	NA	NA	NA	NA	NA	NA
EF1464		Hypothetical proteins	Conserved	conserved hypothetical protein	1	0	0	NA	NA	NA	NA	NA	NA	NA	NA	NA	NA	NA	NA
EF1465		Hypothetical proteins	Conserved	conserved hypothetical protein	1	0	0	NA	NA	NA	NA	NA	NA	NA	NA	NA	NA	NA	NA
EF1466		Hypothetical proteins	Conserved	conserved hypothetical protein	1	0	0	NA	NA	NA	NA	NA	NA	NA	NA	NA	NA	NA	NA
EF1467		Hypothetical proteins	Conserved	conserved hypothetical protein	1	0	0	NA	NA	NA	NA	NA	NA	NA	NA	NA	NA	NA	NA
EF1468		Hypothetical proteins	Conserved	conserved hypothetical protein	0	0	0	NA	NA	NA	NA	NA	NA	NA	NA	NA	NA	NA	NA
EF1469		Hypothetical proteins	Conserved	conserved hypothetical protein	1	0	0	NA	NA	NA	NA	NA	NA	NA	NA	NA	NA	NA	NA
EF1470		Hypothetical proteins	Conserved	conserved hypothetical protein	1	0	0	NA	NA	NA	NA	NA	NA	NA	NA	NA	NA	NA	NA
EF1471		Hypothetical proteins	Conserved	conserved hypothetical protein	1	0	0	NA	NA	NA	NA	NA	NA	NA	NA	NA	NA	NA	NA
EF1472		Hypothetical proteins	Conserved	conserved hypothetical protein	1	0	0	NA	NA	NA	NA	NA	NA	NA	NA	NA	NA	NA	NA
EF1473		Hypothetical proteins	Conserved	conserved hypothetical protein	1	0	0	NA	NA	NA	NA	NA	NA	NA	NA	NA	NA	NA	NA
EF1474		Unknown function	General	LysM domain protein	1	0	0	NA	NA	NA	NA	NA	NA	NA	NA	NA	NA	NA	NA
EF1475		Hypothetical proteins	Conserved	conserved hypothetical protein	1	0	0	NA	NA	NA	NA	NA	NA	NA	NA	NA	NA	NA	NA
EF1476		Hypothetical proteins	Conserved	conserved hypothetical protein	1	0	0	NA	NA	NA	NA	NA	NA	NA	NA	NA	NA	NA	NA
EF1477		Hypothetical proteins	Conserved	conserved hypothetical protein	1	0	0	NA	NA	NA	NA	NA	NA	NA	NA	NA	NA	NA	NA
EF1478		Hypothetical proteins	Conserved	conserved hypothetical protein	1	0	0	NA	NA	NA	NA	NA	NA	NA	NA	NA	NA	NA	NA
EF1479		Hypothetical proteins	Conserved	conserved hypothetical protein	1	0	0	NA	NA	NA	NA	NA	NA	NA	NA	NA	NA	NA	NA
EF1480		Hypothetical proteins	Conserved	conserved hypothetical protein	1	0	0	NA	NA	NA	NA	NA	NA	NA	NA	NA	NA	NA	NA
EF1481		Hypothetical proteins		hypothetical protein	1	0	0	NA	NA	NA	NA	NA	NA	NA	NA	NA	NA	NA	NA
EF1482		Hypothetical proteins		hypothetical protein	1	0	0	NA	NA	NA	NA	NA	NA	NA	NA	NA	NA	NA	NA
EF1483		Hypothetical proteins	Conserved	conserved hypothetical protein	1	0	0	NA	NA	NA	NA	NA	NA	NA	NA	NA	NA	NA	NA
EF1484		Hypothetical proteins	Conserved	conserved hypothetical protein	1	0	0	NA	NA	NA	NA	NA	NA	NA	NA	NA	NA	NA	NA
EF1485		Hypothetical proteins	Conserved	conserved hypothetical protein	1	0	0	NA	NA	NA	NA	NA	NA	NA	NA	NA	NA	NA	NA
EF1486	ply-2	Mobile and extrachromosomal element functions	Prophage functions	endolysin	1	0	0	NA	NA	NA	NA	NA	NA	NA	NA	NA	NA	NA	NA
EF1487		Hypothetical proteins		hypothetical protein	0	0	0	NA	NA	NA	NA	NA	NA	NA	NA	NA	NA	NA	NA
EF1488		Hypothetical proteins		hypothetical protein	0	0	0	NA	NA	NA	NA	NA	NA	NA	NA	NA	NA	NA	NA
EF1489		Hypothetical proteins		hypothetical protein	1	0	1	NA	NA	NA	NA	NA	NA	NA	NA	NA	NA	NA	NA
EF1490		Hypothetical proteins		hypothetical protein	1	1	1	0.08864	0.6076	1.40869	4.675e-07	-0.209153	0.1689	0.4937	0.01612	-0.0255702	0.8581	1.359	2.911e-06
EF1491		Purines, pyrimidines, nucleosides, and nucleotides	2'-Deoxyribonucleotide metabolism	nrdI family protein	1	1	1	0.8543	0.0005566	0.889322	0.0001055	0.762738	0.00389	0.02521	0.9476	0.640426	0.002276	1.167	0.0009119
EF1492		Transport and binding proteins	Cations and iron carrying compounds	V-type ATPase, subunit F	1	1	1	-0.1411	0.4701	-0.237252	0.07227	-0.0460936	0.8272	-0.8544	0.004323	-0.653391	0.0006545	-0.618	0.006536
EF1493		Transport and binding proteins	Cations and iron carrying compounds	V-type ATPase, subunit I	1	1	1	-0.382	0.05905	-0.0599011	0.7064	-0.22617	0.2197	-1.036	0.0006195	-0.961685	1.717e-05	-0.8632	0.000391
EF1494		Transport and binding proteins	Cations and iron carrying compounds	V-type ATPase, subunit K	1	1	1	-0.3335	0.05394	-0.303851	0.1363	-0.122048	0.5909	-1.24	3.036e-05	-0.625963	0.0006825	-0.8992	0.0005401
EF1495		Transport and binding proteins	Cations and iron carrying compounds	V-type ATPase, subunit E	1	1	1	-0.4679	0.02307	-0.549587	0.0001805	-0.425331	0.02857	-1.34	7.152e-06	-1.03092	3.959e-06	-1.278	1.255e-05
EF1496		Transport and binding proteins	Cations and iron carrying compounds	V-type ATPase, subunit C	1	1	1	-0.1069	0.7601	-0.279645	0.05555	-0.0810045	0.6774	-1.062	5.661e-05	-0.368174	0.01206	-0.527	0.008413
EF1497		Transport and binding proteins	Cations and iron carrying compounds	V-type ATPase, subunit G	1	1	1	-0.221	0.3133	-0.353802	0.01422	-0.132515	0.7095	-1.064	0.0002858	-0.219676	0.09681	-1.041	2.819e-05
EF1498		Transport and binding proteins	Cations and iron carrying compounds	V-type ATPase, subunit A	1	1	1	-0.3755	0.06966	-0.906157	0.0001959	-0.102361	0.6033	-1.293	0.001827	-0.0608151	0.6732	-0.8247	0.002731
EF1499		Transport and binding proteins	Cations and iron carrying compounds	V-type ATPase, subunit B	1	1	1	-0.07041	0.737	-0.829969	8.934e-05	0.039296	0.8905	-1.213	0.0001001	-0.0110062	0.9421	-0.8906	0.0005212
EF1500		Transport and binding proteins	Cations and iron carrying compounds	V-type ATPase, subunit D	1	1	1	0.1599	0.3504	-0.280972	0.0119	-0.108343	0.583	-1.158	0.0002782	0.037015	0.8124	-0.8023	0.000248
EF1501		Hypothetical proteins		hypothetical protein	1	1	1	-0.3314	0.05398	-0.50057	0.1354	-0.41805	0.03848	-1.085	0.002197	-0.0547394	0.815	-0.6304	0.005632
EF1502		Cellular processes	Toxin production and resistance	beta-lactamase, putative	1	1	1	-1.223	0.0001776	-2.98563	8.692e-10	-0.809729	0.001383	-1.57	0.0005914	-0.729654	0.0004594	-1.73	4.656e-05
EF1503		Energy metabolism	Glycolysis/gluconeogenesis	fructose-1,6-bisphosphatase, putative	1	1	1	-1.497	0.01628	-3.46493	1.489e-10	-1.00797	0.003878	-2.273	2.739e-05	-1.26235	4.582e-05	-1.981	5.65e-07
EF1504	lysA	Amino acid biosynthesis	Aspartate family	diaminopimelate decarboxylase	1	1	1	-0.01294	0.9543	0.973799	0.01033	-0.0756387	0.7231	0.6284	0.003797	0.186682	0.1949	1.009	0.0005944
EF1505		Hypothetical proteins	Conserved	conserved hypothetical protein	1	1	1	0.9208	0.0005645	2.12918	7.289e-08	0.794922	0.007239	1.037	0.001007	1.09046	8.003e-05	1.77	5.321e-06
EF1506		Hypothetical proteins		hypothetical protein	1	1	1	-2.625	1.089e-07	-1.04123	7.826e-05	-2.61154	1.53e-07	-1.092	0.0003991	-2.14234	9.699e-08	-0.6465	0.01505
EF1507		Hypothetical proteins		hypothetical protein	1	1	1	NA	NA	NA	NA	-0.0710593	0.7083	NA	NA	0.0808196	0.7476	NA	NA
EF1508		Hypothetical proteins		hypothetical protein	1	1	1	-0.06445	0.8697	NA	NA	0.146548	0.4915	0.1946	0.4354	-0.0581389	0.706	0.06321	0.848
EF1509		Hypothetical proteins	Conserved	conserved hypothetical protein	1	1	1	-0.7052	0.01991	NA	NA	-0.441649	0.03136	0.05772	0.8497	-0.0141698	0.948	NA	NA
EF1510		Hypothetical proteins	Conserved	conserved hypothetical protein	1	1	1	0.04896	0.8667	0.353626	0.01632	-0.531029	0.004478	0.04513	0.9168	-0.0055354	0.9737	0.1746	0.4329
EF1511		Energy metabolism	Other	mandelate racemase/muconate lactonizing enzyme family protein	1	1	1	NA	NA	NA	NA	NA	NA	NA	NA	NA	NA	2.093	8.012e-05
EF1512		Hypothetical proteins	Conserved	conserved hypothetical protein	1	1	1	NA	NA	1.88656	0.0003185	NA	NA	NA	NA	NA	NA	2.158	1.101e-05
EF1513		Transport and binding proteins	Amino acids, peptides and amines	pheromone binding protein	1	1	1	NA	NA	NA	NA	NA	NA	NA	NA	NA	NA	1.01	0.01108
EF1515		Regulatory functions	RNA interactions	transcription antiterminator, bglG family	1	1	1	-0.626	0.004656	-1.92351	1.27e-06	-0.8331	0.02063	-0.9855	0.01136	-1.05367	0.0001006	-1.818	4.911e-06
EF1516		Signal transduction	PTS	PTS system, IIABC components	1	1	1	-1.002	0.002349	-2.42819	6.247e-09	-1.08607	0.001849	-1.259	0.004326	-1.04074	0.001427	-2.031	5.823e-06
EF1517		Hypothetical proteins		hypothetical protein	1	1	1	-0.5724	0.1952	0.814616	0.04846	-0.0429343	0.818	NA	NA	-0.206627	0.2425	0.496	0.04641
EF1518		Hypothetical proteins	Conserved	conserved hypothetical protein	1	1	1	-0.431	0.1439	1.3432	0.0004947	-0.204699	0.3322	0.2212	0.4518	-0.349591	0.07046	0.5476	0.07299
EF1519		Transport and binding proteins	Cations and iron carrying compounds	cation-transporting ATPase, E1-E2 family	1	1	1	-0.9335	0.0002051	-1.02299	4.116e-06	-0.401135	0.02661	-0.1047	0.6752	-0.739628	0.0002801	-0.8423	0.004613
EF1521	dnaG	DNA metabolism	DNA replication, recombination, and repair	DNA primase	1	1	1	-0.4487	0.1049	0.839436	3.999e-05	-0.290464	0.4404	0.3411	0.09596	-0.231196	0.1784	0.4359	0.008644
EF1522	sigA	Transcription	Transcription factors	RNA polymerase sigma-43 factor	1	1	1	-0.7356	0.001093	0.301908	0.01993	-0.888273	0.000909	-0.3697	0.08846	-0.736154	0.0002558	-0.04186	0.8476
EF1523		Hypothetical proteins	Domain	conserved domainl protein	1	1	1	-0.5265	0.03073	-0.373469	0.08439	0.0185926	0.9409	-0.03645	0.9099	-0.108192	0.5683	-0.273	0.4463
EF1524		Hypothetical proteins	Conserved	conserved hypothetical protein	1	1	1	-0.4549	0.02322	-1.38804	1.658e-07	-0.294429	0.05287	0.247	0.2894	-0.295768	0.01961	-1.188	1.312e-05
EF1525	fur	Regulatory functions	DNA interactions	transcriptional regulator, Fur family	1	1	1	-0.07522	0.7582	-0.609404	0.0006752	-0.190698	0.3161	0.0499	0.8688	-0.315463	0.01666	0.0154	0.9423
EF1526	gap-1	Energy metabolism	Glycolysis/gluconeogenesis	glyceraldehyde 3-phosphate dehydrogenase	1	1	1	0.8067	0.0002705	2.73698	1.403e-05	1.78723	1.069e-06	3.223	6.045e-07	1.58797	1.115e-07	3.769	3.379e-08
EF1527		Unknown function	General	GTP-binding protein	1	1	1	0.1648	0.3798	-0.524094	0.005668	-0.515324	0.01549	-0.1591	0.4417	-0.135314	0.2495	-0.136	0.4536
EF1528		Hypothetical proteins		hypothetical protein	1	1	1	0.8124	0.001446	-0.319151	0.04571	0.705686	0.004751	-0.09761	0.7656	0.392608	0.01273	0.08407	0.6716
EF1529		Signal transduction	PTS	PTS system, IIC component, putative	1	1	1	0.4983	0.02332	NA	NA	0.147962	0.3341	-0.3006	0.3372	0.481943	0.002361	-0.0711	0.7688
EF1531		Regulatory functions	DNA interactions	transcriptional regulator, TetR family	1	1	1	NA	NA	NA	NA	0.152026	0.4248	NA	NA	NA	NA	NA	NA
EF1532		Hypothetical proteins		hypothetical protein	1	1	1	NA	NA	NA	NA	0.196061	0.5392	NA	NA	NA	NA	NA	NA
EF1533		Hypothetical proteins	Conserved	conserved hypothetical protein	1	1	1	1.029	0.0009458	NA	NA	3.38592	1.503e-06	NA	NA	NA	NA	NA	NA
EF1534		Protein fate	Protein folding and stabilization	peptidyl-prolyl cis-trans isomerase, cyclophilin-type	1	1	1	-0.3774	0.09781	-0.478866	0.02688	0.0028723	0.9889	-0.04009	0.8727	-0.257854	0.1452	0.05554	0.8593
EF1535		Hypothetical proteins	Conserved	conserved hypothetical protein	1	1	1	0.923	0.008761	0.508331	0.001213	0.940711	0.001225	-0.15	0.5344	0.952487	4.535e-06	0.7707	0.03996
EF1536		Hypothetical proteins	Conserved	conserved hypothetical protein	1	1	1	-0.8014	0.001189	-0.513119	0.00163	-0.526046	0.01306	-0.04206	0.8676	-0.427701	0.003967	-0.2725	0.1969
EF1537		DNA metabolism	DNA replication, recombination, and repair	integrase/recombinase XerD, putative	1	1	1	0.274	0.3034	0.231474	0.04172	-0.0254374	0.9463	0.06912	0.7513	0.254676	0.08943	0.2875	0.1796
EF1538	scpA	Segregation and condensation protein A	Conserved	conserved hypothetical protein	1	1	1	-0.3573	0.06567	-0.800982	2.045e-05	-0.342338	0.1449	-0.4269	0.2018	-0.152633	0.2886	-0.6386	0.03558
EF1539	scpB	Segregation and condensation protein B	Conserved	conserved hypothetical protein TIGR00281	1	1	1	-0.5292	0.01929	-0.689142	0.0007838	-0.405333	0.03521	-0.4166	0.02373	-0.197749	0.1143	-0.7433	0.008372
EF1541		Hypothetical proteins	Conserved	conserved hypothetical protein	1	1	1	-0.6695	0.1291	1.41244	1.804e-05	-0.348296	0.1449	2.44	1.559e-06	-0.184308	0.4412	1.623	0.0001973
EF1542		Hypothetical proteins	Conserved	conserved hypothetical protein	1	1	1	-0.66	0.004887	0.755344	1.416e-05	-0.736649	0.0004895	0.6792	0.01231	-0.5925	0.006098	0.6285	0.003641
EF1543	fer	Energy metabolism	Electron transport	ferredoxin	1	1	1	0.09821	0.5912	1.46272	3.616e-08	-0.252058	0.111	1.445	4.66e-06	0.180567	0.1836	1.213	4.047e-05
EF1544		Hypothetical proteins	Conserved	conserved hypothetical protein	1	1	1	-0.6616	0.005555	0.886739	0.002831	-0.730424	0.002092	0.3941	0.0998	-0.68075	0.001373	1.104	0.0001212
EF1545	recQ-1	DNA metabolism	DNA replication, recombination, and repair	ATP-dependent DNA helicase RecQ	1	0	1	-0.9358	0.154	0.250045	0.2567	-1.05864	0.002823	0.1738	0.6954	-0.273718	0.2425	0.3124	0.2309
EF1546		Unknown function	General	LysM domain protein	1	1	1	-0.04232	0.8049	0.0298282	0.8285	-0.114367	0.4476	0.4631	0.05221	0.0438968	0.7142	-0.1583	0.381
EF1547	cmk	Purines, pyrimidines, nucleosides, and nucleotides	Nucleotide and nucleoside interconversions	cytidylate kinase	1	1	1	-0.09765	0.6483	0.30645	0.1463	-0.697765	0.004196	0.2528	0.1527	-0.124531	0.3996	-0.113	0.5832
EF1548		Protein synthesis	Ribosomal proteins: synthesis and modification	ribosomal protein S1	1	1	1	0.1612	0.4708	1.61584	4.416e-06	0.0080133	0.9657	0.3773	0.08871	0.0535083	0.6985	0.7785	0.004611
EF1549		Unknown function	General	GTPase, putative	1	1	1	-1.388	0.000234	-2.07992	3.981e-07	-1.31302	0.0006821	-1.148	0.0006525	-1.41831	6.58e-06	-2.163	1.418e-07
EF1550	hup	DNA metabolism	Chromosome-associated proteins	DNA-binding protein HU	1	1	1	-0.08446	0.6415	-0.152131	0.1469	-0.246624	0.1453	-0.7787	0.08977	0.0453827	0.7096	-0.471	0.05784
EF1551		Hypothetical proteins		hypothetical protein	1	1	1	NA	NA	NA	NA	NA	NA	0.2415	0.2668	NA	NA	NA	NA
EF1552		Hypothetical proteins		hypothetical protein	1	1	1	0.9127	0.0006514	0.972493	2.422e-05	0.874537	0.00401	0.8472	0.003165	1.07433	0.0001011	1.422	2.571e-06
EF1553		Unknown function	General	TPR domain protein	1	1	1	0.3192	0.126	0.789311	7.66e-06	0.354667	0.06606	-0.3273	0.1885	0.305198	0.03539	0.401	0.01567
EF1554		Hypothetical proteins	Conserved	conserved hypothetical protein	1	1	1	0.1709	0.2925	1.04901	6.988e-05	0.340916	0.03172	-0.1011	0.6353	-0.051389	0.7101	0.2952	0.1715
EF1555		Unknown function	General	YitT family protein	1	1	1	1.033	3.142e-05	1.23613	9.434e-08	0.607362	0.003623	0.8489	0.000946	0.94854	1.959e-05	0.9951	0.0001342
EF1556		Hypothetical proteins	Conserved	conserved hypothetical protein	1	1	1	-0.3987	0.1273	-0.970763	1.46e-05	-0.334274	0.1799	-0.1977	0.3091	-0.264029	0.2537	-0.7613	0.001845
EF1557	dapB	Amino acid biosynthesis	Aspartate family	dihydrodipicolinate reductase	1	1	1	-0.2583	0.214	-1.34422	1.147e-05	-0.295912	0.0647	-0.1853	0.367	0.0839693	0.5293	-0.8132	6.165e-05
EF1558	papS	Transcription	RNA processing	poly A polymerase	1	1	1	-0.4115	0.0252	-1.32055	9.098e-07	-0.187593	0.2891	-0.3036	0.1409	-0.134794	0.3387	-1.039	0.00013
EF1559		Hypothetical proteins	Conserved	conserved hypothetical protein	1	1	1	-0.4671	0.06262	-1.39269	1.455e-06	-0.390363	0.01647	-0.2051	0.3882	-0.240129	0.09061	-0.9846	1.646e-05
EF1560		Hypothetical proteins		hypothetical protein	1	1	1	1.207	0.0001201	3.09157	7.818e-08	0.0906478	0.6434	0.4954	0.01139	0.401489	0.00505	1.296	1.25e-06
EF1561	aroE	Amino acid biosynthesis	Aromatic amino acid family	shikimate 5-dehydrogenase	1	1	1	-1.104	2.493e-05	-0.577941	0.001656	-0.309885	0.1013	0.9816	0.0005533	-1.11612	6.202e-06	-1.092	2.458e-05
EF1562		Amino acid biosynthesis	Aromatic amino acid family	phospho-2-dehydro-3-deoxyheptonate aldolase, putative	1	1	1	-1.293	0.0001872	-1.7393	2.337e-08	-0.316602	0.06705	0.5041	0.06982	-1.01477	9.422e-06	-1.955	2.571e-07
EF1563	aroB	Amino acid biosynthesis	Aromatic amino acid family	3-dehydroquinate synthase	1	1	1	-0.986	0.0002128	-2.39237	1.196e-07	0.0110559	0.9553	0.2299	0.3464	-0.0032438	0.9863	-1.267	8.196e-06
EF1564	aroC	Amino acid biosynthesis	Aromatic amino acid family	chorismate synthase	1	1	1	-0.2662	0.1513	-1.95741	5.236e-09	0.357426	0.02737	-0.03686	0.8857	0.687141	0.002076	-1.246	9.991e-06
EF1565		Amino acid biosynthesis	Aromatic amino acid family	prephenate dehydrogenase	1	1	1	0.1131	0.5545	-1.91725	6.124e-07	0.748042	0.0003394	-0.1346	0.5839	0.732536	0.001131	-0.9958	8.025e-05
EF1566	aroA	Amino acid biosynthesis	Aromatic amino acid family	3-phosphoshikimate 1-carboxyvinyltransferase	1	1	1	0.7231	0.005814	-1.45407	3.849e-07	0.716229	0.01137	0.07878	0.7513	0.976436	0.0005321	-0.6676	0.005646
EF1567	aroK	Amino acid biosynthesis	Aromatic amino acid family	shikimate kinase	1	1	1	0.7997	0.04565	-1.13362	0.0004732	0.540516	0.01308	-0.1274	0.5968	0.861337	0.0001514	-0.5694	0.0282
EF1568		Amino acid biosynthesis	Aromatic amino acid family	prephenate dehydratase	1	1	1	0.7016	0.02268	-0.539726	0.00572	0.0311993	0.8724	0.08948	0.6302	0.830561	0.0002384	-0.2331	0.3086
EF1569	psr	Regulatory functions	Other	transcriptional regulator, PSR protein	1	1	1	-0.46	0.0204	-0.739467	0.00913	-0.27259	0.2707	-0.6682	0.01168	0.020368	0.8942	-0.9529	0.002841
EF1570		Unknown function	General	DegV family protein	1	1	1	-0.878	0.007173	-1.32387	4.196e-05	-0.681419	0.006479	-0.01652	0.9641	-0.83898	0.0001246	-1.265	0.0001337
EF1571		Hypothetical proteins		hypothetical protein	1	1	1	0.5284	0.02878	0.290405	0.02215	0.22572	0.2425	-0.1709	0.3794	0.520395	0.004193	0.3416	0.09762
EF1572		Hypothetical proteins		hypothetical protein	1	1	1	0.2656	0.2705	0.11397	0.3226	0.357865	0.09092	0.2425	0.4569	0.35414	0.009693	0.2282	0.2104
EF1573		Hypothetical proteins		hypothetical protein	1	1	1	-0.3033	0.1461	-0.349313	0.0366	-0.795449	0.0005516	-0.2732	0.2223	0.0320032	0.8631	-0.2792	0.1985
EF1574		Transport and binding proteins	Cations and iron carrying compounds	Na+/H+ antiporter, putaive	1	1	1	-0.1904	0.656	-0.596773	0.01241	-0.977838	0.005823	-0.4755	0.05603	-0.266206	0.4477	-0.5538	0.1032
EF1575		Transport and binding proteins	Unknown substrate	ABC transporter, ATP-binding protein	1	1	1	-0.2155	0.3552	-0.740737	6.089e-05	-0.434776	0.07643	-0.6126	0.006945	0.0076137	0.9746	-0.2503	0.2984
EF1576	thyA	Purines, pyrimidines, nucleosides, and nucleotides	2'-Deoxyribonucleotide metabolism	thymidylate synthase	1	1	1	-0.4722	0.1041	-0.277933	0.07642	-0.626287	0.009248	-0.8389	0.00236	-0.58565	0.001548	-0.5	0.03375
EF1577	folA	Biosynthesis of cofactors, prosthetic groups, carriers	Folic acid	dihydrofolate reductase	1	1	1	-0.7305	0.003992	-0.750497	0.0002646	-0.825159	0.002957	-0.6605	0.01521	-0.638865	0.0004941	-0.5592	0.01673
EF1578		Energy metabolism	Electron transport	iron-sulfur cluster-binding protein, putative	1	1	1	-0.4217	0.06385	-0.849096	7.276e-05	-0.920771	0.0004653	-0.6526	0.03694	-0.607505	0.004127	-0.507	0.0394
EF1579	lexA	Regulatory functions	DNA interactions	transcriptional repressor LexA	1	1	1	0.4362	0.0144	0.634396	0.0001019	0.521966	0.002299	0.2928	0.2793	0.575251	0.005935	0.7446	0.000294
EF1580		Hypothetical proteins	Conserved	conserved hypothetical protein	1	1	1	0.4037	0.03728	0.233528	0.0485	-0.105228	0.5083	-0.112	0.5649	0.0810526	0.6277	0.1979	0.239
EF1582		Transport and binding proteins	Unknown substrate	major facilitator family transporter	1	1	1	0.1461	0.4357	-0.261844	0.05649	0.524605	0.01626	0.7361	0.04539	0.662521	0.0005199	0.3313	0.0971
EF1583		Cell envelope	Biosynthesis/degradation of murein sacculus/peptidoglycan	N-acetylmuramoyl-L-alanine amidase, family 4	1	1	1	-0.1644	0.3627	-0.0190047	0.886	-0.731197	0.0002327	-0.4123	0.05138	-0.19358	0.1074	-0.5654	0.003573
EF1584	cysK	Amino acid biosynthesis	Serine family	cysteine synthase A	1	1	1	0.7567	0.02293	3.10954	1.527e-09	0.663312	0.001644	1.958	1.724e-06	1.02393	2.016e-05	2.946	1.265e-07
EF1585	perR	Regulatory functions	DNA interactions	transcriptional regulator, Fur family	1	1	1	0.688	0.04994	1.26761	5.052e-07	0.273299	0.05703	0.6612	0.003529	0.405447	0.005537	1.451	0.00013
EF1586	nox	Energy metabolism	Electron transport	NADH oxidase	1	1	1	-1.181	0.0001781	0.52831	0.05474	-1.18565	7.145e-06	0.884	0.002984	-0.781887	0.001131	0.7063	0.002478
EF1587		DNA metabolism	DNA replication, recombination, and repair	MutT/nudix family protein	1	1	1	-0.1326	0.4816	0.702507	5.744e-05	0.577424	0.002193	0.2874	0.214	0.136529	0.3121	0.5975	0.0008615
EF1589		Unknown function	Enzymes of unknown specificity	acetyltransferase, GNAT family	1	1	1	0.04899	0.8297	1.10444	6.97e-06	-0.358073	0.09006	1.099	0.0001667	0.151248	0.2579	1.528	4.062e-05
EF1590		Regulatory functions	Other	protease synthase and sporulation negative regulatory protein pai 1	1	1	1	-1.773	1.215e-05	-0.020227	0.9058	-2.02863	1.004e-06	0.2703	0.3203	-1.02648	3.347e-05	0.907	0.002487
EF1591		Regulatory functions	DNA interactions	transcriptional regulator, AraC family	1	1	1	0.263	0.1689	NA	NA	0.0953399	0.6629	-0.6552	0.01492	0.209916	0.2764	-0.1384	0.4728
EF1592		Transport and binding proteins	Unknown substrate	ABC transporter, ATP-binding/permease protein	1	1	1	NA	NA	NA	NA	-1.24028	0.003595	-0.4305	0.2974	NA	NA	NA	NA
EF1593		Transport and binding proteins	Unknown substrate	ABC transporter, ATP-binding/permease protein	1	1	1	NA	NA	NA	NA	-1.04905	0.001273	-0.343	0.2814	NA	NA	NA	NA
EF1594		Hypothetical proteins		hypothetical protein	1	1	1	NA	NA	NA	NA	-0.471395	0.01728	-0.2627	0.5716	-0.150997	0.5868	0.1808	0.3323
EF1595		DNA metabolism	DNA replication, recombination, and repair	MutT/nudix family protein	1	1	1	NA	NA	NA	NA	NA	NA	NA	NA	-0.0834508	0.6375	0.3216	0.1736
EF1596		Cell envelope	Other	lipoprotein, putative	1	1	1	-0.5123	0.0142	-0.724632	0.0003281	-0.0644222	0.8062	-0.8042	0.01383	0.0137529	0.9472	-0.2675	0.4148
EF1597	katA	Cellular processes	Detoxification	catalase/peroxidase	1	1	1	-0.8276	0.001926	2.02775	0.00014	-1.18888	0.001998	-1.036	0.001161	-0.466504	0.02324	1.101	0.0005614
EF1598	phrB	DNA metabolism	DNA replication, recombination, and repair	deoxyribodipyrimidine photolyase	1	1	1	0.4566	0.02071	1.76822	1.43e-07	0.199985	0.1444	0.6307	0.03949	0.520959	0.002482	0.8365	0.000857
EF1599		Regulatory functions	DNA interactions	TPR domain transcriptional regulator, Cro/CI family	1	1	1	-0.05629	0.8222	0.750869	0.0003407	-0.276462	0.1255	-0.008588	0.9813	-0.128635	0.5323	0.133	0.4845
EF1601		Signal transduction	PTS	PTS system, IIABC components	1	1	1	0.673	0.002178	NA	NA	0.959473	0.0002145	0.8047	0.033	1.67572	3.228e-06	2.275	2.466e-05
EF1602		Energy metabolism	Biosynthesis and degradation of polysaccharides	glycosyl hydrolase, family 13	1	1	1	2.012	1.975e-06	1.58382	3.763e-05	2.44045	1.075e-08	2.11	7.008e-05	2.88112	1.918e-08	2.703	6.946e-06
EF1603	scrB-1	Energy metabolism	Biosynthesis and degradation of polysaccharides	sucrose-6-phosphate dehydrogenase	1	1	1	2.029	7.089e-06	3.84519	1.818e-07	2.32093	1.444e-06	1.995	0.09526	3.15332	2.055e-09	4.449	3.098e-08
EF1604	scrR-1	Regulatory functions	DNA interactions	sucrose operon repressor ScrR	1	1	1	0.4985	0.01173	1.73232	3.68e-06	-0.004733	0.9889	0.4862	0.05865	0.478771	0.01221	3.075	7.813e-07
EF1605		Hypothetical proteins		hypothetical protein	1	1	1	0.5562	0.00269	2.75193	2.277e-09	0.454722	0.03144	0.8423	0.003252	1.00131	2.782e-05	2.791	3.716e-06
EF1606		Energy metabolism	Biosynthesis and degradation of polysaccharides	glycosyl hydrolase, family 1	1	1	1	-1.533	1.132e-05	-0.529199	0.001108	-1.6811	3.645e-05	-0.05744	0.8699	-1.59519	1.496e-05	-0.2537	0.2477
EF1608		Fatty acid and phospholipid metabolism	Biosynthesis	cardiolipin synthetase, putative	1	1	1	0.689	0.0511	1.39014	3.011e-07	1.09927	0.002756	0.3862	0.1761	0.796764	9.217e-05	1.382	2.224e-06
EF1609		Hypothetical proteins	Conserved	conserved hypothetical protein	1	1	1	0.1055	0.742	0.266891	0.03396	-0.585342	0.004072	0.3135	0.1803	0.0514942	0.8054	-0.216	0.4835
EF1610		Hypothetical proteins	Domain	conserved domain protein	1	1	1	-0.5818	0.006979	-1.29448	1.51e-06	-0.138488	0.6401	-0.5768	0.03452	-0.167801	0.2227	-0.4461	0.02756
EF1611	ppaC	Central intermediary metabolism	Phosphorus compounds	inorganic pyrophosphatase, manganese-dependent	1	1	1	-0.2715	0.1904	-0.867461	0.0002057	-0.390502	0.03947	-0.4201	0.03287	-0.210919	0.1869	-0.4316	0.05459
EF1612	pflA	Energy metabolism	Fermentation	pyruvate formate-lyase activating enzyme	1	1	1	0.08138	0.6875	-2.70957	5.069e-09	0.208763	0.222	-0.6724	0.01521	-0.240398	0.1266	-0.7138	0.0006367
EF1613	pflB	Energy metabolism	Fermentation	formate acetyltransferase	1	1	1	0.1542	0.3381	-2.06762	8.107e-08	0.367685	0.02059	-0.4148	0.1224	0.238146	0.07672	-0.5894	0.0058
EF1614	parC	DNA metabolism	DNA replication, recombination, and repair	DNA topoisomerase IV, A subunit	1	1	1	-0.6961	0.00225	-1.74064	1.686e-07	-0.294058	0.3391	-0.08355	0.8701	-0.310726	0.05851	-0.8616	0.005065
EF1615	parE	DNA metabolism	DNA replication, recombination, and repair	DNA topoisomerase IV, B subunit	1	1	1	-0.3883	0.1175	-0.736308	0.0005911	-0.362779	0.1637	-0.03846	0.929	-0.212041	0.2165	-0.482	0.01238
EF1616		Unknown function	General	CoA-binding domain protein	1	1	1	0.676	0.00734	1.48035	1.217e-06	NA	NA	NA	NA	NA	NA	NA	NA
EF1617		Hypothetical proteins	Conserved	conserved hypothetical protein	1	1	1	NA	NA	NA	NA	NA	NA	NA	NA	NA	NA	NA	NA
EF1618	eutH	Energy metabolism	Amino acids and amines	ethanolamine utilization protein EutH	1	1	1	NA	NA	NA	NA	NA	NA	NA	NA	NA	NA	NA	NA
EF1619		Cellular processes	Other	carbon dioxide concentrating mechanism protein CcmL, putative	1	1	1	NA	NA	NA	NA	NA	NA	NA	NA	NA	NA	NA	NA
EF1620		Hypothetical proteins		hypothetical protein	1	1	1	NA	NA	NA	NA	NA	NA	NA	NA	NA	NA	NA	NA
EF1621		Hypothetical proteins	Conserved	conserved hypothetical protein	1	1	1	NA	NA	NA	NA	-0.118338	0.5498	NA	NA	NA	NA	NA	NA
EF1622		Hypothetical proteins	Domain	conserved domain protein	1	1	1	NA	NA	NA	NA	NA	NA	NA	NA	NA	NA	NA	NA
EF1623		Central intermediary metabolism	Other	microcompartment protein	1	1	1	NA	NA	NA	NA	-0.166164	0.4332	NA	NA	NA	NA	NA	NA
EF1624		Energy metabolism	Fermentation	aldehyde dehydrogenase, putative	1	1	1	NA	NA	NA	NA	NA	NA	NA	NA	NA	NA	NA	NA
EF1625		Unknown function	General	microcompartment protein family	1	0	1	NA	NA	NA	NA	NA	NA	NA	NA	NA	NA	NA	NA
EF1626	eutL	Energy metabolism	Amino acids and amines	ethanolamine utilization protein EutL	1	1	1	NA	NA	NA	NA	0.187855	0.5216	NA	NA	NA	NA	NA	NA
EF1627	eutC	Energy metabolism	Amino acids and amines	ethanolamine ammonia-lyase small subunit	1	1	1	NA	NA	NA	NA	0.543225	0.05044	NA	NA	NA	NA	NA	NA
EF1629	eutB	Energy metabolism	Amino acids and amines	ethanolamine ammonia-lyase large subunit	1	1	1	NA	NA	NA	NA	NA	NA	NA	NA	NA	NA	NA	NA
EF1632		Signal transduction	Two-component systems	sensor histidine kinase	1	1	1	NA	NA	-1.1227	0.003887	-0.650416	0.005623	-1.366	0.0001667	-0.55151	0.002665	-1.08	0.00254
EF1633		Signal transduction	Two-component systems	response regulator	1	1	1	-0.6748	0.002263	-1.09143	5.075e-07	-0.522547	0.03298	-1.094	0.001723	-0.193764	0.2424	-0.4053	0.05577
EF1634		Unknown function	General	propanediol utilization protein PduU	1	1	1	-0.4812	0.05218	-1.13785	1.241e-05	-0.456867	0.09343	-0.7489	0.00868	-0.388254	0.0546	-0.5196	0.3326
EF1635		Energy metabolism	Fermentation	propanol dehydrogenase PduQ, putative	1	1	1	NA	NA	NA	NA	NA	NA	NA	NA	NA	NA	NA	NA
EF1637		Energy metabolism	Other	ATP:cob(I)alamin adenosyltransferase, putative	1	1	1	NA	NA	NA	NA	-0.0198344	0.9409	NA	NA	NA	NA	NA	NA
EF1638	eutP	Unknown function	General	ethanolamine utilization protein, EutP	1	1	1	NA	NA	NA	NA	NA	NA	NA	NA	NA	NA	NA	NA
EF1639		Transport and binding proteins	Cations and iron carrying compounds	iron compound ABC transporter, ATP-binding protein	1	1	1	-0.208	0.3348	-0.425913	0.0662	NA	NA	NA	NA	NA	NA	NA	NA
EF1640		Transport and binding proteins	Cations and iron carrying compounds	iron compound ABC transporter, permease protein	1	1	1	NA	NA	-0.836525	0.0003185	-0.0336233	0.8847	NA	NA	NA	NA	NA	NA
EF1641		Transport and binding proteins	Cations and iron carrying compounds	iron compound ABC transporter, iron compound-binding protein	1	1	1	NA	NA	NA	NA	NA	NA	NA	NA	NA	NA	NA	NA
EF1643		Hypothetical proteins	Conserved	conserved hypothetical protein TIGR00023	1	1	1	-1.421	0.0001201	-1.72594	4.297e-06	-1.69637	5.302e-05	-0.4828	0.06518	-1.38974	1.496e-05	-1.519	4.954e-07
EF1644		Unknown function	General	lacX protein, putative	1	1	1	0.4152	0.1257	2.22858	8.576e-07	0.147442	0.4302	0.995	0.009342	0.136428	0.4667	0.7168	0.06224
EF1645	codY	Regulatory functions	DNA interactions	transcriptional regulator CodY	1	1	1	0.7964	0.001257	1.34603	7.845e-05	0.52692	0.005122	0.7343	0.005989	0.511453	0.00466	1.041	0.000314
EF1646	hslU	Cellular processes	Adaptations to atypical conditions	heat shock protein HslVU, ATPase subunit HslU	1	1	1	1.236	3.781e-05	1.66143	7.444e-07	0.519993	0.005264	0.5659	0.01105	0.724448	0.000447	0.8703	0.005005
EF1647	hslV	Protein fate	Protein folding and stabilization	heat shock protein HslV	1	1	1	1.498	0.0001139	1.71717	3.352e-08	0.929671	6.163e-05	0.562	0.05979	1.0655	2.897e-05	0.6492	0.006394
EF1648		DNA metabolism	DNA replication, recombination, and repair	site-specific recombinase, phage integrase family	1	1	1	NA	NA	NA	NA	NA	NA	NA	NA	NA	NA	NA	NA
EF1649	gid	Unknown function	General	glucose-inhibited division protein	1	1	1	-0.6325	0.007088	-0.339257	0.08903	NA	NA	NA	NA	NA	NA	NA	NA
EF1650	topA	DNA metabolism	DNA replication, recombination, and repair	DNA topoisomerase I	1	1	1	-0.5578	0.01377	-0.420538	0.02783	-0.534299	0.01358	-0.005114	0.9839	-0.196225	0.4454	-0.09503	0.6361
EF1651		Unknown function	General	abortive infection protein	1	1	1	0.0147	0.9583	0.653857	0.0001052	0.460913	0.1739	1.055	0.002146	0.0859414	0.7562	0.7518	0.02193
EF1652		Cellular processes	DNA transformation	DNA processing protein DprA, putative	1	1	1	NA	NA	NA	NA	NA	NA	NA	NA	NA	NA	NA	NA
EF1653	rnhB	Transcription	Degradation of RNA	ribonuclease HII	1	1	1	NA	NA	NA	NA	NA	NA	NA	NA	NA	NA	NA	NA
EF1654		Unknown function	General	GTPase of unknown function	1	1	1	-0.4008	0.0585	-0.783532	0.00748	NA	NA	NA	NA	NA	NA	-0.5941	0.01219
EF1655		Biosynthesis of cofactors, prosthetic groups, carriers	Pantothenate and coenzyme A	2-dehydropantoate 2-reductase, putative	1	1	1	NA	NA	NA	NA	NA	NA	NA	NA	NA	NA	NA	NA
EF1656		Regulatory functions	DNA interactions	transcriptional regulator, LysR family	1	1	1	-0.8003	0.04429	-1.05991	0.006649	-0.697592	0.04154	-0.6074	0.1956	-0.942846	0.0001006	-1.139	0.000113
EF1657		Cell envelope	Other	membrane protein, putative	1	1	1	NA	NA	NA	NA	NA	NA	NA	NA	NA	NA	NA	NA
EF1658	bkdC	Energy metabolism	Amino acids and amines	branched-chain alpha-keto acid, E2, dihydrolipoamide acetyltransferase	1	1	1	NA	NA	NA	NA	NA	NA	NA	NA	NA	NA	NA	NA
EF1659	bkdB	Energy metabolism	Amino acids and amines	branched-chain alpha-keto acid dehydrogenase, E1 beta subunit	1	1	1	NA	NA	NA	NA	NA	NA	NA	NA	NA	NA	NA	NA
EF1660	bkdA	Energy metabolism	Amino acids and amines	branched-chain alpha-keto acid dehydrogenase, E1 alpha subunit	1	1	1	NA	NA	NA	NA	NA	NA	NA	NA	NA	NA	NA	NA
EF1661	bkdD	Energy metabolism	Amino acids and amines	branched-chain alpha-keto acid dehydrogenase, E3	1	1	1	NA	NA	NA	NA	NA	NA	NA	NA	0.371634	0.224	-1.377	0.003541
EF1662	buk	Energy metabolism	Other	butyrate kinase	1	1	1	NA	NA	NA	NA	NA	NA	NA	NA	NA	NA	NA	NA
EF1663	ptb	Fatty acid and phospholipid metabolism	Degradation	branched-chain phosphotransacylase	1	1	1	NA	NA	NA	NA	NA	NA	NA	NA	NA	NA	-1.229	0.0002722
EF1664		Hypothetical proteins	Conserved	conserved hypothetical protein	1	1	1	-0.7213	0.01535	0.91947	3.763e-05	-0.74908	0.00435	0.3526	0.3685	-0.701853	0.004127	0.3188	0.0986
EF1665		Hypothetical proteins	Conserved	conserved hypothetical protein	1	1	1	-0.4854	0.03698	NA	NA	-0.422133	0.07073	-0.5778	0.07665	NA	NA	NA	NA
EF1666		Hypothetical proteins		hypothetical protein	1	1	1	NA	NA	NA	NA	NA	NA	NA	NA	NA	NA	NA	NA
EF1667		Unknown function	Enzymes of unknown specificity	short chain dehydrogenase family protein	1	1	1	1.109	0.000234	3.56804	2.872e-09	0.327572	0.04448	2.183	5.125e-06	0.840359	6.134e-05	2.896	1.197e-08
EF1668		Regulatory functions	DNA interactions	transcriptional regulator, MarR family	1	1	1	0.3182	0.04853	NA	NA	NA	NA	NA	NA	NA	NA	NA	NA
EF1669		Unknown function	Enzymes of unknown specificity	glyoxylase family protein	1	1	1	0.06627	0.8361	NA	NA	-0.0601043	0.8569	0.5075	0.1337	0.598719	0.01039	NA	NA
EF1670		Unknown function	Enzymes of unknown specificity	phospholipase/carboxylesterase family protein	1	0	1	0.07263	0.683	1.33725	5.514e-06	-0.241112	0.5585	NA	NA	0.544075	0.007166	NA	NA
EF1671		Unknown function	Enzymes of unknown specificity	oxidoreductase, zinc-binding	1	1	1	1.749	6.328e-07	3.43072	5.717e-09	0.922466	0.0008373	1.595	0.001022	1.30955	2.412e-06	NA	NA
EF1672		Transport and binding proteins	Unknown substrate	permease protein, putative	1	1	1	NA	NA	NA	NA	1.07173	0.0011	NA	NA	NA	NA	NA	NA
EF1673		Transport and binding proteins	Unknown substrate	ABC transporter, ATP-binding protein	1	1	1	NA	NA	NA	NA	NA	NA	NA	NA	NA	NA	NA	NA
EF1674		Hypothetical proteins		hypothetical protein	1	1	1	-0.2253	0.2223	0.634641	0.0002747	0.0425651	0.8849	NA	NA	0.153178	0.5911	0.6074	0.09767
EF1675		Transport and binding proteins	Unknown substrate	ABC transporter, ATP-binding protein	1	1	1	0.02847	0.9266	0.436287	0.02915	NA	NA	NA	NA	NA	NA	NA	NA
EF1676		Regulatory functions	DNA interactions	transcriptional regulator, GntR family	1	1	1	0.1837	0.4102	NA	NA	NA	NA	NA	NA	NA	NA	NA	NA
EF1677		Cell envelope	Other	lipoprotein, putative	1	1	1	0.8828	0.0005531	2.71253	1.427e-09	0.460108	0.03719	NA	NA	NA	NA	NA	NA
EF1678		Protein fate	Protein and peptide secretion and trafficking	signal peptidase I	1	1	1	-0.06221	0.7674	0.616845	0.003107	NA	NA	NA	NA	NA	NA	NA	NA
EF1679		Protein fate	Degradation of proteins, peptides, and glycopeptides	carboxyl-terminal protease	1	1	1	-0.1782	0.5075	0.430983	0.01121	NA	NA	NA	NA	NA	NA	NA	NA
EF1680		Hypothetical proteins	Conserved	conserved hypothetical protein	1	1	1	0.02037	0.9053	2.85002	2.37e-10	0.067025	0.7231	0.2982	0.3043	0.164901	0.224	1.913	1.415e-07
EF1681	msrA	Protein fate	Protein modification and repair	peptide methionine sulfoxide reductase	1	1	1	0.1895	0.4299	3.23887	3.835e-10	0.102611	0.5751	0.379	0.1115	0.0842274	0.5521	1.722	5.65e-07
EF1682		Hypothetical proteins	Conserved	conserved hypothetical protein	1	1	1	-0.07392	0.6492	1.11291	1.634e-05	0.283356	0.1536	0.2395	0.3194	0.0610523	0.6706	1.238	2.135e-05
EF1683		Unknown function	Enzymes of unknown specificity	Lipase/Acylhydrolase, putative	1	1	1	-0.1236	0.5015	0.422859	0.004694	0.183887	0.3555	0.144	0.6349	0.227956	0.1187	0.8109	0.001786
EF1684		Unknown function	General	DegV family protein, putative	1	1	1	0.3543	0.02875	0.235505	0.03567	-0.135346	0.4841	NA	NA	0.439778	0.004843	0.2768	0.1725
EF1685	hlyIII	Cellular processes	Pathogenesis	hemolysin III	1	1	1	0.3772	0.1145	1.04973	0.0002134	0.151912	0.5045	0.4704	0.2503	0.319009	0.0154	0.9734	5.937e-05
EF1686		Hypothetical proteins		hypothetical protein	1	1	1	0.07284	0.7736	1.23057	6.965e-06	0.440563	0.0617	0.2657	0.2652	0.436529	0.01635	2.071	1.814e-07
EF1687	apt	Purines, pyrimidines, nucleosides, and nucleotides	Salvage of nucleosides and nucleotides	adenine phosphoribosyltransferase	1	1	1	-0.6892	0.008074	-1.42783	1.898e-06	NA	NA	NA	NA	-0.153793	0.3456	-0.6424	0.08358
EF1688	recJ	DNA metabolism	DNA replication, recombination, and repair	single-stranded-DNA-specific exonuclease RecJ	1	1	1	NA	NA	NA	NA	NA	NA	NA	NA	NA	NA	NA	NA
EF1689		Hypothetical proteins		hypothetical protein	1	1	1	0.3454	0.06439	0.213048	0.1346	-0.219389	0.2554	0.02813	0.918	0.255843	0.159	0.2537	0.1796
EF1690		Unknown function	Enzymes of unknown specificity	oxidoreductase, short-chain dehydrogenase/reductase family	1	1	1	0.1877	0.3076	-0.108295	0.4538	-0.169735	0.2944	-0.09949	0.7069	0.1497	0.422	-0.00402	0.9864
EF1691		Unknown function	Enzymes of unknown specificity	metallo-beta-lactamase, AtsA/ElaC family	1	1	1	0.3461	0.04567	-0.0282246	0.8065	0.0670705	0.6563	-0.1353	0.657	0.402477	0.02207	0.03817	0.8468
EF1692		Hypothetical proteins	Conserved	conserved hypothetical protein	1	1	1	0.8149	0.0001172	0.253002	0.2507	0.442947	0.01199	-0.3291	0.06871	0.495332	0.001742	1.173	0.0001784
EF1693		Unknown function	General	KH domain protein	1	1	1	-0.2991	0.08003	-0.799567	1.865e-05	-0.488269	0.008561	-0.8572	0.1406	0.161491	0.2829	-0.6167	0.004834
EF1694	rpsP	Protein synthesis	Ribosomal proteins: synthesis and modification	ribosomal protein S16	1	1	1	-0.5334	0.002974	-1.22818	3.816e-06	-0.500421	0.004258	-0.5649	0.3101	0.0250993	0.8384	-1.164	0.00013
EF1695		Unknown function	Enzymes of unknown specificity	acetyltransferase, GNAT family	1	1	1	-0.202	0.5129	0.177225	0.2909	-0.0761231	0.6586	0.1186	0.707	-0.0695661	0.6788	0.3331	0.1216
EF1698		Unknown function	General	NADPH-dependent FMN reductase domain protein	1	1	1	1.619	2.419e-05	4.25675	2.37e-10	0.952688	0.0003574	2.246	3.43e-07	1.46134	1.331e-06	3.495	8.145e-10
EF1699		Regulatory functions	DNA interactions	transcriptional regulator, MerR family	1	1	1	NA	NA	0.771642	0.005448	0.383817	0.04944	0.9901	0.04443	0.656223	0.00104	1.984	4.463e-06
EF1700	ffh	Protein fate	Protein and peptide secretion and trafficking	signal recognition particle protein	1	1	1	0.0434	0.8413	-0.827633	1.782e-05	-0.476251	0.01812	-0.3529	0.09032	-0.0771389	0.542	-0.6434	0.000626
EF1701		Hypothetical proteins	Conserved	conserved hypothetical protein	1	1	1	-0.4864	0.01828	-0.816577	1.811e-05	-0.406701	0.05182	-0.3345	0.2404	-0.238162	0.1143	-0.3051	0.3518
EF1702		Hypothetical proteins	Conserved	conserved hypothetical protein	1	1	1	-0.3956	0.01982	-0.203052	0.07846	-0.353274	0.07789	-0.1943	0.4745	-0.219694	0.2792	-0.02759	0.9096
EF1703	phoP	Regulatory functions	DNA interactions	alkaline phosphatase synthesis transcr regulatory protein PhoP	1	1	1	0.08689	0.8014	0.915989	6.453e-05	0.436348	0.02659	0.8395	0.001206	0.29533	0.1478	0.6946	0.003979
EF1704		Regulatory functions	Small molecule interactions	sensory box histidine kinase	1	1	1	0.04753	0.9048	1.0544	0.001337	0.236342	0.1887	0.7708	0.000951	0.21158	0.1872	0.9978	0.001621
EF1705		Transport and binding proteins	Anions	phosphate-binding protein	1	1	1	-0.06509	0.7717	0.711573	0.002068	NA	NA	0.0369	0.9242	NA	NA	0.4859	0.04323
EF1706		Unknown function	Enzymes of unknown specificity	aminotransferase, class I	1	1	1	0.1668	0.5409	0.497161	0.003737	0.311917	0.2894	0.07943	0.7916	0.109137	0.6367	0.7548	0.003986
EF1707		Energy metabolism	Biosynthesis and degradation of polysaccharides	glycosyl hydrolase, family 38	1	1	1	0.05853	0.8421	-0.462707	0.003877	0.749827	0.01061	-0.4637	0.1236	0.739055	0.006899	0.3765	0.2314
EF1708		Hypothetical proteins	Conserved	conserved hypothetical protein	1	1	1	0.2496	0.3016	-0.411687	0.01117	0.308397	0.1847	NA	NA	NA	NA	0.2749	0.2634
EF1709		Regulatory functions	DNA interactions	sugar-binding transcriptional regulator, GntR family	1	1	1	0.2928	0.1601	-0.0569791	0.7022	0.956134	0.001707	-0.04438	0.8872	0.693792	0.0002651	0.3447	0.1892
EF1710		Regulatory functions	DNA interactions	transcriptional regulator, LysR family	1	1	1	-0.2815	0.1386	2.33971	4.354e-07	-0.743721	0.001774	1.013	0.009712	0.180385	0.327	1.437	9.667e-05
EF1711		Central intermediary metabolism	Other	carbonic anhydrase, putative	1	1	1	-0.171	0.5263	1.23636	5.613e-06	-0.556906	0.004956	1.179	0.002089	0.108352	0.6492	0.9947	0.005667
EF1712	pyrE	Purines, pyrimidines, nucleosides, and nucleotides	Pyrimidine ribonucleotide biosynthesis	orotate phosphoribosyltransferase	1	1	1	-1.158	0.0004969	0.487144	0.0491	-1.48398	5.556e-05	NA	NA	NA	NA	NA	NA
EF1713	pyrF	Purines, pyrimidines, nucleosides, and nucleotides	Pyrimidine ribonucleotide biosynthesis	orotidine 5`-phosphate decarboxylase	1	1	1	-1.438	0.000119	-0.111635	0.5165	-1.83086	7.491e-06	-0.2286	0.411	-0.332701	0.1141	0.2533	0.1512
EF1714	pyrD-2	Purines, pyrimidines, nucleosides, and nucleotides	Pyrimidine ribonucleotide biosynthesis	dihydroorotate dehydrogenase	1	1	1	-2.119	0.0001498	-1.13925	7.447e-05	-2.77576	9.083e-06	-0.1466	0.7075	-1.41721	2.406e-05	-0.345	0.1597
EF1715	pyrDII	Purines, pyrimidines, nucleosides, and nucleotides	Pyrimidine ribonucleotide biosynthesis	dihydroorotate dehydrogenase electron transfer subunit	1	1	1	-1.951	8.849e-05	-0.623024	0.008751	-2.62552	6.674e-05	-0.3073	0.4038	-1.39498	0.0001501	-0.363	0.3312
EF1716	pyraB	Purines, pyrimidines, nucleosides, and nucleotides	Pyrimidine ribonucleotide biosynthesis	carbamoyl-phosphate synthase, large subunit	1	1	1	-0.6062	0.1041	-0.299934	0.03913	-1.25465	0.00489	-0.2275	0.5224	-1.18434	0.0007242	0.1134	0.726
EF1717	pyraA	Purines, pyrimidines, nucleosides, and nucleotides	Pyrimidine ribonucleotide biosynthesis	carbamoyl-phosphate synthase, small subunit	1	1	1	-0.4197	0.1307	-0.100333	0.4951	-0.800187	0.05169	0.1907	0.6088	-1.02309	6.892e-05	0.2012	0.444
EF1718	pyrC	Purines, pyrimidines, nucleosides, and nucleotides	Pyrimidine ribonucleotide biosynthesis	dihydroorotase	1	1	1	-0.3398	0.2481	-0.640597	0.01068	-0.752252	0.04146	0.05761	0.9119	-0.871432	0.001749	-0.072	0.6847
EF1719	pyrB	Purines, pyrimidines, nucleosides, and nucleotides	Pyrimidine ribonucleotide biosynthesis	aspartate carbamoyltransferase	1	1	1	-0.1884	0.6105	0.0052165	0.9789	-0.280279	0.5585	NA	NA	-0.363623	0.1867	NA	NA
EF1720		Transport and binding proteins	Nucleosides, purines and pyrimidines	uracil permease	1	1	1	-0.2662	0.2339	-0.388515	0.01053	-0.640602	0.201	0.07767	0.9039	-0.867019	0.0009083	0.2585	0.4694
EF1721	pyrR	Transcription	Transcription factors	pyrimidine operon regulatory protein PyrR	1	1	1	-0.02496	0.9109	0.075564	0.5926	-0.792759	0.02856	0.1032	0.795	-0.559689	0.001771	0.1889	0.6171
EF1723	lspA	Protein fate	Protein and peptide secretion and trafficking	signal peptidase II	1	1	1	-0.1596	0.4232	-0.221322	0.08409	-0.363836	0.06777	0.254	0.2826	-0.0952671	0.6636	0.04548	0.8463
EF1724		Unknown function	General	CBS domain protein	1	1	1	-0.03924	0.8628	0.160902	0.2458	-0.198085	0.301	0.29	0.3011	0.144642	0.2886	0.5438	0.02379
EF1725	fhs	Central intermediary metabolism	One-carbon metabolism	formate--tetrahydrofolate ligase	1	1	1	0.3601	0.2186	0.960452	4.234e-05	0.0675593	0.7865	0.06495	0.7599	0.291979	0.1305	NA	NA
EF1726		Cellular processes	Adaptations to atypical conditions	cold-shock domain family protein	1	1	1	0.09177	0.6362	0.430374	0.01171	-0.28372	0.1199	-0.1295	0.694	0.372397	0.01974	0.7199	0.003919
EF1727	ebsa	Cellular processes	Conjugation	ebsA protein	1	1	1	-0.1443	0.3593	0.947064	8.831e-06	-0.359032	0.03946	0.07555	0.8098	-0.212799	0.1512	0.3306	0.08636
EF1728	ebsB	Cellular processes	Conjugation	EbsB protein	1	1	1	0.08611	0.5988	0.470226	0.001054	0.14955	0.4163	0.4149	0.03452	0.0084391	0.9507	0.6082	0.002472
EF1730		Cellular processes	Conjugation	EbsC protein	1	1	1	0.01884	0.9217	0.706806	0.0003568	-0.18892	0.2677	0.1747	0.5481	NA	NA	NA	NA
EF1731	aroD	Amino acid biosynthesis	Aromatic amino acid family	3-dehydroquinate dehydratase, type I	1	1	1	-0.1581	0.4066	0.412883	0.02027	NA	NA	NA	NA	NA	NA	NA	NA
EF1732		Transport and binding proteins	Unknown substrate	ABC transporter, ATP-binding/permease protein, MDR family	1	0	1	-0.07097	0.7645	NA	NA	NA	NA	NA	NA	NA	NA	NA	NA
EF1733		Transport and binding proteins	Unknown substrate	ABC transporter, ATP-binding/permease protein, MDR family	1	1	1	NA	NA	NA	NA	NA	NA	NA	NA	NA	NA	NA	NA
EF1734		Hypothetical proteins	Conserved	conserved hypothetical protein	1	1	1	-0.5445	0.006257	-1.32474	3.112e-07	-1.35864	3.72e-06	-0.7239	0.01093	-0.164508	0.2909	-0.6367	0.01326
EF1735		Hypothetical proteins		hypothetical protein	1	1	1	-0.5356	0.01775	0.167748	0.238	NA	NA	NA	NA	NA	NA	NA	NA
EF1736	nfo	DNA metabolism	DNA replication, recombination, and repair	endonuclease IV	1	1	1	-0.3808	0.0585	0.200173	0.07539	-0.941253	0.0009058	0.4853	0.04901	-0.0919557	0.5928	0.4477	0.1706
EF1737		Hypothetical proteins		hypothetical protein	1	1	1	-0.1627	0.3874	0.705985	0.001137	-1.02361	0.003295	0.5511	0.01124	-0.215003	0.07905	1.044	0.0005993
EF1738		Hypothetical proteins	Conserved	conserved hypothetical protein	1	1	1	-0.3785	0.1249	0.487692	0.001516	-0.72721	0.002954	NA	NA	NA	NA	NA	NA
EF1739	tryS-2	Protein synthesis	tRNA aminoacylation	tyrosyl-tRNA synthetase	1	1	1	-0.4235	0.02256	-1.33674	4.906e-05	-0.912939	0.002165	-0.3941	0.1568	-0.273523	0.08232	-0.629	0.004377
EF1740		Cell envelope	Biosynthesis/degradation of murein sacculus/peptidoglycan	penicillin-binding protein 1B, putative	1	1	1	-0.1115	0.6043	-0.542334	0.002861	0.196696	0.4986	0.2441	0.5229	-0.171826	0.3533	-0.07084	0.7385
EF1741	ccpA	Regulatory functions	DNA interactions	catabolite control protein A	1	1	1	0.5034	0.006816	0.906178	0.0001359	-0.263948	0.2758	0.2889	0.3008	0.462861	0.004994	0.2471	0.2399
EF1743	pepQ-2	Protein fate	Degradation of proteins, peptides, and glycopeptides	proline dipeptidase	1	1	1	0.3988	0.03139	0.519363	0.04287	0.183522	0.2715	0.6009	0.04274	0.296739	0.07856	0.9029	0.00774
EF1744		Cellular processes	Adaptations to atypical conditions	general stress protein, putative	1	1	1	0.6335	0.001419	1.84434	2.4e-06	0.0118455	0.9657	0.5125	0.04275	0.815743	3.347e-05	1.75	2.046e-05
EF1745		Hypothetical proteins	Conserved	conserved hypothetical protein	1	1	1	0.9071	8.528e-05	1.98411	4.059e-09	0.21765	0.5361	0.3994	0.2137	0.769951	5.373e-05	1.595	1.704e-05
EF1746	galU	Cell envelope	Biosynthesis and degradation of surface poly/liposaccharides	UTP-glucose-1-phosphate uridylyltransferase	1	1	1	8.197e-05	0.9996	0.111317	0.5153	-0.407494	0.2069	-0.1932	0.6168	0.0679298	0.7143	-0.05769	0.8486
EF1747	gpsA	Energy metabolism	Other	glycerol-3-phosphate dehydrogenase (NAD(P)+)	1	1	1	-0.1436	0.3659	-0.346495	0.05732	-0.402584	0.1027	-0.3164	0.1448	-0.266452	0.06468	0.02394	0.9156
EF1748	lgt	Protein fate	Protein modification and repair	prolipoprotein diacylglyceryl transferase	1	1	1	-0.166	0.4007	-0.241441	0.09764	NA	NA	-0.114	0.8401	-0.0512747	0.7944	0.0379	0.8695
EF1749	hprK	Regulatory functions	Protein interactions	HPr(Ser) serine kinase/phosphatase	1	1	1	0.01122	0.9566	-0.0948299	0.5563	-0.157628	0.5716	-0.2741	0.3473	-0.137247	0.5628	-0.3165	0.1502
EF1750		Unknown function	General	endo/excinuclease amino terminal domain protein	1	1	1	-0.6479	0.004105	NA	NA	-1.12602	0.0002511	0.2825	0.1564	-0.404162	0.02938	-0.08707	0.7909
EF1751		Cell envelope	Other	membrane protein, putative	1	1	1	1.472	1.716e-05	1.58633	3.295e-06	1.82869	6.731e-07	0.3892	0.1202	1.22153	0.0001811	1.174	1.175e-05
EF1752		Hypothetical proteins	Conserved	conserved hypothetical protein	1	1	1	1.406	1.325e-05	1.02625	1.766e-05	2.22083	1.654e-07	0.2445	0.411	1.01679	7.824e-05	0.97	0.000314
EF1753		Hypothetical proteins	Conserved	conserved hypothetical protein	1	1	1	2.572	3.095e-07	0.462302	0.002775	4.01184	5.893e-07	-0.3249	0.2959	2.19994	2.285e-06	0.7076	0.00638
EF1754		Unknown function	General	PhoU family protein	1	1	1	-0.4778	0.01875	-0.263975	0.02516	-0.593122	0.002019	-0.372	0.2653	0.0178797	0.9293	NA	NA
EF1755		Transport and binding proteins	Anions	phosphate ABC transporter, ATP-binding protein	1	1	1	-0.7868	0.0006054	-1.0983	2.649e-06	NA	NA	NA	NA	NA	NA	NA	NA
EF1756		Transport and binding proteins	Anions	phosphate ABC transporter, ATP-binding protein	1	0	1	-0.598	0.001782	-1.28607	3.083e-06	-0.717831	0.01994	-0.447	0.03191	-0.647116	0.00104	-1.055	0.0002913
EF1757		Transport and binding proteins	Anions	phosphate ABC transporter, permease protein	1	1	1	-0.7464	0.0005548	-1.60864	1.019e-05	-0.839012	0.0006528	-0.5976	0.009986	-0.549523	0.002711	-0.8009	0.007102
EF1758		Transport and binding proteins	Anions	phosphate ABC transporter, permease protein	1	1	1	-0.7246	0.005355	-1.68645	2.549e-05	NA	NA	NA	NA	NA	NA	NA	NA
EF1759		Transport and binding proteins	Anions	phosphate ABC transporter, phosphate-binding protein	1	1	1	-0.7398	0.0006346	-0.828907	0.0001012	-0.639775	0.01304	-0.3956	0.08104	-0.583803	0.02295	-0.4965	0.1005
EF1760		Cellular processes	Cell division	cell division ABC transporter, permease protein FtsX, putative	1	1	1	-1.496	3.535e-05	-0.954079	8.487e-05	NA	NA	-0.6166	0.1986	-0.977397	0.0002187	-0.7178	0.04753
EF1761	ftsE	Cellular processes	Cell division	cell division ATP-binding protein FtsE	1	1	1	-1.467	1.196e-05	-0.756414	0.06321	-1.08193	2.426e-05	-0.8405	0.001762	-1.44707	2.77e-06	-1.681	4.385e-06
EF1763	secA	Protein fate	Protein and peptide secretion and trafficking	preprotein translocase, SecA subunit	1	1	1	0.1358	0.4579	-0.585856	0.001054	-0.202538	0.1692	-0.3416	0.07659	-0.0437103	0.7536	-0.4939	0.0146
EF1764	yfiA	Protein synthesis	Translation factors	ribosomal subunit interface protein	1	1	1	0.7664	0.003485	1.14514	1.246e-05	-0.0753993	0.7182	0.2067	0.4443	0.608692	0.0003321	0.329	0.0662
EF1765	comFC	Cellular processes	DNA transformation	competence protein F	1	1	1	NA	NA	NA	NA	NA	NA	NA	NA	NA	NA	NA	NA
EF1767	comFA	Cellular processes	DNA transformation	competence protein F	1	1	1	NA	NA	NA	NA	NA	NA	NA	NA	NA	NA	NA	NA
EF1768		Transport and binding proteins	Unknown substrate	ABC transporter, ATP-binding protein	1	1	1	0.01456	0.9483	-0.109166	0.2905	0.291699	0.06101	0.1923	0.3962	NA	NA	-0.1273	0.5095
EF1769		Signal transduction	PTS	PTS system, IIB component, putative	1	1	1	0.3439	0.1942	0.942323	3.485e-05	NA	NA	NA	NA	NA	NA	NA	NA
EF1770		Hypothetical proteins		hypothetical protein	1	1	1	NA	NA	0.449891	0.005177	NA	NA	NA	NA	NA	NA	NA	NA
EF1771		Hypothetical proteins	Conserved	conserved hypothetical protein TIGR00257	1	1	1	-0.3976	0.03954	0.277511	0.02419	-0.279051	0.09006	0.3998	0.1178	-0.416973	0.03304	0.1319	0.4818
EF1772		Hypothetical proteins	Conserved	conserved hypothetical protein	1	1	1	-0.3109	0.07589	0.330434	0.006338	-0.262222	0.1352	0.4897	0.02846	-0.278457	0.07045	0.156	0.2829
EF1773		Fatty acid and phospholipid metabolism	Biosynthesis	short chain dehydrogenase	1	1	1	-0.4733	0.01002	-0.328594	0.01945	-0.445326	0.00617	-0.1016	0.68	-0.74725	0.0003107	0.07378	0.6423
EF1774		Hypothetical proteins	Conserved	conserved hypothetical protein	1	1	1	-1.251	4.475e-06	-1.8946	4.858e-08	-1.74244	8.469e-06	-0.5248	0.1552	-1.50886	3.041e-05	-0.9185	0.0003281
EF1775		Hypothetical proteins		hypothetical protein	1	1	1	NA	NA	NA	NA	NA	NA	NA	NA	NA	NA	NA	NA
EF1776		Hypothetical proteins	Domain	conserved domain protein	1	1	1	0.5376	0.003039	1.27865	8.197e-07	0.273698	0.2065	0.5398	0.01729	0.720088	0.0007695	1.239	5.564e-06
EF1777	purD	Purines, pyrimidines, nucleosides, and nucleotides	Purine ribonucleotide biosynthesis	phosphoribosylamine--glycine ligase	1	1	1	NA	NA	NA	NA	NA	NA	0.4975	0.3549	NA	NA	NA	NA
EF1778	purH	Purines, pyrimidines, nucleosides, and nucleotides	Purine ribonucleotide biosynthesis	phosphoribosylaminoimidazolecarboxamide formyltransferase	1	1	1	NA	NA	NA	NA	NA	NA	NA	NA	NA	NA	NA	NA
EF1779	purN	Purines, pyrimidines, nucleosides, and nucleotides	Purine ribonucleotide biosynthesis	phosphoribosylglycinamide formyltransferase	1	1	1	NA	NA	NA	NA	NA	NA	NA	NA	NA	NA	NA	NA
EF1780	purM	Purines, pyrimidines, nucleosides, and nucleotides	Purine ribonucleotide biosynthesis	phosphoribosylformylglycinamidine cyclo-ligase	1	1	1	NA	NA	NA	NA	NA	NA	NA	NA	NA	NA	NA	NA
EF1781	purF	Purines, pyrimidines, nucleosides, and nucleotides	Purine ribonucleotide biosynthesis	amidophosphoribosyltransferase	1	1	1	NA	NA	NA	NA	NA	NA	NA	NA	NA	NA	NA	NA
EF1782	purL	Purines, pyrimidines, nucleosides, and nucleotides	Purine ribonucleotide biosynthesis	phosphoribosylformylglycinamidine synthase II	1	1	1	NA	NA	NA	NA	0.750387	0.01245	NA	NA	NA	NA	NA	NA
EF1783	purQ	Purines, pyrimidines, nucleosides, and nucleotides	Purine ribonucleotide biosynthesis	phosphoribosylformylglycinamidine synthetase I	1	1	1	NA	NA	NA	NA	0.646599	0.04396	NA	NA	1.55919	0.0001206	NA	NA
EF1784	purS	Purines, pyrimidines, nucleosides, and nucleotides	Purine ribonucleotide biosynthesis	phosphoribosylformylglycinamidine synthase, PurS protein	1	1	1	NA	NA	NA	NA	0.179265	0.5285	NA	NA	NA	NA	NA	NA
EF1785	purC	Purines, pyrimidines, nucleosides, and nucleotides	Purine ribonucleotide biosynthesis	phosphoribosylaminoimidazole-succinocarboxamide synthase	1	0	1	NA	NA	NA	NA	NA	NA	NA	NA	NA	NA	NA	NA
EF1786	purK-1	Purines, pyrimidines, nucleosides, and nucleotides	Purine ribonucleotide biosynthesis	phosphoribosylaminoimidazole carboxylase, ATPase subunit	1	1	1	NA	NA	NA	NA	NA	NA	NA	NA	NA	NA	NA	NA
EF1787	purE	Purines, pyrimidines, nucleosides, and nucleotides	Purine ribonucleotide biosynthesis	phosphoribosylaminoimidazole carboxylase, catalytic subunit	1	1	1	NA	NA	NA	NA	NA	NA	NA	NA	NA	NA	NA	NA
EF1789		Unknown function	General	SPFH domain/Band 7 family protein	1	1	1	1.507	0.000119	2.06464	6.124e-07	0.829568	0.001941	0.5685	0.09652	1.09593	5.006e-05	2.132	3.165e-06
EF1790		Unknown function	General	YjeF-related protein	1	1	1	0.5793	0.009845	0.450265	0.008205	0.691936	0.001774	0.119	0.6736	0.624763	0.002756	0.9525	0.0005226
EF1791		Transport and binding proteins	Amino acids, peptides and amines	pheromone binding protein	1	1	1	0.3572	0.3029	0.583032	0.001904	NA	NA	NA	NA	NA	NA	NA	NA
EF1792		Hypothetical proteins	Conserved	conserved hypothetical protein	1	1	1	0.1473	0.7389	NA	NA	NA	NA	NA	NA	NA	NA	NA	NA
EF1793	ilvE	Amino acid biosynthesis	Pyruvate family	branched-chain amino acid aminotransferase	1	1	1	-0.2895	0.1883	-0.144213	0.2211	-0.0870098	0.5482	-0.1588	0.4925	-0.059086	0.7334	0.1153	0.624
EF1794		Hypothetical proteins	Conserved	conserved hypothetical protein	1	1	1	1.152	0.000398	2.78125	6.218e-07	0.497439	0.1292	0.6798	0.03425	NA	NA	NA	NA
EF1796		Cell envelope	Other	lipoprotein, putative	1	1	1	0.4664	0.006528	3.59432	5.373e-11	0.186637	0.4323	2.549	1.998e-06	0.455419	0.009269	3.394	8.145e-10
EF1797		Hypothetical proteins	Conserved	conserved hypothetical protein	1	1	1	-0.3488	0.0684	-0.242782	0.06276	-0.354211	0.0837	0.1092	0.6431	0.0017974	0.9931	0.178	0.4094
EF1798		Hypothetical proteins		hypothetical protein	1	1	1	-0.1765	0.3527	-0.0400441	0.85	-0.170953	0.5031	0.4569	0.03363	-0.0144693	0.9456	0.03244	0.9062
EF1800		Hypothetical proteins	Conserved	conserved hypothetical protein	1	1	1	NA	NA	NA	NA	NA	NA	NA	NA	NA	NA	NA	NA
EF1801		Signal transduction	PTS	PTS system, IIA component	1	1	1	0.7284	0.007173	NA	NA	NA	NA	NA	NA	NA	NA	NA	NA
EF1802		Signal transduction	PTS	PTS system, IID component	1	1	1	NA	NA	NA	NA	NA	NA	NA	NA	NA	NA	NA	NA
EF1803		Signal transduction	PTS	PTS system, IIC component	1	1	1	NA	NA	NA	NA	NA	NA	NA	NA	NA	NA	NA	NA
EF1804		Signal transduction	PTS	PTS system, IIB component	1	1	1	NA	NA	NA	NA	NA	NA	NA	NA	NA	NA	NA	NA
EF1805		Energy metabolism	Biosynthesis and degradation of polysaccharides	glycosyl hydrolase, family 35	1	1	1	NA	NA	NA	NA	NA	NA	NA	NA	NA	NA	NA	NA
EF1806	lacC	Energy metabolism	Biosynthesis and degradation of polysaccharides	tagatose-6-phosphate kinase	1	1	1	NA	NA	NA	NA	NA	NA	NA	NA	NA	NA	NA	NA
EF1807	lacD-2	Energy metabolism	Biosynthesis and degradation of polysaccharides	tagatose 1,6-diphosphate aldolase	1	1	1	NA	NA	NA	NA	NA	NA	NA	NA	NA	NA	NA	NA
EF1808		Unknown function	Enzymes of unknown specificity	agaS protein	1	1	1	NA	NA	NA	NA	NA	NA	NA	NA	NA	NA	NA	NA
EF1809		Regulatory functions	DNA interactions	transcriptional regulator, GntR family	1	1	1	NA	NA	NA	NA	NA	NA	NA	NA	NA	NA	NA	NA
EF1810	gspA-1	Cellular processes	Adaptations to atypical conditions	general stress protein A	1	1	1	0.5516	0.04494	2.05503	6.48e-07	NA	NA	NA	NA	NA	NA	NA	NA
EF1811	gspA-2	Cellular processes	Adaptations to atypical conditions	general stress protein A	1	1	1	1.104	0.00023	4.07868	5.089e-10	1.32149	5.996e-06	NA	NA	NA	NA	2.653	2.466e-05
EF1812		Hypothetical proteins		hypothetical protein	1	1	0	NA	NA	NA	NA	NA	NA	NA	NA	NA	NA	NA	NA
EF1813		Unknown function	General	sulfatase domain protein	1	1	0	NA	NA	NA	NA	NA	NA	NA	NA	NA	NA	NA	NA
EF1814		Transport and binding proteins	Other	drug resistance transporter, EmrB/QacA family protein	1	1	0	NA	NA	NA	NA	NA	NA	NA	NA	NA	NA	NA	NA
EF1815		Regulatory functions	DNA interactions	transcriptional regulator, LysR family, putative	1	1	0	NA	NA	NA	NA	NA	NA	NA	NA	NA	NA	NA	NA
EF1816		Hypothetical proteins	Conserved	conserved hypothetical protein	1	1	0	-0.1492	0.461	-0.0810679	0.5692	0.174782	0.4279	0.2356	0.3208	NA	NA	NA	NA
EF1817	sprE	Protein fate	Degradation of proteins, peptides, and glycopeptides	serine proteinase, V8 family	1	1	0	-0.4518	0.02068	0.212467	0.155	NA	NA	NA	NA	NA	NA	NA	NA
EF1818	gelE	Cell envelope	Other	coccolysin	1	1	0	-0.5186	0.006327	-0.231317	0.212	-0.350127	0.03869	NA	NA	NA	NA	NA	NA
EF1820	fsrC	Signal transduction	Two-component systems	histidine kinase, putative	1	1	0	0.1693	0.5241	0.966555	7.3e-05	NA	NA	NA	NA	NA	NA	NA	NA
EF1821	fsrB	Unknown function	General	agrBfs protein	1	1	0	0.2318	0.2028	0.984018	5.555e-06	0.252392	0.1692	0.2264	0.3496	NA	NA	NA	NA
EF1822	fsrA	Signal transduction	Two-component systems	response regulator	1	1	0	0.6561	0.001789	0.792789	1.544e-05	0.387393	0.1365	0.3793	0.233	NA	NA	NA	NA
EF1823		Cell envelope	Biosynthesis/degradation of murein sacculus/peptidoglycan	N-acetylmuramoyl-L-alanine amidase, family 4	1	1	0	NA	NA	NA	NA	NA	NA	NA	NA	NA	NA	NA	NA
EF1824		Cell envelope	Biosynthesis and degradation of surface poly/liposaccharides	glycosyl hydrolase, family 31/fibronectin type III domain protein	1	1	0	NA	NA	NA	NA	NA	NA	NA	NA	NA	NA	NA	NA
EF1825		Hypothetical proteins	Domain	conserved domain protein	1	1	0	NA	NA	NA	NA	NA	NA	NA	NA	NA	NA	NA	NA
EF1826		Energy metabolism	Fermentation	alcohol dehydrogenase, zinc-containing	1	1	0	0.5628	0.01791	0.0871377	0.56	0.0854071	0.6737	NA	NA	NA	NA	NA	NA
EF1827		Hypothetical proteins	Conserved	conserved hypothetical protein	1	1	0	NA	NA	NA	NA	NA	NA	NA	NA	NA	NA	NA	NA
EF1828		Transport and binding proteins	Other	glycerol uptake facilitator protein, putative	1	1	0	NA	NA	NA	NA	NA	NA	NA	NA	NA	NA	NA	NA
EF1829		Signal transduction	PTS	PTS system, IID component	1	1	0	NA	NA	NA	NA	NA	NA	NA	NA	NA	NA	NA	NA
EF1830		Signal transduction	PTS	PTS system, IIC component	1	1	0	NA	NA	NA	NA	NA	NA	NA	NA	NA	NA	NA	NA
EF1833		Hypothetical proteins		hypothetical protein	1	1	0	NA	NA	NA	NA	NA	NA	NA	NA	NA	NA	NA	NA
EF1834	lacB	Energy metabolism	Biosynthesis and degradation of polysaccharides	galactose-6-phosphate isomerase, LacB subunit	1	1	0	NA	NA	NA	NA	NA	NA	NA	NA	NA	NA	NA	NA
EF1835	lacA	Energy metabolism	Biosynthesis and degradation of polysaccharides	galactose-6-phosphate isomerase, LacA subunit	1	1	0	NA	NA	NA	NA	NA	NA	NA	NA	NA	NA	NA	NA
EF1836		Signal transduction	PTS	PTS system, IIA component, putative	1	1	0	NA	NA	NA	NA	NA	NA	NA	NA	NA	NA	NA	NA
EF1837		Signal transduction	PTS	PTS system, IIB component, putative	1	1	0	NA	NA	NA	NA	NA	NA	NA	NA	NA	NA	NA	NA
EF1838		Signal transduction	PTS	PTS system, IIC component	1	1	0	0.4523	0.1239	NA	NA	0.335908	0.09006	NA	NA	NA	NA	NA	NA
EF1839	lacR	Regulatory functions	DNA interactions	lactose phosphotransferase system repressor LacR	1	1	0	0.2873	0.2874	0.59501	0.006648	0.0635136	0.7866	NA	NA	NA	NA	NA	NA
EF1841		Unknown function	General	HD domain protein	1	1	0	NA	NA	NA	NA	NA	NA	NA	NA	NA	NA	NA	NA
EF1843		Energy metabolism	Biosynthesis and degradation of polysaccharides	polysaccharide deacetylase family protein	1	1	0	NA	NA	NA	NA	NA	NA	NA	NA	NA	NA	NA	NA
EF1844		Hypothetical proteins		hypothetical protein	1	0	0	NA	NA	NA	NA	NA	NA	NA	NA	NA	NA	NA	NA
EF1846		Hypothetical proteins		hypothetical protein	1	0	0	NA	NA	NA	NA	NA	NA	NA	NA	NA	NA	NA	NA
EF1847		DNA metabolism	DNA replication, recombination, and repair	site-specific recombinase, phage integrase family	1	0	0	0.2232	0.3664	NA	NA	NA	NA	NA	NA	NA	NA	NA	NA
EF1848		Hypothetical proteins		hypothetical protein	1	0	0	NA	NA	NA	NA	NA	NA	NA	NA	NA	NA	NA	NA
EF1849		Hypothetical proteins	Conserved	conserved hypothetical protein	1	0	0	NA	NA	NA	NA	NA	NA	NA	NA	NA	NA	NA	NA
EF1850		Hypothetical proteins	Conserved	conserved hypothetical protein	1	0	0	NA	NA	NA	NA	NA	NA	NA	NA	NA	NA	NA	NA
EF1851		Energy metabolism	Biosynthesis and degradation of polysaccharides	glycosyl hydrolase, family 35	1	0	0	NA	NA	NA	NA	NA	NA	NA	NA	NA	NA	NA	NA
EF1853		Hypothetical proteins		hypothetical protein	1	0	0	-0.3091	0.1538	-0.0073469	0.9619	NA	NA	NA	NA	NA	NA	NA	NA
EF1855		Mobile and extrachromosomal element functions	Transposon functions	transposase, IS256 family	1	0	0	0.0747	0.7961	0.245053	0.162	NA	NA	NA	NA	NA	NA	NA	NA
EF1858	panD	Biosynthesis of cofactors, prosthetic groups, carriers	Pantothenate and coenzyme A	aspartate 1-decarboxylase	1	0	0	0.3585	0.1391	-1.07309	6.714e-07	NA	NA	NA	NA	NA	NA	NA	NA
EF1859	panC	Biosynthesis of cofactors, prosthetic groups, carriers	Pantothenate and coenzyme A	pantoate--beta-alanine ligase	1	0	0	0.315	0.2389	-0.87342	1.533e-05	NA	NA	NA	NA	NA	NA	NA	NA
EF1860	panB	Biosynthesis of cofactors, prosthetic groups, carriers	Pantothenate and coenzyme A	3-methyl-2-oxobutanoate hydroxymethyltransferase	1	0	0	0.427	0.03017	-0.360024	0.0184	NA	NA	NA	NA	NA	NA	NA	NA
EF1861		Hypothetical proteins	Domain	conserved domain protein	1	0	0	0.1579	0.4175	-0.556116	0.0007047	NA	NA	NA	NA	NA	NA	NA	NA
EF1863		Signal transduction	Two-component systems	sensor histidine kinase	1	0	0	-0.1632	0.638	-0.325423	0.02307	NA	NA	NA	NA	NA	NA	NA	NA
EF1864		Regulatory functions	DNA interactions	DNA-binding response regulator	1	0	0	NA	NA	NA	NA	NA	NA	NA	NA	NA	NA	NA	NA
EF1867		Transport and binding proteins	Unknown substrate	permease, putative	1	0	0	NA	NA	NA	NA	NA	NA	NA	NA	NA	NA	NA	NA
EF1868		Transport and binding proteins	Unknown substrate	ABC transporter, ATP-binding protein	1	0	1	NA	NA	NA	NA	NA	NA	NA	NA	NA	NA	NA	NA
EF1869		Transport and binding proteins	Unknown substrate	permease, putative	1	0	0	NA	NA	NA	NA	NA	NA	NA	NA	NA	NA	NA	NA
EF1871		Energy metabolism	Electron transport	thioredoxin family protein	1	0	0	NA	NA	NA	NA	NA	NA	NA	NA	NA	NA	NA	NA
EF1872		Hypothetical proteins	Domain	conserved domain protein	1	0	0	NA	NA	NA	NA	NA	NA	NA	NA	NA	NA	NA	NA
EF1874		Mobile and extrachromosomal element functions	Transposon functions	transposase, IS256 family	1	0	1	NA	NA	NA	NA	NA	NA	NA	NA	NA	NA	NA	NA
EF1875		Hypothetical proteins	Conserved	conserved hypothetical protein	1	0	0	NA	NA	NA	NA	NA	NA	NA	NA	NA	NA	NA	NA
EF1876		Cell envelope	Other	lipoprotein, NLP/P60 family	1	0	0	NA	NA	NA	NA	NA	NA	NA	NA	NA	NA	NA	NA
EF1877		Cell envelope	Other	membrane protein, putative	1	0	0	NA	NA	NA	NA	NA	NA	NA	NA	NA	NA	NA	NA
EF1878		Unknown function	General	ATP/GTP-binding protein, putative	1	0	0	NA	NA	NA	NA	NA	NA	NA	NA	NA	NA	NA	NA
EF1879		Hypothetical proteins	Conserved	conserved hypothetical protein	1	0	0	NA	NA	NA	NA	NA	NA	NA	NA	NA	NA	NA	NA
EF1880		Hypothetical proteins		hypothetical protein	1	0	0	NA	NA	NA	NA	NA	NA	NA	NA	NA	NA	NA	NA
EF1881		Hypothetical proteins	Domain	conserved domain protein	1	0	0	NA	NA	NA	NA	NA	NA	NA	NA	NA	NA	NA	NA
EF1882		Hypothetical proteins	Conserved	conserved hypothetical protein	1	0	0	NA	NA	NA	NA	NA	NA	NA	NA	NA	NA	NA	NA
EF1883		Hypothetical proteins	Conserved	conserved hypothetical protein	1	0	0	NA	NA	NA	NA	NA	NA	NA	NA	NA	NA	NA	NA
EF1884		Mobile and extrachromosomal element functions	Transposon functions	transposase, IS116/IS110/IS902 family	1	0	0	NA	NA	NA	NA	NA	NA	NA	NA	NA	NA	NA	NA
EF1885		Hypothetical proteins		hypothetical protein	1	0	0	NA	NA	NA	NA	NA	NA	NA	NA	NA	NA	NA	NA
EF1886		Regulatory functions	DNA interactions	transcriptional regulator, Cro/CI family	1	0	1	NA	NA	NA	NA	NA	NA	NA	NA	NA	NA	NA	NA
EF1887		Hypothetical proteins	Conserved	conserved hypothetical protein	1	0	0	NA	NA	NA	NA	NA	NA	NA	NA	NA	NA	NA	NA
EF1888		Hypothetical proteins		hypothetical protein	1	0	0	NA	NA	NA	NA	NA	NA	NA	NA	NA	NA	NA	NA
EF1889		Hypothetical proteins	Domain	conserved domain protein	1	0	0	0.1852	0.395	0.536987	0.0135	NA	NA	NA	NA	NA	NA	NA	NA
EF1890		Hypothetical proteins	Domain	conserved domain protein	1	1	0	NA	NA	NA	NA	NA	NA	NA	NA	NA	NA	NA	NA
EF1892		Cellular processes	Cell division	FtsK/SpoIIIE family protein	1	0	0	NA	NA	NA	NA	NA	NA	NA	NA	NA	NA	NA	NA
EF1893		Hypothetical proteins		hypothetical protein	1	0	0	NA	NA	NA	NA	NA	NA	NA	NA	NA	NA	NA	NA
EF1894		Hypothetical proteins	Conserved	conserved hypothetical protein	1	0	0	NA	NA	NA	NA	NA	NA	NA	NA	NA	NA	NA	NA
EF1895		Hypothetical proteins	Conserved	conserved hypothetical protein	1	0	0	NA	NA	NA	NA	NA	NA	NA	NA	NA	NA	NA	NA
EF1896		Cell envelope	Other	cell wall surface anchor family protein	1	0	1	NA	NA	NA	NA	NA	NA	NA	NA	NA	NA	NA	NA
EF1897		Hypothetical proteins		hypothetical protein	1	1	0	NA	NA	NA	NA	NA	NA	NA	NA	NA	NA	NA	NA
EF1898	rplS	Protein synthesis	Ribosomal proteins: synthesis and modification	ribosomal protein L19	1	1	1	-0.2596	0.1677	-0.836476	0.0004671	-1.28293	1.891e-05	-0.6178	0.1872	-0.386077	0.004144	-1.863	9.282e-07
EF1899	trmD	Protein synthesis	tRNA and rRNA base modification	tRNA (guanine-N1)-methyltransferase	1	1	1	-0.02576	0.9131	-0.465726	0.0008795	-0.234806	0.1265	0.1403	0.5931	-0.329748	0.03326	-0.1911	0.3345
EF1900	rimM	Transcription	RNA processing	16S rRNA processing protein RimM	1	1	1	-0.3737	0.03544	-0.0228315	0.891	NA	NA	NA	NA	NA	NA	NA	NA
EF1901		Transport and binding proteins	Cations and iron carrying compounds	Mn2+/Fe2+ transporter, NRAMP family	1	1	1	1.429	0.000505	2.53786	3.895e-07	1.26191	0.0003035	0.7467	0.001653	1.79896	4.921e-05	1.583	5.753e-05
EF1902		Unknown function	Enzymes of unknown specificity	glyoxylase family protein	1	1	1	0.5735	0.0211	1.44991	2.024e-07	0.33364	0.02946	0.6348	0.008456	0.678373	0.001207	1.51	2.44e-06
EF1903		Hypothetical proteins	Conserved	conserved hypothetical protein	1	1	1	0.6927	0.02526	0.529319	0.02374	1.29829	0.001707	-0.04485	0.8854	1.03795	0.0002625	0.1826	0.4477
EF1904		Fatty acid and phospholipid metabolism	Degradation	glycerophosphoryl diester phosphodiesterase family protein	1	1	1	0.08545	0.7523	-0.912589	0.0005833	0.952572	0.004258	-0.5922	0.03767	0.388536	0.08858	-0.633	0.009853
EF1906		Hypothetical proteins	Conserved	conserved hypothetical protein	1	1	1	-0.396	0.1183	0.0668509	0.4887	-0.794111	0.00168	-0.08087	0.8394	-0.307196	0.07486	0.01716	0.9229
EF1907		Unknown function	General	maoC family protein	1	1	1	-0.3194	0.04904	0.0946618	0.448	-0.626025	0.003174	0.08904	0.6186	-0.262866	0.02378	-0.2703	0.1204
EF1908	murC	Cell envelope	Biosynthesis/degradation of murein sacculus/peptidoglycan	UDP-N-acetylmuramate--alanine ligase	1	1	1	-0.1358	0.5229	-0.682127	0.0001344	NA	NA	NA	NA	NA	NA	NA	NA
EF1909		Hypothetical proteins		hypothetical protein	1	1	1	NA	NA	NA	NA	NA	NA	NA	NA	NA	NA	NA	NA
EF1910		Hypothetical proteins	Conserved	conserved hypothetical protein	1	1	1	0.205	0.3467	0.799032	2.185e-05	NA	NA	NA	NA	NA	NA	NA	NA
EF1911		Hypothetical proteins	Conserved	conserved hypothetical protein	1	1	1	-0.1973	0.3892	0.432488	0.02158	0.22208	0.4455	0.6908	0.09135	0.228391	0.4487	0.996	0.02578
EF1912		Unknown function	General	ROK family protein	1	1	1	-0.2752	0.2389	-0.58917	0.003107	-0.0925591	0.5597	-0.2502	0.2803	-0.282541	0.0623	-0.2049	0.2978
EF1913		Hypothetical proteins	Conserved	conserved hypothetical protein TIGR00278	1	1	1	0.2434	0.2758	0.003181	0.9916	0.0885704	0.5216	0.07597	0.788	0.0176722	0.9155	0.1224	0.547
EF1914		Hypothetical proteins		hypothetical protein	1	1	1	NA	NA	NA	NA	NA	NA	NA	NA	NA	NA	NA	NA
EF1915		Hypothetical proteins		hypothetical protein	1	1	1	0.798	0.001249	1.11091	6.864e-06	0.28457	0.1412	0.5078	0.01772	0.565245	0.0006509	1.507	1.181e-06
EF1916		Unknown function	General	GTP-binding protein	1	1	1	-0.2455	0.2398	-0.877105	7.737e-05	NA	NA	NA	NA	-0.150245	0.6043	NA	NA
EF1917	clpX	Protein fate	Degradation of proteins, peptides, and glycopeptides	ATP-dependent Clp protease, ATP-binding subunit ClpX	1	1	1	-0.4035	0.1636	-0.232206	0.09392	-0.553557	0.009174	-0.09793	0.664	-0.421932	0.02711	-0.05587	0.7684
EF1918		Hypothetical proteins	Conserved	conserved hypothetical protein	1	1	1	0.3266	0.2266	-0.138554	0.2876	0.133239	0.3923	-0.4425	0.07876	0.292356	0.04376	0.1485	0.4802
EF1919		Unknown function	Enzymes of unknown specificity	acetyltransferase, GNAT family	1	1	1	0.9555	0.004236	NA	NA	NA	NA	NA	NA	NA	NA	NA	NA
EF1920		Transport and binding proteins	Carbohydrates, organic alcohols, and acids	C4-dicarboxylate anaerobic carrier	1	1	1	0.2207	0.2284	NA	NA	NA	NA	NA	NA	NA	NA	NA	NA
EF1921		Purines, pyrimidines, nucleosides, and nucleotides	Salvage of nucleosides and nucleotides	inosine-uridine preferring nucleoside hydrolase	1	1	1	0.429	0.04481	-0.817914	0.002637	0.388814	0.03934	-0.0868	0.7711	0.860862	0.0007568	0.6608	0.02066
EF1922		Regulatory functions	DNA interactions	transcriptional regulator, LacI/carbohydrate kinase, PfkB	1	1	1	0.006201	0.9802	0.129103	0.3643	-0.120413	0.4122	0.1729	0.6022	0.360746	0.04672	0.221	0.3547
EF1923		Hypothetical proteins		hypothetical protein	1	1	1	0.4116	0.1472	0.418433	0.02688	0.411112	0.01684	-0.1383	0.6088	0.643355	0.03089	0.5599	0.02912
EF1925		Hypothetical proteins		hypothetical protein	1	1	1	-0.3282	0.06229	-0.0358888	0.7659	-0.33312	0.07993	-0.05854	0.9029	NA	NA	NA	NA
EF1926		Hypothetical proteins	Conserved	conserved hypothetical protein	1	0	1	-0.08389	0.8169	0.40601	0.007095	NA	NA	NA	NA	NA	NA	NA	NA
EF1927	glpF	Transport and binding proteins	Other	glycerol uptake facilitator protein	1	1	1	1.407	7.973e-06	NA	NA	0.888442	0.0001185	NA	NA	1.28922	0.0001108	-0.02925	0.9011
EF1928		Energy metabolism	Other	alpha-glycerophosphate oxidase	1	1	1	1.279	1.311e-05	NA	NA	0.961104	0.001092	NA	NA	NA	NA	NA	NA
EF1929	glpK	Energy metabolism	Other	glycerol kinase	1	1	1	0.9204	0.0007268	NA	NA	0.475036	0.01971	-1.822	9.782e-05	0.618713	0.001502	NA	NA
EF1931		Hypothetical proteins	Conserved	conserved hypothetical protein	1	1	1	0.2935	0.08832	0.420913	0.01293	0.0829473	0.7068	0.1945	0.4465	0.437004	0.00893	0.9083	0.0007014
EF1932		Unknown function	Enzymes of unknown specificity	oxidoreductase, pyridine nucleotide-disulfide family	1	1	1	NA	NA	NA	NA	NA	NA	NA	NA	NA	NA	NA	NA
EF1933		Hypothetical proteins		hypothetical protein	1	1	1	-0.5594	0.02526	2.81495	6.247e-09	-1.14548	0.0002301	1.892	5.235e-05	-0.590983	0.04091	3.246	1.009e-08
EF1934		Hypothetical proteins	Domain	conserved domain protein	1	1	1	-0.624	0.0635	1.77957	2.386e-07	-0.974351	0.00168	0.9647	0.0001667	-0.486548	0.005271	1.962	1.255e-06
EF1935		Hypothetical proteins		hypothetical protein	1	1	1	NA	NA	NA	NA	NA	NA	NA	NA	NA	NA	NA	NA
EF1936		Hypothetical proteins		hypothetical protein	1	1	1	0.1793	0.3875	0.53819	0.006937	NA	NA	NA	NA	NA	NA	0.2365	0.3932
EF1937		Hypothetical proteins	Conserved	conserved hypothetical protein	1	1	1	NA	NA	NA	NA	NA	NA	NA	NA	NA	NA	NA	NA
EF1938		Transport and binding proteins	Cations and iron carrying compounds	cation-transporting ATPase, E1-E2 family	1	1	1	0.01411	0.9395	0.245153	0.07829	-0.640509	0.0004166	-0.1061	0.7228	0.0603633	0.7534	NA	NA
EF1939		Hypothetical proteins	Conserved	conserved hypothetical protein	1	1	1	-0.8604	0.001347	-0.388633	0.01517	NA	NA	NA	NA	NA	NA	NA	NA
EF1940		Regulatory functions	Other	cyclic AMP receptor protein, putative	1	1	1	0.7791	0.0006592	1.71877	2.649e-06	0.865668	0.0007779	1.352	0.0005362	0.622333	0.006348	1.382	2.208e-05
EF1941		Hypothetical proteins		hypothetical protein	1	1	1	0.05747	0.7801	1.02392	0.0005978	0.28166	0.086	0.8653	0.002771	0.158173	0.3893	1.117	0.0001278
EF1943		Transport and binding proteins	Other	drug resistance transporter, Bcr/CflA family protein	1	1	1	-0.2339	0.304	0.856533	0.004564	-0.300824	0.4958	0.7894	0.01006	-0.0385808	0.84	0.9084	5.46e-05
EF1944		Hypothetical proteins		hypothetical protein	1	1	1	-0.3904	0.1303	-0.182514	0.3585	-0.401752	0.03064	0.1652	0.4137	-0.648391	0.001548	-0.6818	0.004023
EF1945		Cell envelope	Other	membrane protein, putative	1	1	1	-0.2942	0.1292	0.363772	0.005102	-0.0047695	0.9845	NA	NA	NA	NA	NA	NA
EF1946		Hypothetical proteins		hypothetical protein	1	1	1	-0.4712	0.03137	-0.261892	0.4206	-0.338687	0.3798	-0.1664	0.3741	0.623564	0.00229	0.05662	0.8807
EF1947		Hypothetical proteins		hypothetical protein	1	1	1	-0.1343	0.5239	0.33296	0.01075	0.0027295	0.9956	-0.2211	0.2164	0.897751	0.0002707	0.3086	0.2201
EF1948		Hypothetical proteins	Conserved	conserved hypothetical protein	1	1	1	0.005093	0.9795	1.12486	8.932e-05	0.460949	0.03724	0.8607	0.007346	NA	NA	NA	NA
EF1949		Hypothetical proteins	Conserved	conserved hypothetical protein	1	1	1	0.7653	0.02081	1.60605	5.97e-07	0.291826	0.2357	NA	NA	0.602657	0.001283	NA	NA
EF1950	mphD	Unknown function	General	mocD family protein, putative	1	1	1	NA	NA	NA	NA	NA	NA	NA	NA	NA	NA	NA	NA
EF1951	mphC	Unknown function	General	phosphosugar-binding protein	1	1	1	NA	NA	NA	NA	NA	NA	NA	NA	NA	NA	NA	NA
EF1952	mphB	Signal transduction	PTS	PTS system, IID component	1	1	1	NA	NA	NA	NA	NA	NA	NA	NA	NA	NA	NA	NA
EF1953	mphA	Signal transduction	PTS	PTS system, IIC component	1	1	1	NA	NA	NA	NA	NA	NA	NA	NA	NA	NA	NA	NA
EF1955	mphR	Regulatory functions	Protein interactions	sigma-54 dependent DNA-binding response regulator	1	1	1	NA	NA	NA	NA	NA	NA	NA	NA	0.42352	0.02722	0.5515	0.04432
EF1956		Hypothetical proteins		hypothetical protein	1	1	1	NA	NA	NA	NA	NA	NA	NA	NA	NA	NA	NA	NA
EF1958		Purines, pyrimidines, nucleosides, and nucleotides	Nucleotide and nucleoside interconversions	deoxyguanosinetriphosphate triphosphohydrolase, putative	1	0	1	NA	NA	NA	NA	NA	NA	NA	NA	NA	NA	NA	NA
EF1959		Hypothetical proteins	Domain	conserved domain protein	1	0	1	NA	NA	NA	NA	NA	NA	NA	NA	NA	NA	0.7505	0.004023
EF1961	eno	Energy metabolism	Glycolysis/gluconeogenesis	enolase	1	1	1	0.2152	0.2888	0.487359	0.000597	-0.0286663	0.9117	-0.2421	0.3974	0.111491	0.6256	0.1989	0.2779
EF1962	tpiA	Energy metabolism	Glycolysis/gluconeogenesis	triosephosphate isomerase	1	1	1	0.01146	0.9594	-1.29214	5.587e-07	0.0862954	0.6967	-0.2961	0.3959	-0.157471	0.3116	-0.1398	0.6243
EF1963	pgk	Energy metabolism	Glycolysis/gluconeogenesis	phosphoglycerate kinase	1	1	1	-0.1713	0.386	-0.923526	8.239e-06	0.0615754	0.7326	0.001463	0.9952	-0.0684432	0.6348	-0.2757	0.1192
EF1964	gap-2	Energy metabolism	Glycolysis/gluconeogenesis	glyceraldehyde 3-phosphate dehydrogenases	1	1	1	0.223	0.2135	-0.125861	0.3226	0.100509	0.6095	0.1638	0.4713	0.207244	0.1155	0.5726	0.1401
EF1965		Regulatory functions	Other	transcriptional regulator, SorC family	1	1	1	0.71	0.002429	0.572244	0.01098	0.672256	0.06303	0.2897	0.3037	0.449663	0.04051	0.5679	0.2047
EF1966		Unknown function	General	YitT family protein	1	1	1	-0.4552	0.03103	-0.339497	0.02181	-0.420308	0.02391	-0.03071	0.9096	-0.102409	0.443	-0.3285	0.08839
EF1967		Hypothetical proteins	Conserved	conserved hypothetical protein	1	1	1	0.4243	0.05175	-0.357801	0.01441	NA	NA	NA	NA	NA	NA	NA	NA
EF1968		Hypothetical proteins	Conserved	conserved hypothetical protein	1	1	1	NA	NA	-0.489559	0.001167	NA	NA	NA	NA	NA	NA	NA	NA
EF1969		Biosynthesis of cofactors, prosthetic groups, carriers	Thiamine	phosphomethylpyrimidine kinase, putative	1	1	1	NA	NA	-0.383199	0.06779	NA	NA	NA	NA	NA	NA	NA	NA
EF1970	aspS	Protein synthesis	tRNA aminoacylation	aspartyl-tRNA synthetase	1	1	1	-0.02317	0.9235	-1.43165	2.689e-06	-0.258557	0.2857	-0.3054	0.1773	-0.0610552	0.7714	-0.4854	0.04266
EF1971	hisS	Protein synthesis	tRNA aminoacylation	histidyl-tRNA synthetase	1	1	1	0.1147	0.5994	-0.64985	0.0002563	-0.0622306	0.7701	-0.2017	0.5931	0.119319	0.5923	-0.1518	0.5253
EF1972		Hypothetical proteins		hypothetical protein	1	1	1	-0.605	0.02784	0.174016	0.1523	-0.220056	0.1619	-0.339	0.1537	-0.455574	0.008424	0.01887	0.9314
EF1973		Hypothetical proteins	Conserved	conserved hypothetical protein TIGR00256	1	1	1	-0.7791	0.0005308	-0.0034772	0.9803	-0.238154	0.1262	-0.5264	0.07426	-0.443997	0.01098	-0.06329	0.8127
EF1974	relA	Cellular processes	Adaptations to atypical conditions	GTP pyrophosphokinase	1	1	1	-0.06825	0.7961	-0.021888	0.9315	-0.093015	0.818	NA	NA	NA	NA	NA	NA
EF1975		Hypothetical proteins	Conserved	conserved hypothetical protein TIGR00046	1	1	1	-0.2728	0.2408	-0.575009	0.006061	-0.134527	0.6885	NA	NA	NA	NA	NA	NA
EF1976	prmA	Protein synthesis	Ribosomal proteins: synthesis and modification	ribosomal protein L11 methyltransferase	1	1	1	-0.2017	0.2259	-1.20326	1.469e-05	-0.198638	0.3542	-0.1998	0.5169	-0.171386	0.2107	-0.4184	0.1263
EF1977		Hypothetical proteins	Conserved	conserved hypothetical protein	1	1	1	0.06025	0.8149	-0.946856	1.788e-05	-0.191119	0.2083	-0.3429	0.2337	-0.156588	0.3544	-0.701	0.007459
EF1978		DNA metabolism	DNA replication, recombination, and repair	DNA-3-methyladenine glycosylase	1	1	1	-0.03471	0.9021	-0.844646	7.363e-05	-0.174471	0.3927	-0.2721	0.4083	-0.05199	0.7305	-0.3863	0.2599
EF1979		Unknown function	General	ATPase, AAA family	1	1	1	0.4588	0.02008	0.445641	0.002585	0.492459	0.009146	0.3754	0.1284	0.284486	0.07161	1.496	2.44e-06
EF1980		Hypothetical proteins		hypothetical protein	1	1	1	-0.5475	0.003461	-0.847456	9.955e-05	0.0015327	0.9942	0.1106	0.6597	0.0059833	0.966	-0.2801	0.2036
EF1981		Hypothetical proteins		hypothetical protein	1	1	1	0.9987	0.0004257	1.5064	7.168e-08	1.03314	0.001651	0.5794	0.06255	1.52539	1.148e-05	1.734	6.15e-05
EF1982		Cellular processes	Adaptations to atypical conditions	universal stress protein family	1	1	1	1.109	0.0002321	1.57629	4.21e-08	1.38322	4.218e-05	0.4734	0.1693	1.64396	2.548e-06	2.271	1.368e-07
EF1983	ackA	Energy metabolism	Fermentation	acetate kinase	1	1	1	-0.7672	0.0004322	-1.83378	4.137e-07	-1.40208	2.919e-06	-0.6962	0.02773	-0.681277	0.0007316	-0.9752	0.004312
EF1985		Hypothetical proteins		hypothetical protein	1	1	1	NA	NA	NA	NA	NA	NA	NA	NA	NA	NA	NA	NA
EF1986	comG6	Cellular processes	DNA transformation	competence protein	1	1	1	NA	NA	NA	NA	NA	NA	NA	NA	NA	NA	NA	NA
EF1987		Hypothetical proteins		hypothetical protein	1	1	1	NA	NA	NA	NA	NA	NA	NA	NA	NA	NA	NA	NA
EF1988		Hypothetical proteins		hypothetical protein	1	0	0	NA	NA	NA	NA	NA	NA	NA	NA	NA	NA	NA	NA
EF1989	hemH	Biosynthesis of cofactors, prosthetic groups, carriers	Heme, porphyrin, and cobalamin	ferrochelatase	1	0	0	-0.1823	0.4729	-0.444441	0.004368	NA	NA	NA	NA	NA	NA	NA	NA
EF1990		Hypothetical proteins		hypothetical protein	1	0	0	NA	NA	NA	NA	NA	NA	NA	NA	NA	NA	NA	NA
EF1991	cspC	Cellular processes	Adaptations to atypical conditions	cold shock protein CspC	1	1	0	-0.01201	0.9686	NA	NA	NA	NA	NA	NA	NA	NA	NA	NA
EF1992		Mobile and extrachromosomal element functions	Prophage functions	endolysin	1	0	0	NA	NA	NA	NA	NA	NA	NA	NA	NA	NA	NA	NA
EF1993		Mobile and extrachromosomal element functions	Prophage functions	holin	1	0	0	NA	NA	NA	NA	NA	NA	NA	NA	NA	NA	NA	NA
EF1994		Hypothetical proteins	Conserved	conserved hypothetical protein	1	0	1	NA	NA	NA	NA	NA	NA	NA	NA	NA	NA	NA	NA
EF1995		Hypothetical proteins		hypothetical protein	1	0	1	NA	NA	NA	NA	NA	NA	NA	NA	NA	NA	NA	NA
EF2001		Mobile and extrachromosomal element functions	Prophage functions	minor structural protein	1	0	0	NA	NA	NA	NA	NA	NA	NA	NA	NA	NA	NA	NA
EF2002		Mobile and extrachromosomal element functions	Prophage functions	tail protein, putative	1	0	0	NA	NA	NA	NA	NA	NA	NA	NA	NA	NA	NA	NA
EF2003		Mobile and extrachromosomal element functions	Prophage functions	tape measure protein, putative	1	0	0	NA	NA	NA	NA	NA	NA	NA	NA	NA	NA	NA	NA
EF2004		Hypothetical proteins	Domain	conserved domain protein	1	0	0	NA	NA	NA	NA	NA	NA	NA	NA	NA	NA	NA	NA
EF2005		Mobile and extrachromosomal element functions	Prophage functions	major tail protein, putative	1	0	0	NA	NA	NA	NA	NA	NA	NA	NA	NA	NA	NA	NA
EF2006		Hypothetical proteins		hypothetical protein	1	0	0	NA	NA	NA	NA	NA	NA	NA	NA	NA	NA	NA	NA
EF2007		Hypothetical proteins		hypothetical protein	1	0	0	NA	NA	NA	NA	NA	NA	NA	NA	NA	NA	NA	NA
EF2008		Protein synthesis	Ribosomal proteins: synthesis and modification	ribosomal protein L23, putative	1	0	0	NA	NA	NA	NA	NA	NA	NA	NA	NA	NA	NA	NA
EF2010		Hypothetical proteins		hypothetical protein	1	0	0	NA	NA	NA	NA	NA	NA	NA	NA	NA	NA	NA	NA
EF2011		Hypothetical proteins		hypothetical protein	1	0	0	NA	NA	NA	NA	NA	NA	NA	NA	NA	NA	NA	NA
EF2012		Hypothetical proteins	Conserved	conserved hypothetical protein	1	0	0	NA	NA	NA	NA	NA	NA	NA	NA	NA	NA	NA	NA
EF2013		Hypothetical proteins		hypothetical protein	1	0	0	NA	NA	NA	NA	NA	NA	NA	NA	NA	NA	NA	NA
EF2014		Unknown function	General	coenzyme F420 hydrogenase domain protein	1	0	0	NA	NA	NA	NA	NA	NA	NA	NA	NA	NA	NA	NA
EF2015		Mobile and extrachromosomal element functions	Prophage functions	minor head protein, putative	1	0	0	NA	NA	NA	NA	NA	NA	NA	NA	NA	NA	NA	NA
EF2016		Mobile and extrachromosomal element functions	Prophage functions	portal protein	1	0	0	NA	NA	NA	NA	NA	NA	NA	NA	NA	NA	NA	NA
EF2017		Mobile and extrachromosomal element functions	Prophage functions	terminase, large subunit, putative	1	0	0	NA	NA	NA	NA	NA	NA	NA	NA	NA	NA	NA	NA
EF2018		Hypothetical proteins	Conserved	conserved hypothetical protein	1	0	0	NA	NA	NA	NA	NA	NA	NA	NA	NA	NA	NA	NA
EF2019		Hypothetical proteins		hypothetical protein	1	0	0	-0.1683	0.3932	0.118696	0.3243	NA	NA	NA	NA	NA	NA	NA	NA
EF2020		Hypothetical proteins		hypothetical protein	1	0	0	NA	NA	0.456108	0.02596	NA	NA	NA	NA	NA	NA	NA	NA
EF2021		Hypothetical proteins		hypothetical protein	1	0	0	NA	NA	NA	NA	NA	NA	NA	NA	NA	NA	NA	NA
EF2022		Hypothetical proteins	Domain	conserved domain protein	1	1	0	0.594	0.005801	-0.344298	0.00526	NA	NA	NA	NA	NA	NA	NA	NA
EF2023		Hypothetical proteins		hypothetical protein	1	0	1	NA	NA	NA	NA	NA	NA	NA	NA	NA	NA	NA	NA
EF2024		Regulatory functions	DNA interactions	transcriptional regulator, ArpU family	1	0	1	NA	NA	NA	NA	NA	NA	NA	NA	NA	NA	NA	NA
EF2025		Hypothetical proteins		hypothetical protein	1	0	1	NA	NA	NA	NA	NA	NA	NA	NA	NA	NA	NA	NA
EF2027		Hypothetical proteins	Conserved	conserved hypothetical protein	1	0	0	NA	NA	NA	NA	NA	NA	NA	NA	NA	NA	NA	NA
EF2028		Hypothetical proteins		hypothetical protein	1	0	0	NA	NA	NA	NA	NA	NA	NA	NA	NA	NA	NA	NA
EF2031		Hypothetical proteins	Conserved	conserved hypothetical protein	1	1	0	NA	NA	NA	NA	NA	NA	NA	NA	NA	NA	NA	NA
EF2032		Hypothetical proteins		hypothetical protein	1	0	0	NA	NA	NA	NA	NA	NA	NA	NA	NA	NA	NA	NA
EF2033		Hypothetical proteins		hypothetical protein	1	0	0	NA	NA	NA	NA	NA	NA	NA	NA	NA	NA	NA	NA
EF2034		Hypothetical proteins		hypothetical protein	1	0	0	NA	NA	NA	NA	NA	NA	NA	NA	NA	NA	NA	NA
EF2036		Hypothetical proteins		hypothetical protein	1	0	0	NA	NA	NA	NA	NA	NA	NA	NA	NA	NA	NA	NA
EF2037		Regulatory functions	Other	antirepressor, putative	1	0	0	NA	NA	NA	NA	NA	NA	NA	NA	NA	NA	NA	NA
EF2038		Hypothetical proteins		hypothetical protein	1	0	0	NA	NA	NA	NA	NA	NA	NA	NA	NA	NA	NA	NA
EF2039		Hypothetical proteins	Conserved	conserved hypothetical protein	1	1	0	NA	NA	NA	NA	NA	NA	NA	NA	NA	NA	NA	NA
EF2040		Regulatory functions	DNA interactions	transcriptional regulator, Cro/CI family	1	0	0	0.6177	0.00786	0.315769	0.07524	NA	NA	NA	NA	NA	NA	NA	NA
EF2041		Hypothetical proteins		hypothetical protein	1	0	0	0.2767	0.1967	-0.219947	0.2261	NA	NA	NA	NA	NA	NA	NA	NA
EF2042		Hypothetical proteins	Domain	conserved domain protein	1	0	0	0.4657	0.06764	-0.0389232	0.7884	NA	NA	NA	NA	NA	NA	NA	NA
EF2043		Mobile and extrachromosomal element functions	Prophage functions	site-specific recombinase, phage integrase family	1	0	0	0.1589	0.3101	-0.0065687	0.9592	NA	NA	NA	NA	NA	NA	NA	NA
EF2044	comG3	Cellular processes	DNA transformation	competence protein	1	1	1	NA	NA	NA	NA	NA	NA	NA	NA	NA	NA	NA	NA
EF2045	comG2	Cellular processes	DNA transformation	competence protein	1	1	1	NA	NA	NA	NA	NA	NA	NA	NA	NA	NA	NA	NA
EF2046	comG1	Cellular processes	DNA transformation	competence protein	1	1	1	NA	NA	NA	NA	NA	NA	NA	NA	NA	NA	NA	NA
EF2047		Transport and binding proteins	Amino acids, peptides and amines	amino acid permease family protein	1	1	1	-0.5607	0.001379	0.300386	0.02256	-1.03869	0.002099	-0.2097	0.3203	-0.421454	0.01881	-0.03291	0.9011
EF2048		Hypothetical proteins	Conserved	conserved hypothetical protein TIGR00048	1	1	1	-0.287	0.1456	-0.486601	0.06286	NA	NA	NA	NA	NA	NA	NA	NA
EF2049		Transport and binding proteins	Unknown substrate	ABC transporter, permease protein, putative	1	1	1	0.3386	0.05075	-0.201985	0.2085	NA	NA	NA	NA	NA	NA	NA	NA
EF2050		Transport and binding proteins	Unknown substrate	ABC transporter, ATP-binding protein	1	1	1	NA	NA	NA	NA	NA	NA	NA	NA	NA	NA	NA	NA
EF2051		Regulatory functions	DNA interactions	transcriptional regulator, GntR family	1	1	1	0.2328	0.2374	-0.233697	0.1348	NA	NA	NA	NA	NA	NA	NA	NA
EF2052		Cellular processes	Cell division	cell division protein, FtsK/SpoIIIE family	1	1	1	-0.6683	0.001631	-0.422913	0.001114	-0.462748	0.01716	0.2778	0.238	-0.269605	0.0621	-0.6386	0.002472
EF2055		Unknown function	Enzymes of unknown specificity	oxidoreductase, pyridine nucleotide-disulfide family	1	1	1	-0.7124	0.001347	1.42351	5.291e-08	-0.843084	4.062e-05	1.51	1.286e-06	-0.862417	0.0001765	0.8196	0.004613
EF2056		Biosynthesis of cofactors, prosthetic groups, carriers	Menaquinone and ubiquinone	1,4-dihydroxy-2-naphthoate octaprenyltransferase, putative	1	1	1	-0.3339	0.08778	0.310203	0.0205	-0.629355	0.002835	0.01072	0.9672	-0.134515	0.4732	0.3664	0.1854
EF2057		Biosynthesis of cofactors, prosthetic groups, carriers	Menaquinone and ubiquinone	heptaprenyl diphosphate synthase, component II, putative	1	1	1	0.08899	0.6108	0.019659	0.9004	-0.617905	0.006213	0.6838	0.003865	-0.0867918	0.5492	0.2585	0.1009
EF2058		Energy metabolism	Electron transport	transport ATP-binding protein CydD, putative	1	1	1	-0.5848	0.05216	0.0055362	0.9794	-0.350944	0.1739	0.04215	0.8924	-0.541554	0.05168	0.1257	0.5657
EF2059		Energy metabolism	Electron transport	transport ATP-binding protein CydC, putative	1	1	1	-0.3682	0.02279	-0.384116	0.04389	0.0134465	0.956	0.05771	0.8536	-0.342409	0.05864	-0.03235	0.9032
EF2060	cydB	Energy metabolism	Electron transport	cytochrome d ubiquinol oxidase, subunit II	1	1	1	-0.149	0.5412	0.828386	0.0003874	0.103261	0.5884	0.3146	0.1193	0.0653693	0.7746	0.3607	0.02919
EF2061	cydA	Energy metabolism	Electron transport	cytochrome d ubiquinol oxidase, subunit I	1	1	1	-0.1167	0.6053	0.26509	0.1538	0.368331	0.05606	0.1292	0.5795	0.103078	0.4355	-0.2081	0.2668
EF2062		Hypothetical proteins		hypothetical protein	1	1	1	NA	NA	NA	NA	NA	NA	NA	NA	NA	NA	NA	NA
EF2063		Regulatory functions	DNA interactions	transcriptional regulator, AraC family	1	1	1	-0.5192	0.01231	0.0021785	0.9871	-0.517203	0.1215	NA	NA	NA	NA	NA	NA
EF2064	topB-1	DNA metabolism	DNA replication, recombination, and repair	DNA topoisomerase III	1	1	1	-0.5316	0.01614	0.292244	0.04053	-0.657013	0.0006241	0.03439	0.9188	-0.450721	0.03124	-0.04856	0.8837
EF2065		Hypothetical proteins	Conserved	conserved hypothetical protein	1	1	1	0.2168	0.2483	1.14558	4.221e-07	-0.46469	0.02812	0.6399	0.01821	0.462334	0.02207	1.253	0.002887
EF2066		Regulatory functions	DNA interactions	transcriptional regulator, TetR family	1	1	1	NA	NA	0.428839	0.006781	0.0683666	0.7601	0.2224	0.2223	0.402237	0.05228	0.3692	0.1976
EF2067		Hypothetical proteins	Conserved	conserved hypothetical protein TIGR00481	1	1	1	2.364	1.944e-06	3.73393	1.433e-10	3.18311	6.291e-07	2.789	3.398e-06	2.19015	6.599e-08	2.805	4.823e-09
EF2068		Transport and binding proteins	Other	multidrug resistance protein, putative	1	1	1	1.924	8.143e-07	3.50136	4.601e-08	2.75979	1.075e-08	2.401	1.211e-06	2.17247	1.313e-07	2.751	2.299e-07
EF2069		Hypothetical proteins		hypothetical protein	1	1	1	NA	NA	NA	NA	NA	NA	NA	NA	NA	NA	NA	NA
EF2070	trmU	Protein synthesis	tRNA and rRNA base modification	tRNA (5-methylaminomethyl-2-thiouridylate)-methyltransferase	1	1	1	-0.4673	0.02686	0.309086	0.08771	-0.334642	0.03991	NA	NA	-0.118448	0.6892	0.269	0.177
EF2071		Hypothetical proteins	Conserved	conserved hypothetical protein	1	1	1	0.03954	0.8488	0.346623	0.02123	-0.311355	0.1672	0.1445	0.5345	0.296555	0.1445	0.3654	0.1236
EF2072		Unknown function	Enzymes of unknown specificity	aminotransferase, class V	1	1	1	0.2182	0.2333	1.11603	2.057e-06	-0.14881	0.4254	0.4701	0.02416	0.370986	0.01131	0.9027	0.000441
EF2073	prsA-1	Purines, pyrimidines, nucleosides, and nucleotides	Purine ribonucleotide biosynthesis	ribose-phosphate pyrophosphokinase	1	1	1	0.2557	0.1621	0.214391	0.08837	0.0872082	0.6446	0.3488	0.08846	0.235363	0.1046	0.5402	0.01308
EF2074	efaC	Transport and binding proteins	Unknown substrate	ABC transporter, ATP-binding protein	1	1	1	2.768	2.67e-06	2.95282	4.055e-08	3.13805	1.412e-06	3.09	3.142e-08	3.66915	3.491e-07	3.391	3.098e-08
EF2075	efaB	Transport and binding proteins	Unknown substrate	ABC transporter, permease protein	1	1	1	2.676	2.011e-06	3.47148	3.278e-08	3.0419	3.932e-06	3.73	1.307e-08	3.59711	3.791e-07	3.372	2.728e-07
EF2076	efaA	Cellular processes	Cell adhesion	endocarditis specific antigen	1	1	1	2.273	4.117e-05	2.90366	5.735e-08	2.75557	1.313e-05	3.442	6.045e-07	2.96535	2.474e-06	3.204	2.36e-07
EF2077		Transport and binding proteins	Unknown substrate	ABC transporter, ATP-binding protein	1	1	1	0.3082	0.2268	NA	NA	-0.116882	0.7467	NA	NA	NA	NA	NA	NA
EF2078		Hypothetical proteins		hypothetical protein	1	1	1	0.2482	0.2677	NA	NA	NA	NA	NA	NA	NA	NA	NA	NA
EF2079		Protein fate	Degradation of proteins, peptides, and glycopeptides	peptidase, M20/M25/M40 family	1	1	1	NA	NA	NA	NA	NA	NA	NA	NA	NA	NA	NA	NA
EF2080		Cell envelope	Other	lipoprotein, YaeC family	1	1	1	NA	NA	NA	NA	NA	NA	NA	NA	NA	NA	NA	NA
EF2081		Transport and binding proteins	Unknown substrate	ABC transporter, permease protein	1	1	1	NA	NA	NA	NA	NA	NA	NA	NA	NA	NA	NA	NA
EF2082		Transport and binding proteins	Unknown substrate	ABC transporter, ATP-binding protein	1	1	1	NA	NA	NA	NA	NA	NA	NA	NA	NA	NA	NA	NA
EF2083		Hypothetical proteins		hypothetical protein	1	1	1	-0.4961	0.04413	0.0498863	0.6848	NA	NA	NA	NA	NA	NA	NA	NA
EF2084		Hypothetical proteins		hypothetical protein	1	0	1	-0.0001576	0.9996	NA	NA	-0.374904	0.03882	NA	NA	NA	NA	NA	NA
EF2085		Hypothetical proteins	Conserved	conserved hypothetical protein	1	0	0	-1.329	6.903e-05	-0.925064	0.0003957	NA	NA	NA	NA	NA	NA	NA	NA
EF2086		Mobile and extrachromosomal element functions	Prophage functions	endolysin	1	0	0	NA	NA	NA	NA	NA	NA	NA	NA	NA	NA	NA	NA
EF2087		Mobile and extrachromosomal element functions	Prophage functions	holin	1	0	0	-0.3947	0.1436	0.0362425	0.7423	NA	NA	NA	NA	NA	NA	NA	NA
EF2088		Hypothetical proteins		hypothetical protein	1	0	0	NA	NA	-0.0744533	0.6667	NA	NA	NA	NA	NA	NA	NA	NA
EF2089		Hypothetical proteins		hypothetical protein	1	0	0	NA	NA	NA	NA	NA	NA	NA	NA	NA	NA	NA	NA
EF2090		Hypothetical proteins		hypothetical protein	1	0	0	-0.07846	0.7332	-0.216639	0.1421	NA	NA	NA	NA	NA	NA	NA	NA
EF2091		Hypothetical proteins		hypothetical protein	1	0	0	-0.1922	0.1883	-0.621401	0.002724	NA	NA	NA	NA	NA	NA	NA	NA
EF2092		Hypothetical proteins		hypothetical protein	1	0	0	NA	NA	-0.290112	0.016	NA	NA	NA	NA	NA	NA	NA	NA
EF2093		Unknown function	General	endolysin domain protein	1	0	0	-0.238	0.2771	-0.566048	0.003233	NA	NA	NA	NA	NA	NA	NA	NA
EF2094		Hypothetical proteins		hypothetical protein	1	0	0	NA	NA	-0.168726	0.2965	NA	NA	NA	NA	NA	NA	NA	NA
EF2095		Hypothetical proteins		hypothetical protein	1	0	0	NA	NA	NA	NA	NA	NA	NA	NA	NA	NA	NA	NA
EF2096		Mobile and extrachromosomal element functions	Prophage functions	tail protein	1	0	0	NA	NA	-0.683242	0.000127	NA	NA	NA	NA	NA	NA	NA	NA
EF2097		Hypothetical proteins		hypothetical protein	1	0	0	NA	NA	-0.339336	0.09914	NA	NA	NA	NA	NA	NA	NA	NA
EF2098		Hypothetical proteins		hypothetical protein	1	0	0	NA	NA	-0.15222	0.5051	NA	NA	NA	NA	NA	NA	NA	NA
EF2099		Hypothetical proteins		hypothetical protein	1	0	0	NA	NA	-0.450658	0.00105	NA	NA	NA	NA	NA	NA	NA	NA
EF2100		Hypothetical proteins		hypothetical protein	1	0	0	NA	NA	NA	NA	NA	NA	NA	NA	NA	NA	NA	NA
EF2101		Hypothetical proteins		hypothetical protein	1	0	0	-0.2703	0.165	-0.646734	0.0001849	NA	NA	NA	NA	NA	NA	NA	NA
EF2102		Hypothetical proteins		hypothetical protein	1	0	0	-0.3293	0.2088	-0.652444	0.0001327	NA	NA	NA	NA	NA	NA	NA	NA
EF2103		Hypothetical proteins		hypothetical protein	1	0	0	NA	NA	-0.326542	0.08264	NA	NA	NA	NA	NA	NA	NA	NA
EF2104		Hypothetical proteins		hypothetical protein	1	0	0	0.05836	0.7695	-0.728439	0.006747	NA	NA	NA	NA	NA	NA	NA	NA
EF2105		Hypothetical proteins		hypothetical protein	1	0	0	-0.008727	0.9686	-0.75399	0.001559	NA	NA	NA	NA	NA	NA	NA	NA
EF2106		Hypothetical proteins	Domain	conserved domain protein	1	0	0	NA	NA	-0.506329	0.007095	NA	NA	NA	NA	NA	NA	NA	NA
EF2107		Hypothetical proteins		hypothetical protein	1	0	0	-0.01019	0.9703	-0.619357	0.000789	NA	NA	NA	NA	NA	NA	NA	NA
EF2108		Hypothetical proteins		hypothetical protein	1	0	0	-0.05474	0.8258	-0.377973	0.006794	NA	NA	NA	NA	NA	NA	NA	NA
EF2109		Hypothetical proteins	Domain	conserved domain protein	1	0	0	-0.1142	0.6717	-0.459054	0.01507	NA	NA	NA	NA	NA	NA	NA	NA
EF2110		Hypothetical proteins		hypothetical protein	1	0	0	-0.2268	0.349	-0.473916	0.001035	NA	NA	NA	NA	NA	NA	NA	NA
EF2111		Hypothetical proteins		hypothetical protein	1	0	0	0.01321	0.9575	-0.11095	0.448	NA	NA	NA	NA	NA	NA	NA	NA
EF2112		Hypothetical proteins		hypothetical protein	1	0	0	NA	NA	NA	NA	NA	NA	NA	NA	NA	NA	NA	NA
EF2113		Hypothetical proteins	Conserved	conserved hypothetical protein	1	0	0	NA	NA	NA	NA	NA	NA	NA	NA	NA	NA	NA	NA
EF2114		Mobile and extrachromosomal element functions	Prophage functions	adenine methyltransferase, putative	1	0	0	NA	NA	-0.077257	0.6271	NA	NA	NA	NA	NA	NA	NA	NA
EF2115		Regulatory functions	DNA interactions	transcriptional regulator, ArpU family	1	0	0	-0.08736	0.73	0.21392	0.1664	NA	NA	NA	NA	NA	NA	NA	NA
EF2116		Hypothetical proteins		hypothetical protein	1	0	1	0.05163	0.902	0.204883	0.1842	NA	NA	NA	NA	NA	NA	NA	NA
EF2117		Hypothetical proteins	Conserved	conserved hypothetical protein	1	0	0	0.07977	0.8212	-0.566428	0.004418	NA	NA	NA	NA	NA	NA	NA	NA
EF2118		Hypothetical proteins	Domain	conserved domain protein	1	0	0	0.01186	0.9679	-0.375593	0.006879	NA	NA	NA	NA	NA	NA	NA	NA
EF2119		Hypothetical proteins		hypothetical protein	1	0	0	0.06112	0.8697	0.104916	0.4662	NA	NA	NA	NA	NA	NA	NA	NA
EF2120		Hypothetical proteins	Conserved	conserved hypothetical protein	1	0	0	0.08741	0.7905	0.18234	0.2799	NA	NA	NA	NA	NA	NA	NA	NA
EF2121		Hypothetical proteins		hypothetical protein	1	0	0	0.003414	0.985	-0.155128	0.1581	NA	NA	NA	NA	NA	NA	NA	NA
EF2122		Hypothetical proteins		hypothetical protein	1	0	0	0.01648	0.9428	-0.501441	0.01618	NA	NA	NA	NA	NA	NA	NA	NA
EF2123		Hypothetical proteins		hypothetical protein	1	0	0	-0.1032	0.4996	-0.746775	0.0001133	NA	NA	NA	NA	NA	NA	NA	NA
EF2124		Mobile and extrachromosomal element functions	Prophage functions	methyltransferase, putative	1	0	0	0.08946	0.7569	-0.0263298	0.8765	NA	NA	NA	NA	NA	NA	NA	NA
EF2125		Hypothetical proteins		hypothetical protein	1	0	0	0.06796	0.7592	0.203114	0.065	NA	NA	NA	NA	NA	NA	NA	NA
EF2126		Hypothetical proteins		hypothetical protein	1	0	0	0.08719	0.6472	0.121374	0.3597	NA	NA	NA	NA	NA	NA	NA	NA
EF2127		Hypothetical proteins		hypothetical protein	1	0	0	0.1409	0.3875	0.0560284	0.7479	NA	NA	NA	NA	NA	NA	NA	NA
EF2128		Hypothetical proteins	Conserved	conserved hypothetical protein	1	0	0	0.08688	0.5943	0.159351	0.2051	NA	NA	NA	NA	NA	NA	NA	NA
EF2129		Mobile and extrachromosomal element functions	Prophage functions	DNA replication protein, putative	1	0	0	0.1097	0.588	0.0834585	0.4242	NA	NA	NA	NA	NA	NA	NA	NA
EF2130		Unknown function	General	DnaD domain protein	1	0	0	0.4288	0.06204	0.258804	0.04584	NA	NA	NA	NA	NA	NA	NA	NA
EF2131		Hypothetical proteins	Conserved	conserved hypothetical protein	1	0	0	1.319	1.613e-05	1.75292	4.388e-08	NA	NA	NA	NA	NA	NA	NA	NA
EF2132		Mobile and extrachromosomal element functions	Prophage functions	recT protein, putative	1	0	1	0.3696	0.09791	0.696584	0.01744	NA	NA	NA	NA	NA	NA	NA	NA
EF2133		Hypothetical proteins		hypothetical protein	1	0	0	0.6076	0.0009645	0.664627	0.0001244	NA	NA	NA	NA	NA	NA	NA	NA
EF2134		Hypothetical proteins		hypothetical protein	1	0	0	0.6329	0.002263	0.916786	3.798e-05	NA	NA	NA	NA	NA	NA	NA	NA
EF2135		Hypothetical proteins		hypothetical protein	1	0	0	0.5687	0.006257	0.489933	0.00077	NA	NA	NA	NA	NA	NA	NA	NA
EF2136		Hypothetical proteins		hypothetical protein	1	0	0	0.3267	0.05769	-0.122132	0.2905	NA	NA	NA	NA	NA	NA	NA	NA
EF2137		Hypothetical proteins		hypothetical protein	1	0	0	0.5141	0.02325	0.5194	0.0009577	NA	NA	NA	NA	NA	NA	NA	NA
EF2138		Regulatory functions	DNA interactions	transcriptional regulator, Cro/CI family	1	0	0	0.3588	0.05555	0.456228	0.003032	NA	NA	NA	NA	NA	NA	NA	NA
EF2139		Hypothetical proteins		hypothetical protein	1	0	0	0.2964	0.1436	0.643376	0.0009305	NA	NA	NA	NA	NA	NA	NA	NA
EF2140		Hypothetical proteins	Conserved	conserved hypothetical protein	1	0	0	0.3741	0.1225	0.503356	0.007337	NA	NA	NA	NA	NA	NA	NA	NA
EF2141		Mobile and extrachromosomal element functions	Prophage functions	transcriptional regulator, Cro/CI family	1	0	0	0.7876	0.01531	0.800152	0.004103	NA	NA	NA	NA	NA	NA	NA	NA
EF2142		Regulatory functions	DNA interactions	transcriptional regulator, Cro/CI family	1	0	0	1.291	1.287e-05	1.6024	2.489e-07	NA	NA	NA	NA	NA	NA	NA	NA
EF2143		Hypothetical proteins	Conserved	conserved hypothetical protein	1	0	0	0.8513	0.0002085	0.885455	2.689e-05	NA	NA	NA	NA	NA	NA	NA	NA
EF2144		Cell envelope	Other	lipoprotein, putative	1	0	0	0.946	8.579e-05	1.10439	4.273e-07	NA	NA	NA	NA	NA	NA	NA	NA
EF2145		Mobile and extrachromosomal element functions	Prophage functions	site-specific recombinase, phage integrase family	1	0	0	1.018	0.001194	1.64318	1.236e-06	NA	NA	NA	NA	NA	NA	NA	NA
EF2146		Cell envelope	Other	membrane protein, putative	1	1	1	-0.3692	0.174	-1.21358	5.974e-07	0.0780659	0.6553	-0.1021	0.7326	-0.138559	0.4276	-0.3193	0.07484
EF2147		Hypothetical proteins		hypothetical protein	1	1	1	-0.1587	0.483	0.591233	0.0008785	-0.127653	0.5463	0.05227	0.8536	-0.0080616	0.9652	-0.293	0.2779
EF2148		Hypothetical proteins		hypothetical protein	1	1	1	-1.375	0.0004288	-0.932806	0.0001269	-1.34371	3.687e-05	-2.086	7.008e-05	-0.757369	0.001182	-1.214	8.781e-06
EF2149		Hypothetical proteins		hypothetical protein	1	1	1	-0.4391	0.1141	-0.564344	0.007084	-0.894453	0.00273	-1.794	3.951e-05	-0.395008	0.009526	-0.8611	0.0003169
EF2150		Cellular processes	Toxin production and resistance	FemAB family protein	1	1	1	-0.2327	0.1838	-0.470776	0.006044	-1.01445	0.001098	-1.998	1.267e-05	-0.459386	0.006992	-1.058	3.036e-05
EF2151	glmS	Central intermediary metabolism	Amino sugars	glucosamine--fructose-6-phosphate aminotransferase, isomerizing	1	1	1	-2.747	4.367e-07	-5.47701	1.26e-10	-2.09807	1.907e-06	-4.001	7.481e-07	-2.53114	1.909e-08	-3.027	2.403e-09
EF2152		Transport and binding proteins	Cations and iron carrying compounds	cobalt transport family protein	1	1	1	-0.8187	0.001087	-2.64363	7.688e-08	-1.23126	0.0006831	-1.044	0.001827	-1.12954	0.0001085	-2.06	2.38e-07
EF2153		Transport and binding proteins	Unknown substrate	ABC transporter, ATP-binding protein	1	1	1	-0.8119	0.02299	-2.25974	2.014e-08	-1.19744	3.875e-05	-1.247	0.0003311	-0.713573	0.0001216	-1.954	1.505e-06
EF2154		Hypothetical proteins	Conserved	conserved hypothetical protein	1	1	1	-0.6868	0.02387	-0.861588	0.004826	-1.04803	0.002092	-0.6433	0.017	-0.411931	0.08218	-1.584	2.709e-06
EF2156		Hypothetical proteins	Conserved	conserved hypothetical protein	1	1	1	0.2062	0.1904	0.371738	0.01119	0.0994765	0.6158	-0.2311	0.2819	0.103151	0.4898	-0.03187	0.8824
EF2157		Hypothetical proteins	Conserved	conserved hypothetical protein TIGR00159	1	1	1	0.1249	0.5754	0.595518	0.0006037	0.334608	0.129	0.3261	0.3263	0.178669	0.134	0.5466	0.003571
EF2158		Energy metabolism	Electron transport	pyruvate ferredoxin/flavodoxin oxidoreductase family protein	1	1	1	0.2447	0.2433	-0.718148	0.0002276	-0.30279	0.05898	-0.6721	0.004454	-0.205695	0.09414	-0.2672	0.1238
EF2159	glnA	Amino acid biosynthesis	Glutamate family	glutamine synthetase, type I	1	1	1	0.4225	0.04543	-1.05491	5.1e-06	0.596374	0.03724	-2.629	2.409e-07	0.227957	0.1095	-0.8465	0.0002011
EF2160	glnR	Regulatory functions	DNA interactions	regulatory protein GlnR	1	1	1	0.7537	0.0009083	-1.42254	5.38e-07	0.65513	0.001079	-2.466	2.167e-06	0.554073	0.0006898	-0.6398	0.004853
EF2161		Unknown function	General	GTP-binding protein	1	1	1	-0.8502	0.0007155	-0.733009	2.37e-05	-0.844647	0.02207	-0.6594	0.02652	-0.889884	4.866e-05	-1.426	1.023e-05
EF2162	miaA	Protein synthesis	tRNA and rRNA base modification	tRNA delta(2)-isopentenylpyrophosphate transferase	1	1	1	-0.3923	0.01311	-0.344873	0.07755	-0.565665	0.001746	-0.5248	0.0331	-0.637414	0.003541	-0.9875	0.003348
EF2163		Fatty acid and phospholipid metabolism	Degradation	glycerophosphoryl diester phosphodiesterase, putative	1	1	1	-0.5407	0.02092	-0.0304161	0.9177	-0.217041	0.1916	-0.4467	0.08397	-0.413203	0.01635	-0.8495	0.0003572
EF2164		Cell envelope	Other	membrane protein, putative	1	0	0	-0.3713	0.1781	-0.850038	3.74e-06	NA	NA	NA	NA	NA	NA	NA	NA
[truncated: 1,230 more rows]
