# Supplementary material for: Comparative Genomic Analysis of Pathogenic and Probiotic Enterococcus faecalis Isolates, and Their Transcriptional Responses to Growth in Human Urine
Source: PLoS One. 2010 Aug 31;5(8):e12489. doi: 10.1371/journal.pone.0012489 (PMC2930860; doi:10.1371/journal.pone.0012489)
Supplement: Table S2 — Gene prediction from OG1RF (Genbank ABPI00000000) conducted with EasyGene 1.2 [32] using model "EF02", with R cut off value at 2. Predicted genes are presented in nucleotide fasta format. (2.99 MB TXT) [file pone.0012489.s005.txt]

>tRNA_219036-219108 /feature=Val,TAC /score= /input_id=
GGAGGTTTAGCTCAGCTGGGAGAGCACCTGCCTTACAAGCAGGGGGTCAGCGGTTCGATC
CCGTTAACCTCCA
>tRNA_219115-219187 /feature=Lys,TTT /score= /input_id=
GAGCCGTTAGCTCAGTTGGTAGAGCATCTGACTTTTAATCAGAGGGTCACAGGTTCGAGC
CCTGTACGGCTCA
>tRNA_219204-219285 /feature=Leu,TAG /score= /input_id=
GCGGGTGTGGCGGAATTGGCAGACGCACTAGATTTAGGATCTAGCGCCGCAAGGCGTGGG
GGTTCAAGTCCCTTCACCCGCA
>tRNA_219292-219367 /feature=Thr,TGT /score= /input_id=
GCCGGCTTAGCTCAGTTGGTAGAGCATCTGATTTGTAATCAGAGGGTCGAGGGTTCAAGT
CCTTTAGCCGGCACCA
>tRNA_219372-219443 /feature=Gly,GCC /score= /input_id=
GCGGAAATAGCTCAGTGGTAGAGCACCACCTTGCCAAGGTGGGGGTCGCGGGTTCGAACC
CCGTTTTCCGCT
>tRNA_219459-219544 /feature=Leu,TAA /score= /input_id=
GCCGGGGTGGCGGAACTGGCAGACGCACAGGACTTAAAATCCTGCGGTGAGTGATCACCG
TACCGGTTCGATTCCGGTCCTCGGCA
>tRNA_219559-219632 /feature=Arg,ACG /score= /input_id=
GCACCCATAGCTCAACTGGATAGAGTGTTTGACTACGAATCAAAAGGTTAGGGGTTCGAC
TCCCTTTGGGTGCA
>tRNA_219644-219717 /feature=Pro,TGG /score= /input_id=
CGGGAAGTAGCTCAGCTTGGTAGAGCACTTGGTTTGGGACCAAGGGGTCGCAGGTTCGAA
TCCTGTCTTCCCGA
>tRNA_219731-219803 /feature=Ala,TGC /score= /input_id=
GGGGCCTTAGCTCAGCTGGGAGAGCGCCTGCTTTGCACGCAGGAGGTCAGCGGTTCGATC
CCGCTAGGCTCCA
>tRNA_219827-219900 /feature=Met,CAT /score= /input_id=
CGCGGTGTAGCTCAGCTGGCTAGAGCGTCCGGTTCATACCCGGGAGGTCGGGGGTTCGAT
CCCCTCCGCCGCGA
>tRNA_219921-219994 /feature=Met,CAT /score= /input_id=
GGACCTTTAGCTCAGTTGGTTAGAGCAGACGGCTCATAACCGTCCGGTCGTAGGTTCGAG
TCCTACAAGGTCCA
>tRNA_220028-220117 /feature=Ser,TGA /score= /input_id=
GGAGGATTACCCAAGTCCGGCTGAAGGGAACGGTCTTGAAAACCGTCAGGCGGGTAAAAC
CGTGCAAGGGTTCGAATCCCTTATCCTCCT
>tRNA_220151-220224 /feature=Met,CAT /score= /input_id=
CGCGGGGTGGAGCAGTCAGGTAGCTCGTCGGGCTCATAACCCGAAGGTCGTAGGTTCAAA
TCCTGCCCCCGCAA
>tRNA_220263-220339 /feature=Asp,GTC /score= /input_id=
GGTTTGGTAGTTCAGCTGGTTAGAATGCCTGCCTGTCACGCAGGAGGTCGCGGGTTCGAG
TCCCGTCCAGACCGCCA
>tRNA_220341-220411 /feature=Gly,TCC /score= /input_id=
GCGGGTGTAGTTTAGTGGTAAAACCACAGCCTTCCAAGCTGTTGTCGCGAGTTCGATTCT
CGTCACCCGCT
>tRNA_220421-220494 /feature=Ile,GAT /score= /input_id=
GGGCCTATAGCTCAGCTGGTTAGAGCGCACGCCTGATAAGCGTGAGGTCGATGGTTCGAG
TCCATTTAGGCCCA
>tRNA_220509-220580 /feature=Glu,TTC /score= /input_id=
GGCCCGTTGGTCAAGCGGTTAAGACACCGCCCTTTCACGGCGGTAACACGGGTTCGAGTC
CCGTACGGGTCA
>tRNA_220593-220682 /feature=Ser,TGA /score= /input_id=
GGAGGATTACCCAAGTCCGGCTGAAGGGAACGGTCTTGAAAACCGTCAGGCGGGTAAAAC
CGTGCAAGGGTTCGAATCCCTTATCCTCCT
>tRNA_220716-220789 /feature=Met,CAT /score= /input_id=
CGCGGGGTGGAGCAGTCAGGTAGCTCGTCGGGCTCATAACCCGAAGGTCGTAGGTTCAAA
TCCTGCCCCCGCAA
>tRNA_220838-220911 /feature=Asp,GTC /score= /input_id=
GGTTTGGTAGTTCAGCTGGTTAGAATGCCTGCCTGTCACGCAGGAGGTCGCGGGTTCGAG
TCCCGTCCAGACCG
>tRNA_220917-220989 /feature=Phe,GAA /score= /input_id=
GGCTCGGTAGCTCAGTTGGTAGAGCAATGGATTGAAGCTCCATGTGTCGGCAGTTCGATT
CTGTCCCGCGCCA
>tRNA_221004-221074 /feature=Gly,TCC /score= /input_id=
GCGGGTGTAGTTTAGTGGTAAAACCACAGCCTTCCAAGCTGTTGTCGCGAGTTCGATTCT
CGTCACCCGCT
>tRNA_221088-221161 /feature=Ile,GAT /score= /input_id=
GGGCCTATAGCTCAGCTGGTTAGAGCGCACGCCTGATAAGCGTGAGGTCGATGGTTCGAG
TCCATTTAGGCCCA
>tRNA_221172-221259 /feature=Ser,GCT /score= /input_id=
GGGGAAGTACTCAAGTGGCTGAAGAGGCGCCCCTGCTAAGGGTGTAGGTCGGGAAACCGG
CGCGAGGGTTCAAATCCCTCCTTCTCCG
>tRNA_221275-221346 /feature=Glu,TTC /score= /input_id=
GGCCCGTTGGTCAAGCGGTTAAGACACCGCCCTTTCACGGCGGTAACACGGGTTCGAGTC
CCGTACGGGTCA
>tRNA_374588-374661 /feature=Lys,CTT /score= /input_id=
GGGGGCATAGCTCAGTTGGTTAGAGCATCTGACTCTTAATCAGAGGGTCTAGGGTTCGAA
TCCCTATGCCCCCA
>tRNA_781037-781110 /feature=Arg,CCT /score= /input_id=
GTTCTCGTAGCTCAGTAGGATAGAGCAACCGCCTCCTAAGCGGTAGGTCGCTGGTTCAAT
TCCAGTCGGGAACG
>tRNA_820553-820625 /feature=Ala,TGC /score= /input_id=
GGGGCCTTAGCTCAGCTGGGAGAGCGCCTGCTTTGCACGCAGGAGGTCAGCGGTTCGATC
CCGCTAGGCTCCA
>tRNA_823933-824006 /feature=Asn,GTT /score= /input_id=
TCCGGCATAGCTCAGTTGGTAGTAGCGCATGACTGTTAATCATGATGTCGTAGGTTCGAG
TCCTACTGCCGGAG
>tRNA_824050-824138 /feature=Ser,GGA /score= /input_id=
GGAGAGTTGTCCGAGAGGCCGAAGGAGCATGATTGGAAATCATGTAGGCGGTAAACACTG
TCTCAAGGGTTCGAATCCCTTACTCTCCG
>tRNA_824156-824227 /feature=Glu,TTC /score= /input_id=
GGCCCGTTGGTCAAGCGGTTAAGACACCGCCCTTTCACGGCGGTAACACGGGTTCGAGTC
CCGTACGGGTCA
>tRNA_824255-824327 /feature=Val,TAC /score= /input_id=
GGAGGTTTAGCTCAGCTGGGAGAGCACCTGCCTTACAAGCAGGGGGTCAGCGGTTCGATC
CCGTTAACCTCCA
>tRNA_824338-824413 /feature=Asp,GTC /score= /input_id=
GGTTCCGTGGTGTAGGGGTTAACATGCCTGCCTGTCACGCAGGAGATCGCGGGTTCAAAT
CCCGTCGGAACCGCCA
>tRNA_824459-824531 /feature=Phe,GAA /score= /input_id=
GGCGTGGTAGCTCAGTTGGTAGAGCAACGGATTGAAGCTCCGTGTGTCGGCAGTTCGACT
CTGTCTCACGCCA
>tRNA_824537-824617 /feature=Tyr,GTA /score= /input_id=
GGAGGAATAGCGAAGTGGCTAAACGCGACGGACTGTAAATCCGTTCCTTAGGGTTCAGTG
GTTCGAATCCACTTTCCTCCA
>tRNA_824622-824695 /feature=Trp,CCA /score= /input_id=
AGGGGCATAGTTTAAAGGTAGAACAACGGTCTCCAAAACCGTTGGTGTGGGTTCAATTCC
TGCTGCCCCTGCCA
>tRNA_824732-824804 /feature=His,GTG /score= /input_id=
GCGATCGTGGTGAAGTGGTTAACACACCAGATTGTGGCTCTGGCATTCGTGGGTTCGATT
CCCATCGGTCGCC
>tRNA_824819-824890 /feature=Gln,TTG /score= /input_id=
TGGGGTATAGCCAAGCGGTAAGGCAACGGACTTTGACTCCGTCATGCGTTGGTTCGAATC
CAGCTACCCCAG
>tRNA_824916-824986 /feature=Cys,GCA /score= /input_id=
GGCGGTATAGCCAAGTGGTAAGGCAGAGGTCTGCAAAACCTTCATCACCGGTTCAAATCC
GGTTACCGCCT
>tRNA_825000-825083 /feature=Leu,CAA /score= /input_id=
GCCGGCGTGGCGGAATTGGCAGACGCGCTGGACTCAAAATCCAGTTCCTTCACGGGAGTG
CCGGTTCGACCCCGGCCGCCGGTA
>tRNA_1127160-1127246 /feature=Leu,GAG /score= /input_id=
GCAGATGTGTTGGAATTGGCAGACAAGCATGATTGAGGGTCATGTGGACAGATGTCCGTG
TGGGTTCGAGTCCCATCATCTGCATCA
>tRNA_1138493-1138573 /feature=Tyr,GTA /score= /input_id=
GGAGGAATAGCGAAGTGGCTAAACGCGACGGACTGTAAATCCGTTCCTTAGGGTTCAGTG
GTTCGAATCCACTTTCCTCCA
>tRNA_1138583-1138654 /feature=Gln,TTG /score= /input_id=
TGGGGTATAGCCAAGCGGTAAGGCAACGGACTTTGACTCCGTCATGCGTTGGTTCGAATC
CAGCTACCCCAG
>tRNA_1758900-1758972 /feature=Thr,GGT /score= /input_id=
GCCGCCTTAGCTCAGTTGGTAGAGCACCACCATGGTAAGGTGGGGGTCGCCGGTTCAAGC
CCGGCAGGTGGCT
>tRNA_2686791-2686719 /feature=Val,TAC /score= /input_id=
GGAGGTTTAGCTCAGCTGGGAGAGCACCTGCCTTACAAGCAGGGGGTCAGCGGTTCGATC
CCGTTAACCTCCA
>tRNA_2686712-2686640 /feature=Lys,TTT /score= /input_id=
GAGCCGTTAGCTCAGTTGGTAGAGCATCTGACTTTTAATCAGAGGGTCACAGGTTCGAGC
CCTGTACGGCTCA
>tRNA_2686623-2686542 /feature=Leu,TAG /score= /input_id=
GCGGGTGTGGCGGAATTGGCAGACGCACTAGATTTAGGATCTAGCGCCGCAAGGCGTGGG
GGTTCAAGTCCCTTCACCCGCA
>tRNA_2686535-2686460 /feature=Thr,TGT /score= /input_id=
GCCGGCTTAGCTCAGTTGGTAGAGCATCTGATTTGTAATCAGAGGGTCGAGGGTTCAAGT
CCTTTAGCCGGCACCA
>tRNA_2686455-2686384 /feature=Gly,GCC /score= /input_id=
GCGGAAATAGCTCAGTGGTAGAGCACCACCTTGCCAAGGTGGGGGTCGCGGGTTCGAACC
CCGTTTTCCGCT
>tRNA_2686368-2686283 /feature=Leu,TAA /score= /input_id=
GCCGGGGTGGCGGAACTGGCAGACGCACAGGACTTAAAATCCTGCGGTGAGTGATCACCG
TACCGGTTCGATTCCGGTCCTCGGCA
>tRNA_2686268-2686195 /feature=Arg,ACG /score= /input_id=
GCACCCATAGCTCAACTGGATAGAGTGTTTGACTACGAATCAAAAGGTTAGGGGTTCGAC
TCCCTTTGGGTGCA
>tRNA_2686105-2686032 /feature=Pro,TGG /score= /input_id=
CGGGAAGTAGCTCAGCTTGGTAGAGCACTTGGTTTGGGACCAAGGGGTCGCAGGTTCGAA
TCCTGTCTTCCCGA
>tRNA_2313731-2313659 /feature=Ala,TGC /score= /input_id=
GGGGCCTTAGCTCAGCTGGGAGAGCGCCTGCTTTGCACGCAGGAGGTCAGCGGTTCGATC
CCGCTAGGCTCCA
>tRNA_2310351-2310278 /feature=Asn,GTT /score= /input_id=
TCCGGCATAGCTCAGTTGGTAGTAGCGCATGACTGTTAATCATGATGTCGTAGGTTCGAG
TCCTACTGCCGGAG
>tRNA_2276108-2276019 /feature=Ser,CGA /score= /input_id=
GGAGGATTACCCAAGTTTGGCTGAAGGGGACGGTCTCGAAAACCGTTAGGCGAGTAACAT
CGTGCAAGGGTTCGAATCCCTTATCCTCCG
>tRNA_2036534-2036462 /feature=Thr,CGT /score= /input_id=
GCCAGCTTAGCTCAGTTGGTAGAGCAACGCACTCGTAACGCGTAGGTCACAGGTTCGATC
CCTGCAGCTGGCA
>tRNA_731696-731623 /feature=Arg,TCT /score= /input_id=
GTCATAGTAGCTCAGCAGGATAGAGCATCCGCCTTCTAAGCGGACGGTCGGGGGTTCGAA
TCCCTCCTGTGACG
>tRNA_539228-539157 /feature=Arg,CCG /score= /input_id=
GCGCCCTTAGTGTAGTGGATATCACGTAAGATTCCGGTTCTTGAGACGGGGGTTCGATTC
CCTCAGGGCGCG
>CDS_59-1402 /log_Odds=185.069 /R_value=0.0000000000000000000000000000000111907 /input_id=gi|194268102|gb|ABPI01000001.1| /input_comment=Enterococcus faecalis OG1RF chromosome, whole genome shotgun sequence
ATGCCCGACGTGGAAAGTTTTTGGCATAGCCTTGAAGAAGCCTATCAAGCGATTTTGTCG
GCGCCAAGTTTTGATGCTTGGATTAAAACCACACGCCCTTTGAAATTAGACAACAATCAA
TTGTGGCTAGAAGTCCCTTCTGCAGTTCATCGTGATTACTGGGAAAAAAATCTTTCGGCA
AAAATTGTCGAAACTGGATTTAAATTGACCGGTGCAGAAGTGATGCCCCATTTTGTTGTT
GCCGATGAAAAAGACGCAGCACTGGCACAAGAACTCGAAGAACCTGCCGAAGAAGAAGTT
GTTTTTAGTGAACAAAGTAAAAAAGCGATGCTTAATCCTAAATACACTTTCGACACCTTC
GTTATTGGTAAAGGAAACCAAATGGCTCATGCTGCAGCGCTTGTTGTTGCCGAGGATCCA
GGTTCGATTTACAATCCCCTTTTCTTCTATGGTGGTGTAGGGTTAGGGAAAACCCATTTG
ATGCATGCTATTGGTCATCAAATGTTAGTGAATCAACCAGATGCCAAAGTCAAATATGTT
AGTAGCGAAACGTTTACGAATGAATTTATCAACTCAATTCAAACAAAGACATCCGAACAA
TTTCGGAAAGAATATCGCAATGTTGACTTATTATTAGTCGATGATATTCAATTTTTGGCG
GAAAAAGAAGCAACATTGGAAGAATTTTTCCATACCTTCAACGATCTTTACAATGAAAAT
AAACAAATTGTTTTAACAAGTGATCGCCCGCCGAATGATATTCCAAAATTACCTGAACGA
TTAGTTTCTCGCTTTGCTTGGGGTTTGTCTGTCGATATCACCCCGCCTGATTTAGAAACA
CGGATTGCAATTTTGCGCAAAAAAGCAGATGCCGAGCGTTTAGAAATTCCGGATGATACA
CTAAGTTATATCGCTGGTCAAATTGATTCCAACATCCGTGAATTAGAGGGTGCTTTGGTC
CGCGTTCAAGCCTTTGCAACTATTAATGGAGAAGATATTACCACTAGTTTAGCGGCGGAC
GCCTTGAAATCTCTAAAATCAGTTGGTAGTAAAAATCAATTGTCCATCTTACAAATTCAA
GAAGAAGTATCCAAATATTATCATGTGCCTCTTAAAGATTTAAAAGGGAAAAAACGGGTG
AAAACAATTGTGGTTCCTCGTCAAATCTCAATGTATCTTGCTAGAGAAATGACCGACAAT
TCCTTGCCAAAAATTGGTGCCGAATTTGGCGGCAAAGATCATACAACGGTGATTCATGCG
CACGAAAAGATTCAGCAATTATTGGAAAAAGATCCAGCGATTCAAAAAGAAGTCAGTGAA
ATTAAAAATTTATTGAACTCT
>CDS_1604-2734 /log_Odds=183.296 /R_value=0.0000000000000000000000000000000072968 /input_id=gi|194268102|gb|ABPI01000001.1| /input_comment=Enterococcus faecalis OG1RF chromosome, whole genome shotgun sequence
ATGAAATTAACGGTCAAACGAAGTGTCTTTTTACAAGAATTACAAACTGTTCAACGAGCA
ATTTCTTCTAAAACAACGATTCCAATCTTAACAGGTGTTAAAATTGTGTTATCAGAAGAT
GGCTTATCACTTACTGGGAGTAACGCGGATATTTCAATTGAAAGTTTTTTAAGTAAAGAC
GATGAAAAAGCTCAAATGACCATTGAACACACAGGTAGCATCGTTTTACAATCTCGTTTC
TTTGGCGAAATTATTCGTAAATTACCAGAAGATATGTTCACAATGGAAGTTCTAGATAAC
AATCAAGTTGCAATTACTTCAGGAAAAGCTGATTTTACGGTTAATGGATTAGATGCGGAT
AATTATCCGCACTTACCAGTAATTGATACTCAAAACCAAATGAAATTACCTGTTCATTTA
TTGACAAAAATTATTAGTGAAACAGGTTTTGCTGTATCGATGCACGAAAGTCGTCCAATT
TTAACTGGGGTTCACTTTATTTTAGAAAATCAAAAATTACTTGCCGTTGCGACAGATTCA
CATCGTTTAAGTCAACGTGTGATCCCGACAGAACAAGCAGTAGAAGACTTTAACATTGTA
ATTCCAGGAAAAAGTTTAACTGAACTTTCTCGTTCATTAACCAATGAAGAAGAAATGGTT
GAAATCAGCATTATGGAAAACCAAGTGCTATTTAAAACAGAAACAATGTACTTCTATTCT
CGTTTGTTAGAAGGAAATTATCCTGATACCAACCGTTTAATTCCAACTAGCCATAACACG
CAAATTGAATTTTATGTACCAGAATTGCTTTCAGCAATCGAACGTGCCTCTTTACTTTCT
CATGAAGGACGTAACAATATTGTTCGCCTTTCAATTTCACCAGATTCTGTTGTTTTATAT
GGAAATTCACCTGAAATTGGAAAAGTCGAAGAAGCGTTAAACTATGAAAATGTTTCTGGT
GAAGCGTTGGATATTTCTTTCAACCCAGATTATATGAAAGATGCGTTGCGAGCGTTTGGC
GATATGAATATTACCGTGAAATTCCTTTCTCCAATTCGTCCGTTTACATTGGAGCCAACC
GAAACAGAACTAGATTTCATTCAACTAATTACACCGGTTCGTACAAAT
>CDS_3313-3558 /log_Odds=20.9073 /R_value=0.0222356 /input_id=gi|194268102|gb|ABPI01000001.1| /input_comment=Enterococcus faecalis OG1RF chromosome, whole genome shotgun sequence
TTGAAAAAAACGTTTGTTTTAGCAACTGAGTATATAACGCTTGGTCAGTTTCTTAAAGAA
ATCAACGTCATTGGTAGTGGCGGCCAAGCCAAATGGTATTTGGCAGATAATAGCGTGTTT
GTTGATGGCGAGTTGGAAAATCGTCGCGGACGGAAACTTTATGCGGGCATGATGATTGAG
ATACCTGAAGAAGGTACTTTTTTTATGGTGAAAAACGGAAACGAGTCCGACGATGCGGCT
GAA
>CDS_3545-4672 /log_Odds=116.753 /R_value=0.0000000000000000000192305 /input_id=gi|194268102|gb|ABPI01000001.1| /input_comment=Enterococcus faecalis OG1RF chromosome, whole genome shotgun sequence
ATGCGGCTGAATGAGCTGACACTTCAGCATTATCGTAATTATGAAACAGTCAGCTTAGAT
TTTCCAAAAACGTTAAATCTTTTTTTAGGCGAAAACGCCCAAGGAAAAACCAACTTGTTA
GAAAGCATTTATGTTCTAGCAATGACACGAAGTCATCGAACCAGCAATGAAAAAGAATTA
ATTGGCTGGGAACAAGCAGCAGCTAAAATTAGCGGTGTGGTTGAAAAAAAGACAGGCACC
GTGCCGTTGGAAATTTTAATTTCCAACAAAGGACGTAAAACCAAGGTTAACCACATTGAG
CAAAAAAGGCTCAGTGCGTACATTGGGCAACTGAATGTTATTTTATTTGCCCCAGAAGAT
TTATCTTTGGTGAAAGGCTCACCTCAAGTCCGCCGGAAATTTATTGACATGGAACTCGGA
CAAGTGAGTCCTATTTATCTTTATGATCTTGTCCAATATCAGTCTGTTTTAAAGCAACGG
AACCAATACCTAAAACAACTAGCTGAAAAGAAACAAACAGATACTGTTTATCTGGATATT
TTGACAGAGCAGCTAGCTGAATTTGGCGGGAAAGTTCTATACGCTCGGTTAGGTTTTCTT
AAAAAATTAGAACACTGGGCAAACTTACTCCATCAAAAAATTAGTCATGGACGCGAAACG
CTCACCATTGACTACGCATCAAGCATCCCAATTGACAACACGGATCTTTCCTTAGAAGCA
CTTCAAAATCAATTGCTCCAACAATTAATGAACAATCGTAAGCGTGAATTGTTTAAAGCG
AATACTTTTTTAGGCCCTCATCGTGACGATTTGCTATTTATTGTCAATGGTCAAAATGTT
CAAACGTATGGCTCACAAGGTCAACAGCGAACGACAGCTTTAAGTATTAAATTGGCAGAG
ATTGATTTGATGCATTCAGAAACAGGAGAATATCCTGTGTTATTACTAGATGATGTCATG
AGTGAATTAGATAATGAACGTCAAATTCACTTGTTAGAAACGATTGAAGGCAAAGTTCAA
ACGTTCTTAACGACAACTAGTTTAGATCACATAAAAGACAAGCTAACAGTTGAACCAGAT
ATTTTTTATGTTCAACAAGGCAAGATAGAAAGGAATTCAGCGACA
>CDS_4669-6618 /log_Odds=346.578 /R_value=0.0000000000000000000000000000000000000000000000000000000000000000675373 /input_id=gi|194268102|gb|ABPI01000001.1| /input_comment=Enterococcus faecalis OG1RF chromosome, whole genome shotgun sequence
ATGACAGAAGAAGAAAAAAACATGAGAGAACGTGCGCAAGAATATGACGCTAGTCAGATT
CAAGTTTTGGAGGGCTTAGAAGCTGTCCGGAAACGTCCTGGTATGTACATAGGTTCTACT
AGTGGCGAAGGGTTACACCACTTAGTATGGGAAATCGTTGACAACTCTATCGACGAAGCC
TTAGCAGGATTTGCTAAATCAATTCAAGTAATTATCGAACCAGACGATAGTATTACTGTT
ATCGATGATGGTCGTGGAATTCCAGTCGGGATTCAAGCCAAAACAGGTCGCCCAGCTGTG
GAAACAGTGTTTACAGTGCTACATGCCGGCGGGAAATTTGGCGGTGGCGGCTATAAAGTA
TCAGGTGGCTTGCACGGTGTTGGTTCCTCTGTTGTTAATGCTTTATCGACCAGTTTAGAT
GTTCGTGTTTATAAAGATGGCAAAGTGTACTACCAAGAATATCGTCGTGGTGCGGTTGTT
GATGACCTAAAAGTTATCGAAGAAACGGATCGTCACGGAACCACTGTTCACTTTATTCCA
GATCCTGAAATTTTTACAGAAACAACCGTTTATGATTTTGATAAATTAGCAACACGGGTT
CGTGAATTAGCCTTTTTAAATCGAGGCTTACACATTTCAATTGAAGACCGTCGTGAAGGA
CAAGAAGATAAAAAAGAGTATCACTATGAAGGCGGGATTAAGAGTTATGTTGAGCATTTA
AATGCCAATAAAGACGTTATTTTCCCAGAGCCAATCTTCATTGAAGGAGAGCAACAAGAT
ATTACAGTGGAAGTGTCAATGCAGTATACAGATGGCTACCACTCAAATATTTTAAGTTTT
GCCAACAATATTCATACTTATGAAGGCGGAACGCATGAATCTGGTTTTAAAACTTCTTTA
ACACGTGTGATTAATGACTATGCACGTAAACAAAAATTGATGAAAGAAAACGATGAAAAA
TTAACTGGGGAAGATGTTCGTGAAGGTTTAACCGCAGTGGTTTCCATCAAACATCCAGAT
CCTCAATTTGAAGGACAAACGAAAACGAAATTAGGGAACTCAGAAGTACGGACCGTTACG
GATCGTTTGTTCTCAGAATACTTTACAAAATTCTTGATGGAAAATCCAACAGTCGGCAAA
CAAATTGTCGAAAAAGGTATGTTGGCCTCAAAAGCTCGTTTAGCCGCTAAAAGAGCCCGT
GAAGTCACCCGTCGTAAAGGCGCTTTAGAAATTAGCAACTTGCCAGGGAAGCTGGCTGAT
TGCTCAAGTAAAGATCCGGAAAAATGCGAATTATTTATCGTCGAAGGAGACTCGGCCGGC
GGTTCAGCAAAACAAGGACGTAGCCGTGAATTCCAAGCCATTTTACCAATTCGTGGGAAA
ATCTTGAATGTTGAGAAAGCCAGCATGGATAAAATTTTAGCCAATGAAGAAATTCGGTCA
TTATTTACAGCTATGGGAACAGGCTTTGGCGAAGATTTCGATGTTTCTAAAGCACGTTAT
CACAAACTAGTGATTATGACCGATGCCGATGTCGATGGTGCGCATATTCGAACGTTGTTA
TTAACCTTGTTCTATCGCTTCATGCGGCCAATTGTTGAAGCTGGTTATGTGTATATTGCT
CAACCACCACTATATGGTGTGAAACAAGGGAAAAATATCACCTACGTTCAACCGGGCAAA
CATGCTGAAGAGGAACTAGCAAAAGTGTTAGAAGAATTACCTGCTTCACCAAAACCAAGT
GTTCAACGTTACAAAGGTTTGGGTGAAATGGATGATCACCAACTTTGGGAAACAACAATG
GACCCAGAAAAACGATTAATGGCGCGAGTGAGTGTCGATGATGCCATTGAAGCTGACCAA
ATTTTTGAAATGCTAATGGGCGATCGTGTGGAACCACGTCGTGCGTTTATCGAAGAAAAT
GCCCATTACGTGAAAAACTTGGATATT
>CDS_6674-9175 /log_Odds=446.163 /R_value=0.00000000000000000000000000000000000000000000000000000000000000000000000000000000000350268 /input_id=gi|194268102|gb|ABPI01000001.1| /input_comment=Enterococcus faecalis OG1RF chromosome, whole genome shotgun sequence
ATGAGTGAAGAAATTAAAGAAAACATTCAAGACGTCAATCTGACCAGCGAAATGAAAGAA
TCTTTCATTGACTACGCAATGAGTGTTATCGTAGCCCGCGCGTTACCTGACGTTCGTGAC
GGTTTAAAACCTGTTCATCGCCGAATCTTATATGGAATGAACGAATTAGGGGTAACCCCT
GATAAACCACACAAAAAATCAGCCCGGATTGTTGGGGATGTTATGGGTAAATATCACCCC
CATGGGGACAGTGCGATTTACGAATCAATGGTGCGGATGGCACAACCTTTTAGTTATCGG
GCTATGTTAGTTGACGGCCACGGAAACTTCGGTTCTGTCGATGGTGACGGCGCTGCCGCT
ATGCGTTATACCGAAGCACGTATGAGTAAAATTGCTTTAGAAATGCTACGAGATATTAAC
AAAAATACAGTCGATTTCCAAGGAAACTATGATGATTCAGAACAAGAACCAGTAGTTTTA
CCTGCTCGTTTTCCAAACTTACTAGTTAACGGAACAACGGGGATTGCGGTGGGGATGGCA
ACAAATATTCCACCACACAATTTAAGTGAAGTGATTGATGCAACAAGTTTATTGATGGAC
AATCCTGATGTAACGACGAATGAATTGATGGAAGTGTTACCTGGACCAGATTTTCCAACA
GGCGGTTTAGTGATGGGGAAATCAGGGATTCGCCGAGCATATGAAACAGGGAAAGGTTCG
ATTACTGTTCGTGCAAAAGTTGAATTGACTGAAATGCCGAATGGAAAAGAACGTATTTTA
GTAACTGAATTGCCTTATATGGTGAATAAAGCCAAATTAATCGAACGAATTTCTGAATTA
CACAGAGATAAACGAATTGAAGGAATTACTGATTTGCGGGATGAATCTTCTCGTGAAGGC
ATGCGGATCGTCATCGATGTTCGTCGGGATGTGAGTGCCTCTGTTGTGTTAAACAACTTG
TACAAAATGACTGCCTTACAAACATCTTTTGGTTTTAACATGTTAGCCATCGAAAAAGGC
GTACCGAAAATTTTAAGCTTGAAACGTATTTTAGAAAACTACGTCGAACACCAAAAAGAA
GTCATTACTCGCCGGACGATTTTTGACAAAAACAAAGCAGAAGCACGGGCGCATATTTTA
GAAGGTCTACGAATTGCCTTAGATCATATCGATGAAATCATTGCCATTATCCGTGGGTCA
CAATCAGATGACGAAGCAAAAGCAACGTTAATTGAACGCTTTGAATTTTCAGATCGTCAA
GCGCAAGCGATTTTAGATATGCGTTTACGCCGTTTAACAGGCTTAGAACGCGACAAAATT
GAAAATGAATATCAAGAGCTATTGAAATTCATTGCGGACTTAGAGGACATTTTAGCCCGC
CCAGAACGTGTCATTGAAATCATTAAAACAGAGTTAAATGACGTTCGCACAAAATTTGGT
GATGCACGACGCACAGAATTATTAGTAGGTGAAGTCCTAAGTCTTGAAGATGAAGATTTA
ATCGAAGAAGAAGAAGTCGTGATTACGTTAACCAATAACGGCTACATTAAGCGGATGGCA
AACTCCGAATTCCGGGCGCAACGCCGCGGCGGACGTGGTGTCCAAGGGATGGGCGTTCAC
GATGATGATTTCGTGAAAAACCTAGTTTCTTGTTCAACACACGACACGTTATTATTCTTT
ACGAACACTGGGAAAGTTTACCGAGCAAAAGGTTACGAAATCCCTGAATACGGTAGAACA
GCAAAAGGAATTCCAGTAATTAACTTACTGGGAATTGATTCTGCAGAAAAAATTCAAGCG
ATTATTTCTGTTGAGGGCAAAGCGGAAGCAGGTAAATACTTGTTCTTCACAACCTTAAAA
GGAACTGTCAAACGGACAGCCGTAACAGCCTTTTCTAATATCCGTAGTAATGGATTAATC
GCCATTAGCTTAAAAGAAGATGATGAGTTAGTTAACGTAGTAACGACTAATGGCAATCAG
AAGATGATTATCGGAACACATGCAGGATACTCTGTCACATTTGATGAAAATACTGTACGT
GATATGGGCCGGACAGCATCAGGCGTTCGGGGAATCCGTCTCCGCGAAAATGATTATGTG
GTCGGCGCAGCGATTCTGGATGAAAATAAAGAAGTCCTAGTCATTACTGAAAATGGTTAT
GGTAAGCGTACAAAAGCTTCTGAATATCCAGTTAAAGGACGTGGCGGTAAAGGGATTAAG
ACAGCAAATATCACTGAGAAAAATGGTCCATTAGCTGGTTTAACCACGGTCAATGGGAAT
GAAGATATCTTATTGATTACGAACAAAGGCGTCATTATCCGCTTTAACGTTGATTCTGTT
TCTCAAACAGGACGCGCAACATTAGGGGTTCGTTTAATGAGAATGGAAGATGGTGCCAAA
GTGGTAACAATGGCCGTTGTAGAACCAGAAGAAGTGGAAGAAGAAATCGTTGAAGTTGTA
GAAACAACAGAAAACGAAACAACATCAGAAACAGAAGAA
>CDS_9350-9652 /log_Odds=48.9948 /R_value=0.000000049065 /input_id=gi|194268102|gb|ABPI01000001.1| /input_comment=Enterococcus faecalis OG1RF chromosome, whole genome shotgun sequence
ATGAGTCAAGATACGAAGTACGAAATCATGTACATTATTCGTCCGAACATTGATGAAGAA
GCAAAAACTGCTTTAGTAGAACGTTTCGACACAATCTTAAAAGATAACGGAGCAGAAGTT
ATCGAATCTAAAGATTGGGAAAAACGCCGCTTAGCATATGAAATGAACGGATTCCGTGAA
GGCATCTATCATATCGTTAATGTTACTTCTCCATCAACAGCTGGCGCAATCAACGAGTTT
GATCGTTTAGCAAAAATCAATGACGATATTATCCGTCATATGATCGTGAAGGTAGAAGCA
>CDS_9697-10263 /log_Odds=61.6344 /R_value=0.000000000983605 /input_id=gi|194268102|gb|ABPI01000001.1| /input_comment=Enterococcus faecalis OG1RF chromosome, whole genome shotgun sequence
ATGATTAATAACGTTGTATTAGTCGGAAGATTGACAAAAGATCCTGACTTACGTTACACC
GCTAGTGGTTCAGCTGTTGCGACCTTTACACTTGCTGTAAACCGTAACTTTACGAATCAA
AATGGTGACCGTGAAGCAGACTTTATCAACTGTGTGATTTGGCGTAAACCCGCAGAAACA
ATGGCTAATTATGCCCGTAAAGGTACATTATTAGGTGTTGTCGGAAGAATTCAAACTCGT
AACTACGAGAACCAACAAGGTCAACGTGTCTACGTAACTGAAGTGGTTTGTGAAAACTTC
CAATTGTTAGAATCTCGTTCTGCTTCAGAACAAAGAGGAACTGGCGGCGGTAGCTTTAAT
AACAACGAAAATGGTTATCAATCACAAAATCGTAGCTTTGGTAATAACAATGCCGGTTCT
GGATTTAATAACAACAACAATAGTTTCAATCCATCATCTTCTCAGTCGCAAAACAATAAC
GGTATGCCTGATTTCGATAAAGATTCTGATCCATTTGGTGGCTCAGGTTCATCTATCGAC
ATTTCAGATGATGATTTACCATTC
>CDS_10289-10528 /log_Odds=35.5132 /R_value=0.0000181849 /input_id=gi|194268102|gb|ABPI01000001.1| /input_comment=Enterococcus faecalis OG1RF chromosome, whole genome shotgun sequence
ATGGCACAACAAAGAAGAGGCGGACGTAAACGTCGGAAAGTCGACTATATCGCAGCAAAC
CACATCGAATACATCGACTATAAAGATACTGAATTGTTAAAACGATTCATTTCAGAACGT
GGCAAAATTTTACCACGTCGTGTTACAGGTACTGGCGCTAAAAACCAACGTAAATTAACG
ATTGCTATTAAACGCGCACGTATCATGGGATTATTACCATTCGTTAGTGACGAACAA
>CDS_10733-12709 /log_Odds=253.752 /R_value=0.00000000000000000000000000000000000000000000101448 /input_id=gi|194268102|gb|ABPI01000001.1| /input_comment=Enterococcus faecalis OG1RF chromosome, whole genome shotgun sequence
ATGCAAAAGAAGAGAATTCAAAAAAACGGTTTCTTAATTGTTGTGGGTCTTCTCTTAGTA
GAATTTCTCCTCTATTTCTTACTAACAAATAAATGGCTGCTATTGGCGGTAATTATCGCA
TTAGATATCTTTCTCTTAGTGGTTATTCGGCTGTTGATTAGAGATGTAGAAATTACAAAC
GTAGAAAAGATTCAAGAAGCAAGTTCCATTGCTGAACAATCGTTGGATTATGTTGTAAAT
GAAGTACCTGTGGGAATTATTACGTATAACGGGGAAACACGCGCGGTAGAATGGCTTAAT
CCTTATGCTGCTTCTATTTTTAATAAAGACAATCAGCTAACGTTAACCGCTAGCCAAGTT
ACGTCTTATTTAGAATTAGCAGAACGAAACCAAGATATTTTTACGATTGACGAAAATACC
TATCGCTTTAGCGTCAATAAAGAACAACATACAATTACTTTTGAAGATATCACTAAAGAA
AGTAATTTGTATCAAGAAAAAGTCGAAATGCAAACGGCTATTGGCATTGTGTCTGTCGAT
AATTATGATGATGTCACCGATACAATGGACGAGAAAGAAATTTCTTATTTGAATAGTTTC
ATTACGACGATGGTTTCTGATTGGATGGACCAATACAAAGTTTTTTATAAGCGAATCAAC
GCAGAACGTTATTTTTTCATTGCCCAATGGGAAGATATTCAAAAAATGATGGACGAAAAA
TTTTCTATTTTGGATACGATCCGTAAGGAATCAGCTAACCATGAAGTAGCCATTACGTTA
AGCATGGGGATTGCTTATGGGGGGCCAACCTTAGATCAAACCGGGACCACGGCTCAAACA
AACCTAGATACAGCTTTAGTACGTGGCGGCGATCAAGTGGTTGTAAAAGAAGCCAAAGAT
GAAGCGAAGCCGTTATTTTTTGGTGGAAAAACGGCAGTAACGACGAAACGTTCCCAAGTA
CGTTCTCGCGCAATGAGCATGGCAATTAAGGGAATTATTGCGGAATCTGCTGACATCTAT
ATTATGGGCCATCGTTATCCAGATATGGATGCGTTAGGTTCAGCATTTGGTGTTGCTCGT
TTAGCCTCGTTTAATAATCGAAAAGCGTGGATTGTTTTAGATGAAAATGAAATCATTCCC
GATGTCAAAAGAGTGTTAGAGGCGATTAAAGAGTACCCAGAATTAGAAGAGCGCATTATT
AGTCCTAAAGAGGCCATGAAGCGCAAGAAAGAAAGTAGCTTATTAGTTATGGTAGATTAC
CATAAACCGTCTCTATCGATCTCACAAGAGCTCTATGAGCGTTTTGATAAAGTAGTAATC
ATTGATCACCATCGACGAGGAGACGAATTTCCAGCAAAACCCTTGCTTTCTTATATTGAA
TCTTCTGCCTCTTCTGCTTCAGAATTAGTCACAGAATTGATCGAATACCAAAGTAATAGC
GCAAATAAACTGCAGGCCTTTGAAGCAACCATGATGTTGGCGGGAATTGTGGTTGATACG
AAAAGTTTCAATACACGAACGACGGCGCGAACATTTGATGTGGCTAGTTATTTACGAACT
TGTGGAGCAGACTCATCTTTAGTACAATATCTATTAAGTTCTGATCTTACAAGCTATCTG
GAAATGAACAACTTAATCTCTAAAAGCGAATATGTCACAAAAGATACCGTCGTTGTTGCA
GGGAGTGAAGACAAAGAATATGATAGTGTCACAGCTGCCAAAACAGCGGACACATTACTT
TCTATGGCAGGGATTAATGCAGCATTTGTCATTACCAAGCGGACGGATCAACAGATTGGC
ATTAGTGCTCGGAGTAATGGTTCAATTAATGTCCAAATTATTATGGAAAATTTAGGTGGT
GGCGGTCACTTTACTAATGCGGCAGTACAATTATCAAACGTAACAGTAGCAGAAGTAAAA
GAGCAACTACTTGATGTAATTCGTCAAAATATTAATGAAATGTATGAACAGGAG
>CDS_12715-13167 /log_Odds=86.8244 /R_value=0.000000000000000912657 /input_id=gi|194268102|gb|ABPI01000001.1| /input_comment=Enterococcus faecalis OG1RF chromosome, whole genome shotgun sequence
ATGAAAGTCATTTTTTTACAAGACGTTAAAGGAAAAGGAAAAAAAGGGGACGTAAAAGAA
GTGCCAACTGGTTACGCCCAAAACTTTTTAATTAAAAATGGTTATGCGAAAGAAGCCAAT
AAAGGGAGCATGAGTGCGTTAGCGGGTCAAAAGAAAGCCCAAGAAAAACATGAAGCAGAA
GTTTTAGCACAAGCAAAAGAAATGCAAGCCTTTTTAGAAGATGAAAAGACTGTTGTAGAG
ATCAAGGCAAAAGCTGGAGAAGACAGCCGTTTATTTGGCTCAATTCCTTCAAAACAAATT
GCAGAAGCCTTAAACAAACAATACAATGTAAAATTGGATAAACGCAAAATCGAATTAGCC
AACCCAATTCGTTCTCTAGGTTACACTAACGTACCAGTCAAACTACATCATGAAGTTACA
GCGAAAATTAAGGTTCATGTCGTAGCGGAA
>CDS_13440-14807 /log_Odds=224.859 /R_value=0.0000000000000000000000000000000000000000827652 /input_id=gi|194268102|gb|ABPI01000001.1| /input_comment=Enterococcus faecalis OG1RF chromosome, whole genome shotgun sequence
ATGAATGAATTATTGCAAGATAGGGTACCGCCACAAAATATTGAAGCGGAACAAGCCGTT
TTAGGTTCTATTTTCTTAGATGCAGATGTGCTAATAGAAGCGATGGAATATGTGGAACCT
AAAGATTTCTATCGTCGTAGTCATCAGTTGATTTTCCAAACGATGATGACCTTAAGCGAC
CGAAATGAAGCGATTGATGTGGTAACAATCAAAGATCGCCTAGAACAAGAGAATTTGTTA
GAAGATGTTGGTGGACTAAGTTATCTGTCAGATTTAGCTTTAGCTGTGCCGACAGCTGCC
AATGTCATTTATTATGCAAAAATTGTTGAACAAAAATCGTTGCTGCGCAACTTAATCCAA
ACCGCTACAGAGATTGTAACTAAAGGCTTTGAGCAAGGTGAAGATGTTGAATCTATTTTG
GATGATGCAGAACGAAGCATTTTAGAAGTCTCCGAAAAGCGGAATCGTAGTGGCTTTTTA
TCAATTTCAGATGTTCTAAATACAACTATTGCGAATATTGACCAATTATACCAAAATGAT
GAAGAGATTACTGGTTTACCTACAGGCTATCAAGCATTGGATAAAATGACTGCCGGCTTG
CAAGCGGAAGAGCTAATTATTCTAGCGGCCCGTCCAGCGGTAGGGAAAACCGCTTTTGCA
TTAAATATTGCCCAAAATGTCGGCACCAAAACAGATAAAGCTGTCGCTATTTTTAGTTTA
GAAATGGGGGCAGAATCATTAGTGAACCGGATGCTTTGTGCAGAAGGATCCATTGAGGCC
AGCCATTTAAGAACAGGGCAATTATCTGAAGAAGAATGGCAAAACTTAATTATTGCGATG
GGTAGTTTGTCCCGTGCGAATATCTATATTGATGACACACCAGGGATTAAAATTACCGAA
ATTCGTGCGAAATGTCGTAAATTAGCACAAGAAAAAGGCAACTTAGGTCTAATTTTGATC
GACTACCTACAATTGATTGAAGGAACTGGAAAAGAGAACCGCCAACAGGAGGTTTCTGAT
ATTTCACGTCAATTAAAAAAATTAGCGAAAGAATTAAAAGTCCCGGTTATCGCTTTGTCT
CAGCTTTCTCGTGGCGTGGAACAACGTCAAGATAAACGTCCTGTGCTAAGTGATATTCGT
GAATCAGGATCCATTGAGCAAGATGCCGATATCGTTGCCTTTCTTTATCGTGATGATTAC
TACGATCGTGGTGAAGGAGAAGACGGTGATCATGAGCCACCAGAAGTTGACAATGTTGTA
GAAGTCATCATTGAGAAAAACCGTAGTGGTGCGCGTGGAACGGTCGAATTACTTTTCATT
AAAGAATATAATAAATTTTCTTCGCTTTCGCCGAGGACAGAATTT
>CDS_15045-16337 /log_Odds=225.732 /R_value=0.0000000000000000000000000000000000000000177083 /input_id=gi|194268102|gb|ABPI01000001.1| /input_comment=Enterococcus faecalis OG1RF chromosome, whole genome shotgun sequence
ATGTCATCAGTAGTAGTTGTTGGAACGCAATGGGGCGACGAAGGTAAAGGAAAAATTACA
GACTTTCTAAGTGAAAACGCAGAAGTGATCGCTCGTTACCAAGGCGGAGATAACGCCGGA
CATACCATTAAATTCGACGGCGTAACGTATAAATTACATTTAATTCCTTCAGGGATTTTC
TATAAAGAAAAAATTAGTGTAATTGGTAACGGCGTAGTTGTGAATCCAAAATCTTTAGTA
AAAGAATTAGCTTATTTAAAAGAAAATAATGTTGCCACTGATAATTTACGTATTTCAGAT
CGTGCCCATGTCATCTTGCCGTATCATATTAAATTGGATCAATTGCAAGAAGATGCGAAA
GGTGAAAACAAGATTGGGACAACGATTAAAGGAATTGGCCCAGCCTACATGGATAAAGCA
GCACGGGTGGGAATCCGTATCGCTGATTTATTGGATAAAGAAATTTTTGCGGAACGTTTG
CAAATTAACTTAGAAGAAAAAAATCGTCAATTCGTTAAAATGTTTGATAGCGAAGCCATT
GAATTTGATGATATTTTTGAAGAATACTATGAATACGGACAACAAATTAAACAATATGTT
ACAGATACTTCGGTTATTTTAAACGATGCATTAGATGCTGGAAAACGGGTTTTATTTGAA
GGGGCACAAGGTGTCATGTTGGATATCGATCAAGGAACCTATCCATTTGTTACTTCCTCT
AATCCAGTAGCTGGTGGCGTAACTATCGGTAGTGGCGTTGGTCCATCAAAAATTAATAAA
GTGGTTGGTGTCTGCAAAGCGTACACTTCACGTGTCGGTGACGGCCCATTCCCAACAGAA
TTATTTGATGAAACAGGAGAAACCATTCGTCGTGTCGGTAAAGAATACGGAACAACAACA
GGACGTCCGCGTCGTGTCGGTTGGTTTGATTCAGTAGTTATGCGTCATTCAAAACGTGTA
TCAGGGATTACAAACTTGTCATTAAACTCGATTGACGTGTTAAGTGGTTTAGAAACGGTG
AAAATTTGTACAGCTTATGAACTTGATGGTGAATTAATTTATCATTATCCAGCAAGCTTG
AAAGAATTAAGCCGCTGTAAACCAGTTTATGAAGAATTACCAGGTTGGTCTGAAGATATC
ACTGGTTGCAAAACTTTAGCCGATTTACCAGCTAATGCTCGTAACTATGTGCATCGGATT
TCAGAATTAGTTGGTGTGCGCATTTCAACATTCTCTGTAGGTCCAGACCGTAACCAAACG
AACGTTTTAGAAAGCGTTTGGGCACAAATT
>CDS_16462-17331 /log_Odds=130.765 /R_value=0.000000000000000000000105292 /input_id=gi|194268102|gb|ABPI01000001.1| /input_comment=Enterococcus faecalis OG1RF chromosome, whole genome shotgun sequence
GTGAATTATCAATTAGTGACAGATTCTTGTTGTGACTTGCCGTATACATACTTAAAAGAA
AACCAAGTACCTTTTATTAGCATGAATATTCAAATTGACGGGAAAGAATATCGCGATGAT
TTAGGTGAAACGTTTGATTATCAGAACTTCTTAACGGCTATTAAAAATGGAAGTATGCCC
ACTACCTCTCAAGTTAATGTAGGACGCTACAATGAATTTTTCCGTCCTTTTGTGGAGCAA
GGGTTACCGGTGATTTATTTAGCTTTTTCATCTGGGTTAAGTGGCTCTTATCAAAGTGCG
TTGCAATCAGTAGAGATGTTAAAAGAAGAGTATGATAATGTAGAAATTCATATTATTGAC
ACAAAAGCAGCTAGCTTAGGTCAAGGGATGTTAGTCCGAGAAGCCATTCGATTACAAACA
GATGGTCATTCATTAGGAGAAGTTGTTGCCTATCTTGAAGAGCAAAAAATGAAACTTCAC
TCGTGGGTAACGGTAGATGATTTAAAACATTTAGAACGTGGCGGACGGATTTCTAAAACA
GCGGCAGCACTTGGTGGCTTAATGAACATTAAACCAATTATTCGCGTGGATGCGGCAGGC
AAACTAGCATCCGTTGGTAAAACTCGTGGACGAAACAAGTCCTTGCAAAAGATTGCGCAA
GAAACGATTCAAGGCATTGTAGAGCCAATGAAACAAACACTATTGATTGCATATGCGGGA
ACGAAAGATGACGCGGAAAAAGTCAAAGAATTAATTGAAAAAGAAATAGAAGTTAATGAG
ATACTGATTTATCCTCTAGGACCCACCATTACTAGTCATACCGGAATAGGTTGTATTGCT
GTGTTTTCTTTTGGTGAAAAAAGAAAA
>CDS_19611-22496 /log_Odds=391.451 /R_value=0.000000000000000000000000000000000000000000000000000000000000000000000011138 /input_id=gi|194268102|gb|ABPI01000001.1| /input_comment=Enterococcus faecalis OG1RF chromosome, whole genome shotgun sequence
ATGAAGCGGATTGAAAAAATCTATCAATATGTTAAAGAGCAAACGAAGAATTTAACGCCA
ATGACCTTAACAAGTGATGCGGGAGTCACGACACAAGAAATTTCAGAACGTTTAAACATT
CAGCGGACCAATGCTAGTAAAGATTTGAATCAACTCGTTCGTGAAGGGCGCTTGAAAAAA
TTATCTGGTCGACCAGTAAAATATGTCGCGCAGGTGGCGTTTCAGCATCGACCATTAACC
AAGCCAGTTAAAAGTTATCGGGAAAAATCAATGGATCACTCCACAAAAACTTTTATCGAA
CCATTGGTTGAACCAGTAGTCACGACCAGCAAAACCCCAGAAGTTGAAGATATTTTCAAA
AAAATTATCGGTTCAGCTGGAAGCATGAAAACGCCGGTGGAACAAGCCAAAGCAGCGATT
TTATATCCGCCAAAAGGCTTGAATTGTTTAATTACTGGACCAACAGGTTCTGGGAAAACT
TATTTTGCTCATGCCATGTTTCAATTTGCGAAGCTGAACCAAATTGTGGCCAAAGAAAAA
GAGTTTGTGGTATTTAACTGTGCAGACTATGCGCATAATCCAGAACTTTTGATGTCGCAT
TTATTTGGGTATGTAGAAGGGGCCTTCACAGGCGCTACGAAAGCGAAAGAAGGGATTATT
GATGAAGCAGATGGCAGCATTCTGTTTTTAGATGAAGTACATCGGTTACCACCCGAAGGA
CAAGAAATGATTTTTTATTTTATGGATCACGGCGTGTACGCGCGTTTAGGTGAAACAGTG
AAATCACATCATGCGGATGTTCGGATTATTTGTGCTACGACGGAGAATCCTACTTCTTCT
TTATTGAATACTTTTGTGCGACGCATTCCGATTATCATTCAATTACCGAACTTTAGTGAC
CGTCCTGCGAAAGAAAAAATTGACCTCCTAAAAGTGATGGTTTCAATGGAAGCAGCGCGG
ATTCAACGGCGAATCTCTTTGTCAGAAGATGTGGTCAAAGCGTTAATCGGAAGTGTTTCT
TATGGAAATGTCGGTCAGCTAAAATCGAATGTGCAACTTGTGACTGCGCGAGGGTTCCTT
AATCAGATGGAACAAGAGGAATTAATGATTACGATGGACGAATTAACGGACAATATTAAA
GAAGGCATTATGCAACTTGCCAGTAATCGAGAAGTATTGTCGGAGTTATCGAAATATCTG
GAACCGCAATTAGTGGTATCACCAAATGAATCTTTAGTAGCTATTCAGTCAGATGCCTAT
GAATTGCCTTACAATCTATATGAGATTATTGGAGATAAAGCGGCTCTCTTAAAAGCAGAC
GGCTTGGACCAAGAACTAATTAATAATTTTATTACAACGGATATCAATGTTCATTTAAAA
TCTTTCTACAAAGATTATGGATTCACCTTTGATACAGAAAATAAATTGGCTGAAATTGTT
GACCAACGAATTATTGATGTCACTAAGAAAATTTATAATTTTGCAGCGAAGCGGTTATCG
TATTCGTTTCAACCCAATTTTATTTATGCAATGAGTTTACACATTAGTTCTTTCTTGAAA
CGCATCCAATTAGGTAAAGATCCTAAGCATCCTTTAAATGAAAGTATTCGAAATATGGTT
TTAGATTATCCAACAGAGTTTGAAACAGCAAAAGAAATTAAAAATATTATTGAAAGTAGT
TATCAGATGGAGATTCCTGAATCTGAAAGTTACTATTTAGCTGTTTTGCTCATTTCTTTA
AGAGAAAATCCTGAGGCTGGCCGGATTGGCATTGTCGTGGCTGCGCACGGAAATAGTACC
GCTAGCAGTATGGTACAAGTGGTTTCTCAATTGTTAAATGTTGATAATTTGAAGGCTGTG
GATATGCCTTTAGATATGCCACCGAAAGAAGCTTTGCGTAAAATCGTTGAAGCAGTTGGT
GAAGTGAATGAAGAGAATGGCGTACTATTATTAGTGGACATGGGTTCATTAAGTACGTTT
TCAGAAGAAATTGTACGCCAGACAGGCATTGATGTGCGGACAGTAGACATGGTGACTACG
CCAATTGTGCTTGAAGCGGCCCGCAAAACCGCATTAATTGATACACAATTGGAAACACTT
CACGAGTCCTTAAAAAACTTTCATGGCTATGCCGATATTCGCCAAAGTGAAACGAAACAA
ATCATTGAAAATTGGAAAACAAGAGCAATTATTGCTATCTGCGCTTCTGGAGAAGGAACT
GCGCGCCGAATGAAAGAGCTGATTGAGGAAGCTGTCTTGCCACAAATAGACTGGCATTTA
GAAGTGATTCCTTTGTCCATTGTAAATATGAAAGAAGTCTTGCCTAAAATTCAAGAAGAC
TATGAAATTATTGCGACAACTGGGATTACCAATCCCAAAATTGGAGTTCCTTATATTTCC
ATGGAAAATTTCTTTTCCGGTGAAGCAGAAAAAATTATTCAGCAATTACTAGCAGAGCGG
AAAGAAGAAGTAATGAATAAGCCGTTGGACGAAGCGGCAGCAAAAGAAATTTGTCTAAAA
TATATGGAGCAAAGTTTCACTTTCATTAATGGAAAAAAAATCATTGATCTGTTGTGGTCA
TTCGCTAAAAATATCCAAACCCAATTAGCGATGCCAGAAGAGTACACATTTTACATCAAT
TTGATTATGCACACATCGGGCATGTTGGAGCGTATTTTACGGAATGATACACTGACGGTT
TCAGAAAAGGAACTTGGTCGATTGGTTCAAGAGCCAATTTATCCAGTGATTGTGGCCTCA
ATTGAGACTATGGAAGAAGCTCTTAATATGGATATTCCAGCAGAAGAAGTTTATTTTATC
GCACAGTTAGTCAAAAATGCCCAGTGTATCGAAGATAAAATCACCGAAATTGATACACTA
GAT
>CDS_22699-23211 /log_Odds=61.0236 /R_value=0.00000000139325 /input_id=gi|194268102|gb|ABPI01000001.1| /input_comment=Enterococcus faecalis OG1RF chromosome, whole genome shotgun sequence
ATGGTAATGGATATTCGTTTAGCTCGAATTGATGATCGATTAATTCATGGCCAAGTAGCA
ACTGTTTGGGCAAAATTGACGAACATTAATCGCATTTTAGTGGTTAGTGATTCCGTTGCT
CATGACAATTTGAGAAAAGCCTTGTTAGTTCAAGCTGCTCCACCTGGTGTCAAAGTAAAT
GTCATCACTGTTCAAAAAATGATTGATGTTTACCCTGATCCTCGTTTTGATTCGTTTCGA
GCCATGTTGTTATTCACTAATCCTTTGGACGTGAAACGAGTGGTCGAAGGCGGTGTACAA
CTAACTTCTGTGAATATTGGCGGAATGAGTTTCAGTACAGGCAAGCGAATGATTACGAAT
GCAGTCGCAGTGGATGCCAACGATTTAAAAGCATTTCTGTTTTTAAATGAACAAGGTATT
GAATTGGAAATTCGAAAAGTCGCAGCAGACAGCCAAGTGAATTTGATGGATTTACTGAAA
AAAGAGCGTAGCAAAGAAAATAACGCCAGC
>CDS_23446-24438 /log_Odds=177.281 /R_value=0.0000000000000000000000000000000198574 /input_id=gi|194268102|gb|ABPI01000001.1| /input_comment=Enterococcus faecalis OG1RF chromosome, whole genome shotgun sequence
ATGGTAGGAATTATCCTAGCAAGTCACGGTGAATTTGCTGAAGGGATCTTGCAATCTGGT
GCAATGATCTTTGGCGAACAAGAAAATGTAAAAGCAGTTACGTTAATGCCTAGCGAAGGT
CCCGATGATGTAAAAGCAAAAATGCAAGAAGCCATTGCATCGTTTGACAATCAAGACGAA
GTACTATTTTTAGTTGACCTATGGGGAGGAACACCATTTAACCAAGCGAACTCATTGTTA
GAAGATCATAAAGACAAATGGGCAATCGTTGCAGGTATGAACTTACCAATGGTTATTGAA
GCATATGCTTCTCGTTTCTCTATGGAATCAGCACAAGAAATTGCGACACACATTCTTGAA
ACAGCAAAAGATGGTGTCAAAGTTAAACCAGAAGAGTTACAACCAGCAGAAGCACCAAAA
GCTGCTGCGACAGAAGATGCACAGCCAAAAGGTTCGTTACCACCAGGTACAGTTGTTGGC
GATGGCAAAATTAAATTTGTGCTAGCACGTATTGATTCACGTTTATTACATGGTCAAGTA
GCAACAGCTTGGACAAAAGCAACACAACCAAACAGAATTATTGTTGTTTCTGATGCCGTT
GCAAAAGATGACTTACGTAAGAAATTAATCGAACAAGCAGCTCCTCCAGGAGTAAAAGCC
AATGTTATTCCAATCAGTAAAATGATTGAAGTAGCGAAAGATCCACGTTTTGGCAATACA
AAAGCATTATTATTATTTGAAAATCCTGAAGACGTCTTAAAAGTGGTTGAAGGCGGCGTA
GAAATCCCAGAAGTAAACGTTGGTTCAATGGCTCACTCTGTTGGAAAAGTCGTTGTAAGC
AAAGTATTATCAATGGGTCAAGAAGACGTTGATACGTTTGATGAATTAAAAGCCAAAGGC
ATCAAATTTGATGTGCGTAAAGTGCCAAATGATTCAAAAGCGAATATGGACGAAATTTTG
AAAAAAGCAAAAAATGAGTTAGCAAACGCG
>CDS_24473-25276 /log_Odds=121.711 /R_value=0.00000000000000000000480095 /input_id=gi|194268102|gb|ABPI01000001.1| /input_comment=Enterococcus faecalis OG1RF chromosome, whole genome shotgun sequence
ATGTCTGTTATATCAATTATTTTAGTTTTACTCGTTGCCTTTCTAGCTGGTATGGAAGGG
ATTTTGGATGAGTTCCAATTCCACCAACCGTTAGTAGCATGTACATTAATCGGATTAGTT
ACTGGTAATTTAGAAGCCGGAATTGTTTTAGGTGGTACTTTACAAATGATCGCGTTAGGT
TGGGCGAACATCGGGGCTGCCGTTGCACCGGATGCCGCTTTAGCATCTGTTGCCTCAGCA
ATTATTTTAGTTTTAGGTGGCCAAGGTGTTAAAGGTGTTCCTTCAGCGATTGCCATCGCA
GTTCCTTTAGCGGTTGCAGGTTTGTTCTTAACAATGATCGTTCGGACAGTTGCGGTTCCA
ATCGTTCACATGATGGATGCGGCTGCTGAAAAAGGCAACATTAAACAAGTTGAAATGTTA
CACATTTTCGCTGTATGTTTACAAGGTATTCGTATTGCGATTCCAGCAGGTGCGTTACTA
TTCATTCCTGCTGACACTGTTCGTAATTTCTTAGAATCAATGCCAGCTTGGTTAACTGAT
GGTATGGCTATCGGTGGTGGTATGGTCGTTGCCGTAGGTTATGCATTAGTAATCAACATG
ATGGCAACAAAAGAAGTATGGCCATTCTTCATTATCGGTTTCGTAGTCGCAGCGATTTCT
CAATTAACATTAATCGCATTAGGTGCTTTAGGTGTCGCTTTAGCTCTTATTTACTTGAAC
TTATCTAAAATGGGCGGTTCTTCTAACTCAAATGGCGGAGGCAACTCTGGCGACCCATTA
GGCGATATTTTAAACGACTAC
>CDS_25299-26210 /log_Odds=174.877 /R_value=0.0000000000000000000000000000000114398 /input_id=gi|194268102|gb|ABPI01000001.1| /input_comment=Enterococcus faecalis OG1RF chromosome, whole genome shotgun sequence
ATGGCAGAAAAAATTCAATTAACTAAAAAAGATCGTTTAGCTGTAGCTTGGCGTTCAACA
TTTATCCAAGGTTCTTGGAACTATGAACGTATGCAAAACGGCGGCTGGGCATTCTCAATG
ATTCCAGCAATCAAAAAATTATATAAAACGAAAGAAGAACGTTCAGCGGCGTTAAAACGT
CACTTAGAGTTCTTTAATACACACCCATACATTGCCTCACCAATCCTTGGTGTAACATTA
GCTTTGGAAGAAGAACGTGCCAATGGCGCACCAGTTGATGACGTAGCGATTCAAGGGGTT
AAAGTTGGGATGATGGGTCCTTTAGCCGGTGTCGGTGACCCAGTTTTCTGGTTTACTGTT
CGTCCAATGTTAGGAGCTTTAGGTGCTTCCTTAGCAATGGGTGGTAATATCTTAGGCCCA
ATCTTATTCTTCGTTGCTTGGAACTTAATTCGTTGGTCATTCATGTGGTATACACAAGAG
TTTGGTTACAAAGCAGGTTCTAAGATTACTGATGACCTTTCAGGTGGTTTACTACAAGAT
ATTACAAAAGGTGCTTCTATTTTAGGGATGTTCGTACTGGCCGCATTGGTTCAACGTTGG
GTATCGATTAAGTTCTTACCAATTGTTTCACAAGTTAAGTTAGACAAAGGTGCTTATATC
GAGTGGGATAAACTTCCTGCTGGCGGTGAAGGAATGCATAAAGCCTTTGAACAAGTGAAC
CAAGGCTTGGCGCTTTCACCAACGAAAGTTACTACTTTACAAGATAACTTAGATCAATTG
ATTCCAGGTCTAGCACCATTACTACTTACATTCTTATGTATGTGGTTATTGAAGAAAAAA
GTTAGCCCAATCGTTATCATTCTTGGTTTATTCGTAGTCGGCGTTGTCGGCCACTTAATC
GGCTTATTA
>CDS_26372-26749 /log_Odds=49.0877 /R_value=0.000000163803 /input_id=gi|194268102|gb|ABPI01000001.1| /input_comment=Enterococcus faecalis OG1RF chromosome, whole genome shotgun sequence
ATGGTACAATCATTAAACACAAAAGTTGATTTAGTTATAGATGCGACGGCATTTACAGGA
TTAACAGATTATGGACAAATTATGATAGGTGACCGCGGGTTTGAATTTTACCATGCCAAA
GATCCACGTAAGTTTATCCAAATTCCGTGGGAAGAAGTCGATTACGTGTTGGCTTCAGTA
ATGTTCAAAGGAAAATGGATTCCTCGTTATGCGATTCAAACCAAGAAAAATGGGACGTAT
ACGTTTGCTTCAAAAGAGCCGAAGCGAGTGTTACGAGCTATTCGTGAATATGTTGACCCA
GATCATATGGTCCAATCTTTGAGTTTCTTTGATGTCATAAAAAGAGGGATTCTCTCGATT
GGGAAAAAGAAAAAA
>CDS_26997-27524 /log_Odds=93.8791 /R_value=0.000000000000000128658 /input_id=gi|194268102|gb|ABPI01000001.1| /input_comment=Enterococcus faecalis OG1RF chromosome, whole genome shotgun sequence
ATGGAACAACGACAACATCATGGAATGGACTGGGGTTCATTAGTATTAGGAATTCTATTT
GTTCTGACTGCATTAATTTCTTTCCAAAATCCTGCCGGTAATTTAATTGCCATTGTGATG
GTTTTTGCGATTTTTGCTATTATTAAAGGGATTTTCGAAATTTTTGTACGTAATCGTATG
AAAGAATTGCTAGGCTACAAAGCTTATGCACCAATCATCTTAGGGATTATTGATATCCTA
ATTGGTGTTTACTTATTGTTTAACTTAAATATTGGTGTCGCTGTGTTACCATTTGTTTTT
GCAATTTGGTTTTTATTCGACTCAATTTTCGGCTTATTTACTTTAGATTTTGCTAAACGA
GTAAGCACAGGTTACTTCTGGTTCACATTAATTGTTGACGTTTTAGGGATTATCTTAGGT
GTAATGTTATTATTTAATCCATTGTCTTCAGCATTAACTCTAAGCTTCTTAGTTGGCTTC
TACTTTATGATGTTTGGTATTAGCAATATTGTATATGCTTTTAGA
>CDS_27972-28742 /log_Odds=86.8451 /R_value=0.0000000000000200694 /input_id=gi|194268102|gb|ABPI01000001.1| /input_comment=Enterococcus faecalis OG1RF chromosome, whole genome shotgun sequence
ATGACGACTGAGGGATTAATCGCTTTGTTAGAAAAGAAACGAAATCATTTAAGTAAAATT
GAAAATCAAGTACTGGATTATATTTTGACGCATATGACGGAAATTAGTTCACAAACCATT
TATGAGGTGGCGCAGGCGTTGTTTGTCTCAACAGCCACTATTTCTCGGACAGCAAAACAC
TTAGGTTATCGAGGCTTCCAAGAATTAAAATACGCGATCGTCCAATCGGTGCAGAGCGAG
AGCACAGAAAGCGATAGTCGTAGTTTTCAAGCTATTACGCAACAGTTGATTGCCAATGTG
CAAGATAGTTTTCAACAAATGGATGAGGCCAAAGTCGCGGAAATGCTTAAAATGATTGAG
CGTGCGAATACGATTGAAGTGTTCGGTGTTGGTGGCAGTTTTCCTATTTGTACTGATTTT
GCACGAAAGCTAACATTTTTAGGGAAAAAAGCCTATGCACGATCTGATTGGGATGAACAA
GCGGTAGCAGTTAAGAATCTGGATGGACAGGATTTAGCCATTTTTGTCAGTTATACAGGA
GAAACTAAGGGGATTTTAGCGTATGCACGTGTAGCGCAGGAACAGCAAGTGCCGATGATT
AGTTTGATTTCGACTAAAGGAAGCACCTTGGAAAAATTGTCGACGACGACGTTATTTGCC
AAAGGGACGACACGTTATCATCAGCGCGTGGATTTAAGTTCAAGAATTGCTGTCATTTGT
TTGTTCGATACGGTTTTATTAATGTATGCAGAGGCAAAGCAGCCGCGG
>CDS_28891-30459 /log_Odds=273.66 /R_value=0.0000000000000000000000000000000000000000000000000121991 /input_id=gi|194268102|gb|ABPI01000001.1| /input_comment=Enterococcus faecalis OG1RF chromosome, whole genome shotgun sequence
ATGGCAGTAAAGAAAAAGAAAGCGACTTTCTGGGAGTTTTTCCAAGGATTAGGTAAAACG
TTTATGTTGCCAGTGGCTTTATTAGCTTTTATGGGGATTTTGTTGGGATTAGGAAGTTCT
TTTTCCAGTGAATCCATGATTGAAACGATCCCGTTTTTAGGAAAGCCCGCAGTAAAAATT
ATTTTCCAATTTATGTCGACAATTGGTGGTTTTGCGTTTGCCTATTTACCTGTCATGTTT
GCAATGGCCATTCCGTTGGGGTTAGTTCGGAAAGAAAAAGGAATTGCTGCGTTTTCAGGT
TTCGTAGGCTATACGGTGATGAATTTAGCGATTAATTTCTATTTAGTGCAGACGAATCGC
CTCGTGGATCCTGAGCAGTTGCGGGAAGCCGGCCAAGGAATGGTTTTTGGGATTCAAACG
ATTGAAATGGGCGTTCTTGGTGGAATTATCGCTGGGCTTATTGTCTATAAGTTGCATAAT
CGATTTTATACGGTGCAACTACCAGATAGTTTTGCCTTCTTTTCTGGCGCACGGTTTGTG
CCAATTATTACTTCATTAGTAATGGCATTCGTGGGCTTAGTAATTCCGTTAGTTTGGCCA
CTTTTCGCGCTAATGATTATGGCGATTGGCCAACTTATCCAACGTTCTGGTATTTTTGGG
CCTTTTCTGTTTGGTTCAGGGGAACGTCTACTGTTACCGTTTGGGTTGCATCATATTTTG
GTTTCCATGATTCGTTTTACTGAAGCAGGGGGTTCAGCGGTGGTGGCTGGCAAAGAAGTG
TTTGGTGCGTTAAATATTTTCTATGCAGAATTGCAAAATAATTTACCGATTTCACCAAGC
GCAACAGCTTTCTTGTCACAAGGGAAAATGCCGACCTTTATTTTTGGCTTACCAGCGGCG
GCACTTGCGATGTATCATACTGCAGCTCCGGCGAATCGACATAAGATTAAAGGCTTACTC
CTTTCGGGTGTAATTGCTACGGCTATCACTGGCATTACAGAACCAATTGAATTTTTATTC
TTATTTATTAGTCCATTATTATGGCTGTTTCATGTCATTATGACTGGTCTAGGTTTCATG
GTAATGGCTTTATTAGGTGTTGTGATTGGGAACACTGATGGCGGGCTACTGGACTTTGTT
ATTTTTGGCTTGTTACAAGGAACTTATACAAAATGGTGGTGGGTTCTCATTGTCGGCGCT
ATCTGGTTTGTTGTTTATTATTTCGTCTTTAAAACAGTCATTGTAACCTTTGATTTAAAA
ACACCTGGACGAGACAAGGTCTTAGATGAGACTGAATATACCGATCAAGAAGTTCAATAT
AAGAAAACGGGTGGCTATGATGCGCCTGGGATTTTAGCGGCTTTGGGTGGGCAAGAGAAT
ATTCAAGCTATTGATAATTGCATTACGCGTTTACGTTTAGTGTTAGCAGATGCTAATAAA
GTAGATGATGACAAATTAAAGCAATTAGGGGCTTTAGGCGTTGTACATTTAGATGCGCAG
AATGTACAAGTGATTATCGGAACCAAAGTGACAACGGTCCGTAATCAATTAGAGATGATT
TTAGGT
>CDS_30483-31688 /log_Odds=113.254 /R_value=0.0000000000000000000255507 /input_id=gi|194268102|gb|ABPI01000001.1| /input_comment=Enterococcus faecalis OG1RF chromosome, whole genome shotgun sequence
GTGTCGTTTGATAAAGCAATTGATCGACGAGGAACGTATTGTACACAGTGGGATTTTGTA
GAAGACCGATTTGGGGAAGCGGACTTGCTTCCCTTCACTATTTCCGATACGGATTTTGCT
GTGCCAGAGGCAGTTCTGGCAACATTACAGGAGCGTTTGAAACATCCAGTATTTGGCTAT
ACGAGGTGGAACCATCCGCAATTAAAAGAAGCAATTCAAACGTGGTACCAGACAAGATTC
CAGACGAAGATTGAAGAACACTGGATTATGTATACCCCGACCGTTATCTACGGGATTTCT
GCTTTGATTCAATTATTAACTAACGAAGGGGAGGGCATTATTTTACAAACACCTGCCTAT
GATGCATTTTTTAAAGTTATTCAGGAAAATAAGCGGCAAGTAGTGGCAAATGAACTGCTT
TATCAAGAGAAGCGCTACAGCATTGATTTTATTGATTTAGAAAAAAAACTAGCGCAACCA
GAAAATCGCTGTTTGCTTTTATGTTCCCCGCATAATCCAACAGGACGTGTTTGGGAGCAA
TGGGAATTAGAGCGAATGGTTTCATTGTGCCAACAGTATGATGTGTTTTTACTTTCTGAT
GAAATTCATATGGATATCGTTAATAAAGGCCATGTTCATCGACCAATTACGCAATTTGGT
TATAAAAAATCTGCCATTATTACCAGTGGCACGAAAACCTTTAATTTTCCAGGGCTGATT
TTTGCTTACACCTTAATTCCAGATAACGAATTGCGTGACGCTTTTCAGCTCAAATTAAAA
AACGCCGATGGTCTATCATCAACAAGTATTTTGGGAATGCTAGCAACCATGACGGCCTAT
CAAAAATGTGGTACTTGGGTTGACGAGTTGAATGATTATTTAGCGGAGAACCAACGTTAC
GTGAAAGATTTTTTACAGACATATTTGCCAAAAATTAAAGTGACGGAGCTGGAAGCCACT
TACTTAATGTGGTTGGACGTATCAGAGGCAGTTCCAGATGTGGCCCGCTTACAAGCGGCT
TTAGTTTCTGTGGGGAAAGTCGCTATTATGGACGGCTCGATTTATGGCGGTAATGGGCAA
CGATTTTTACGGTTAAATATTGGCTGTTCGCAAGCAAAACTACACGAAGGACTTGAAAGG
ATGCGCCAAGGTTTTGAAGCTGTTTTACAAAAGGATGGCACAGCATCAGCGCTTAGGAAT
AAT
>CDS_31788-32168 /log_Odds=60.4985 /R_value=0.000000000525577 /input_id=gi|194268102|gb|ABPI01000001.1| /input_comment=Enterococcus faecalis OG1RF chromosome, whole genome shotgun sequence
ATGAAAACAATTAAAACAAAGCAAGCACCACAAGCAATTGGGCCATATTCACAAGCAAAA
ATTGTGAATGGTTTATTGATTACTTCTGGTCAGATTCCACTGGATCCTGAAGCAGGTAAG
GTGGTTGGGACAACGATTAAAGAACAAACCAATCAAGTACTGAAAAATATTCAAGGGATT
TTAACAGAAGCTGGTAGTGATTTTGCTCATGTAGTCAAAACGACATGCTATTTACAAAAT
ATGGCGGATTTCACGGCATTCAATGAAGTCTATGCTGAATATTTTAGTGCGGAATATCCT
GCACGCACAACGATTGAAATCTCTAAATTACCGATGGATGTGTTGGTGGAGATTGAGATT
ATCGCAGAAGTAGTGGCG
>CDS_32360-34951 /log_Odds=299.715 /R_value=0.000000000000000000000000000000000000000000000000000000362545 /input_id=gi|194268102|gb|ABPI01000001.1| /input_comment=Enterococcus faecalis OG1RF chromosome, whole genome shotgun sequence
ATGAAAAAAAATATTAGCCAACTAACGCAGTGGTTGAAAGAACACAGTTTATTATTGAAA
CTAATTTTTCTTGGTTCTGTATTAGTTTTCGTGGCTAACCAAGTGACACATATCGCTCAA
GGCATGACCTGGGCGGATATTTTTTCCACGATGGAACAACAAAGTACGGGGCGTTTAATT
GGTATGGTCTTGGCAGGACTATTAGGGGTTATTCCGATGCTCCTTTATGACTATGTAGTC
GTTAAATTATTGGAAAAAGAAGGTAAGCCACCAATGAAACGAATGGATTGGTTAACTTCG
GCTTGGGTCACTAATACCATTAATAACTTAGCGGGTTTTGGCGGCGTGGTTGGGGCAACG
CTACGGATTAATTTTTACGGAAAAGATGTACCGCGGGGCAAGGTTGTAGCAACGGTCTCA
AAAGTTGCTCTGTTCTTGATTTCAGGGTTATCTATTTTATCTTTTGTGGCGTTTGTTGAT
TTATTTTTTATTCGAACCCAAAATGTTTTTCGTGAATATTGGGTTTGGTTATTATTGGGC
AGCCTGATTGCGCCAGCGCTCTGGTTTTTCACGTACTTAAAACGGCGAACATTGTTTAAA
ACATTTTTTCCAAAAGCGGTGCTCCTATTATTCGGCGCTTCATTAGGTCAATGGCTAGGT
GGGATGTTTGCTTTCTTAATGATAGGTCGCTTGATGCAGGTGCCAGTTTCGATGGTTTCT
GTTTACCCAATGTTTGTTATCGCTACGTTAATCGGGATGTTAACCATGGTTCCTGGTGGT
ATGGGAACGTTTGATGTCTTAATGATTTTGGGCTTGTCACAATTAGGGATTGATCGATCA
CAAGCGGTCGTCTGGTTGTTGTATTATCGTTTGTTTTATTATGTGACGCCTTTTATGACA
GGAGTTATTTTGTTCTTGCAACAAGCAGGCATGAAAGTCAATCAATTTTTTGATAATTTA
CCTCGGTTATTTTCACAAAAAGTGGCGCATTTTATTTTGGTGGCGGCGTTATATTTTGCA
GGGATTATGATGGTTCTATTGTCGACTGTGACGAATTTGTCGAATGTCAGTCGTTTATTC
CAAGTGTTACTTCCCTTTTCTTTTAATTTTTTAGATCAAACATTGAATTTATTTGTAGGA
TTCTTGTTATTAGGTTTAGCTCGAGGCATTTCTATGAAAGTGAAAAAAGCTTATTGGCCT
ACAATTATTTTACTAGGATTTTGTATTGTAAATACGGTGGCACGAACGACTTCGTGGCAG
TTGATTGCTGTTTATGCTGTTATTTTATTGGCGGTTATTTTGGCTCGTAAAGAATTTTAT
CGTGAAAAGTTTGTTTATTCATGGGGCGCTTTAACGGTAGATAGTATTTTGTTTGGCTGC
TTGTTTATCGGTTATGCGGTTGCTGGCTATTACGCCGCACGACCAGCTGGTGGCAATCAA
GTTATCAATCACTTTTTGTTGTTTCCGTCAGATGATGTTTGGTTTAACGGATTGATTGGT
TTAAGTATTTCCTTGATTGGTTTATTCTTTTTGTATCAATATTTAGCCGAAACAACTGTT
ACTTTAGGTGAGGGGTTTGAGGAAGCGCGGTTGACACGCTTTTTGGAAAAATTTGGTGGC
AACGAAGGCAGTCAATTTTTGTATTTAAAGGATTATGGTCATTTTTATTACCAAGAAGAA
GACGAAGATCAAGTACTTTTTGGGTTTCAAATGAAGTTTAATAAATGCTTTGTCTTGGCG
GATCCGATTGGGCAACGAGAGAAATGGACAGCGGCGACACTGGCGTTTATGGATCAAGCT
GATTTGTTAGGCTATCAATTAGTTTTTTATCGTATTTCGGAAGAATATGTTATGAATCTT
CACGATTGCGGCTTTGAATTTATGAAAGTTGGGGAAGAAGGCTTGATTCAATTTGATGAG
CCGTCAACAGTGAATCAAACAGCCTGGACGGAAACAGTGACTGAAAAAATAGCAGCAGAA
GCAGCGGATTTTCAGTTTGAATTTTATCCCGAAACGATTAGTGATGCCTTATATCAAGAG
TTAGAACGAGTTTCTGCGGACTGGTCACGGAATCAAAAAGAGCGCTACTTTATTGGTGGA
CGGTTGGATCCCGAGTACTTGAAATGCAGTAGCGTGGGCTTGGTGAGACAGAAACAAACG
GTCATCGGTTTCATTACTGGAAAAGAAATGGAAAAAGGCAAAAGTATTTCGTATGATTTG
TTACGTATTCGTTCAGAAGCACCTGCTTTTACTAGAGAATATTTGTTCACTCATTTTATT
GAAACCTATCAACAGCAGGGCTATCAATTAATTGATATTGGGATGGCGCCGTTGGCTAAC
GTAGGGGAGAGCAAGTACTCTTTCTTAAAAGAACGCTTTGTTAATATTTTTTACAAGTAT
AGTTATCAAATTTATGCGTTTCAAGATACACGCAAGCGCAAAGAACAATATGTCACTAGT
TGGCAACCACGTTATTTTGCTTATCCTAAGCGGACCAGTGTACTCTTTGCTTTTGTGCAA
CTTTCCTTGTTGATTACGAAAGGAAGACATCAAAGTGTTTCGCTTGTGGAAGAAGCAATG
ACTGAAATT
>CDS_35502-36008 /log_Odds=5.3666 /R_value=0.0186904 /input_id=gi|194268102|gb|ABPI01000001.1| /input_comment=Enterococcus faecalis OG1RF chromosome, whole genome shotgun sequence
TTGAAAACGAAGAAGTGGAACTGGTCGATACTTGCATTTTTTATACCGTACCTTGTTTCA
AATATTTTTTTATTTTTTACTCTTACAGAAAAAGATAATAAGCTATTAAAAATGATTGAA
GAGTCGTCAAAACTATTAAATATTTCAAACGGAGAATTTAATTTTTTTATGATAGTTATT
GTTATAATCGCTAATTTGTGTATCTTTTTTGTTACGTTCATAATTTTGAAAATTGTTTTA
CTTATTTTTGGGTTTAAAAAAAATTATAATCAAGATATATTTATAAGTCTGCTATTGTCA
GTAAGCGTAGTTAATCTTCTTGTTCTTTTTATATCTGAAATAGTAACAATTGATAGATTA
CCGTTATCAATTAGTACTTCTTCTATTGAAGTGATAATCTTTTTATTGCTATTTTACAGT
AATACCAAAGATGTAAAAGCAACTAAATTGTTGTTTTTTGGTAAATTATGGTTGCTTTTA
TTTAATATAGTGTCATTAGTAGTT
>CDS_40476-41432 /log_Odds=104.15 /R_value=0.00000000000000000841658 /input_id=gi|194268102|gb|ABPI01000001.1| /input_comment=Enterococcus faecalis OG1RF chromosome, whole genome shotgun sequence
GTGACACCGATGGAGGGAAAAATGAAAAAATCAGAACGTTTAAATCAGGAACTTTTTTTC
TTGAGAACCCATCCTCAGTTTAATTTAAATCAGTTAATGAAAACTTTTGGGATTTCTAAA
AGCACAGCTTTGCGGGATATTGAAGCTTTGGAAAATTTAGGCGTGCCGCTATATGTGGAG
AATGGTCGTTATGGTGGCTATCGAGTTTTAAACAAACCGTTGTTGCCGCCGATTTATTTT
AACGAAAATGAAGTGTTAGCAATCTTTTTTTCGTTACAATTACTGAAATTAGTCGCAGAG
TCACCGTTTGGTCATTCCTATCAGCAAATTCAGCAAAAATTATTGCATTCTTTAGATGAA
CCAACCCAATTTAAAATCAGTCAAATGAGTAAGGTCGTCTATTACGAAGGAATTGAACAA
GTAGAAGCACCAGGCAATTTAGAGCAGCTGTTTCATTGTATTTTGGCGCAACAAGTAATT
CAGTTTAACTATACCAGATATGAAGCAACAACGAAAAAAATCTTACCAACCCGGTTAACT
ATTTTAGAAGGGTATTGGTATTGTTCAGGCTATGATGTGACTAAAAAGGCTTGGCGTACT
TACCGCTGTGATTTTATGGAGGCTATTCAGCAGTTAAACCAAACACTGGATTTTACGACT
GAGGAACTGAAAGAATCGTATCGCCATCAACAAACGACAGCACGTACGATTCCATTTAAA
GCAATCATTACAGAAAAAGGCAAAGAATTTTTTTATAAACATCGCTTTGACAATATTCAG
TTGGAAGAAACGCCCACGCAGTGTTTTTTAGTTGGACAGATTCATCCAACAGAAACACAA
TTTTTAGCCAACTATTTTATGGGCTTTGGTGAAGAAGTGACAATTTTAGAGCCAGTCCAA
GTGAAACAAGCATATGTAGAAAGTATAATGAGGATTCAAAAAAAATATCAAGAA
>CDS_43905-44384 /log_Odds=68.3141 /R_value=0.0000000000425324 /input_id=gi|194268102|gb|ABPI01000001.1| /input_comment=Enterococcus faecalis OG1RF chromosome, whole genome shotgun sequence
ATGAAACAACGTGGTTTTGAGATTATTTCTAAGTATCAAGAAGAGGGCTTGAGTGTCCCA
CAACGAGCAACAAAAGGTGCCGCGGGGTATGATTTTCAAGCAGCCGAAACGGTCGTTGTA
CCAAGTCTTTGGAAGTTACAACAAGCTGGAGAAAATCCCAAACCAATTTTAGTTAAAACA
GGAATTAAGGCGTATATGCCTGATTCTGAATATTTAGAATTGGTAAGTCGTTCTTCGAAC
CCGCTAAAACGATTCCTACTTTTAGCGAATGGTGTCGGAGTCATTGACAGTGATTATTAT
AATAACGAGAATAACGAAGGACATATCATGTTCCAATTTTTAAACTTTGGATATGAAGAT
GTTGTCATTGAGAAAGGTGAACGAATTGGCCAAGGGATTTTTAAGCCGTTTTTATTAGCG
GATGATGACCAAGTCGAGGCAGAAAGAACGGGCGGTTTTGGTTCGTCTGGACAAAAA
>CDS_44463-45833 /log_Odds=198.883 /R_value=0.0000000000000000000000000000000000242799 /input_id=gi|194268102|gb|ABPI01000001.1| /input_comment=Enterococcus faecalis OG1RF chromosome, whole genome shotgun sequence
ATGGCAAAAAAAGCAAAAGTTCAATTTGAATGTCAAAGCTGTGGGTATGTGTCTCCAAAA
TATCTCGGCCGCTGTCCTAATTGTGGACAATGGAATTCGATGGTGGAAGAGGTTATTCAA
GATACTTCTGATCGTCGTGCTAGAGTAAGTTTGACTGGTAAAAAGACACAACCACAACGG
CTATCTGAAGTTGTACCTAAAAAAGAGCCGCGTGTAAAAACTGAATTAGTGGAGCTGAAT
CGGGTTTTAGGTGGTGGCGTTGTTCCAGGTTCGTTAGTTTTAATCGGTGGCGATCCCGGA
ATTGGTAAGTCAACATTGCTCTTACAAGTATCGCAACAATTAGCAGCCACAGGTGGTACG
GTTTTATATGTTTCTGGTGAAGAAAGTGCTGAGCAAATTAAATTGCGAGCGGAGCGTTTA
GGCACCGTCAACGAGACATTTTACTTATACGCAGAAACAGATATGCACGAAATTTCGCGA
GCCATTGAAAAATTAGAACCAGACTATGTCATTATTGACTCGATTCAAACAATGACGCAG
CCAGATGTTACCAGCGTTGCTGGTAGTGTCAGTCAAGTCCGAGAAACAACTGCTGAATTA
TTGAAACTGGCAAAAACGAATGGGATTGCCATTTTTATTGTCGGACACGTAACGAAGGAA
GGGTCTATCGCAGGGCCACGGATGTTGGAACATATGGTAGACACGGTTCTTTATTTTGAA
GGAGATAAGCATCACACCTTTAGAATCTTACGGGCTGTCAAAAATCGGTTTGGCTCAACG
AATGAGATTGGTATTTTTGAAATGCAGACACATGGATTGGTTGAAGTTATGAATCCTTCT
CAGGTCTTTTTAGAAGAACGTTTAGAAGGAGCCACTGGATCTTCAATTGTGGTAGCAATG
GAAGGTTCACGCCCCATTTTGGTGGAAATCCAAGCGTTAGTTACCCCAACGATGTTTGGC
AATGCCAAGCGAACGACCACCGGGTTGGACTTTAATCGCGTTTCTTTAATCATGGCGGTT
TTAGAAAAACGGGCAGGCCTTTTATTACAAAACCAGGATGCGTATCTAAAAGCGGCTGGT
GGAGTCAAAATTAATGAACCAGCTATTGATTTAGCGTTAGCAATCAGTATTGCTTCTAGC
TATAAAGAAAAAGGAACCTCATCTTCAGAATGTTTCATTGGTGAGATTGGTTTAACTGGT
GAAATCCGCCGCGTGAATAGTATTGAACAACGAGTGCGTGAAGCGCAAAAACTAGGCTTT
ACAAAAGTCTATGTCCCTAAAAATAACCTTGGTGGCTGGGAAGCGCCTGAAGGGATTGAA
ATTATTGGCGTTTCAACAATTGGTGAAACGTTAAGAAAAGTTTTTAAA
>CDS_45937-47082 /log_Odds=173.212 /R_value=0.00000000000000000000000000000120219 /input_id=gi|194268102|gb|ABPI01000001.1| /input_comment=Enterococcus faecalis OG1RF chromosome, whole genome shotgun sequence
ATGCAAAAACGAATCATCACGTTGCTGATGATCATTGCTGGTGCAAGTTTAGGAATTTCT
CTTTTCCCAATGGCTTGGGAAATGGCTAAGCAAGGCAATAACAGTTGGTTAAACAATAAC
TTTACGAACGGATTAATCGGTGCAATTATTTTCTTTATTTTATCTTTAGGGTTAGCAAAG
TATATTGTTTCCGCTGTCAAAAAAATCGAAGCAGCTTTAAATGAAATGAGTTTAACCTAT
TTATTATTTGGAAGTATTGGTGCCATCATTGGTTTAACAATTGGCGTCATTATCTCCATT
CCAATGTACAACTTACAAATTCCTGTCGTGAATAGTTTACTACCAATTCTAGTTATGATT
ATTCTGGGTTACTTAGGTTTCCGAATGGGAACAACACGGATTGAGGAGTGGAAAAAAGTT
TTCACACCTCGCCAAAAGAAAGCAAATACGGAAGACACCGAAGGACAAATGTTGGAACGT
AAAGTGGAAGACAACTTCCATAAATACAAAATTTTAGACACCAGTGTCATCATTGATGGC
AGAATCTACGATATCGCTAAAACAGGCTTTTTAGAAGGTGTTTTGCTCATCCCTAACTTT
GTTTTATATGAATTACAATACATTGCTGATTCTGGAGACAGTTTAAAACGGGTGAGAGGT
CGTCGTGGTTTAGATATTTTAAATGCTTTACAAAAAGAAGAAGGTATCTCCGTTGAGATG
TATGACGGAGATTTCGAGGATATCTCTGAAGTAGACAGTAAATTAATCAAATTAGCAAAA
TTATTAGATGGCGTGGTTGTGACCAATGACTACAACTTAAATAAAGTCTCTGAATTTCAA
AATGTGCCTGTTTTAAACATTAATGCTTTAGCTAATGCTGTGAAACCAGTGGTGATTCCA
GGTGAAACGATGAATGTGATGGTTGTAAAAGCCGGAACAGAGCGTCAACAAGGGGTCGCT
TACTTAGATGATGGCACAATGGTTGTGGTAGAAGATGGCCAGCATTACATGAATGAGCAA
ATCGAAGTGGTCGTCACAAGTGCTTTACAAACCGCAGCTGGGCGTATGATTTTTGCCAAA
CCGGCGCACGCGGGTCGCGGGATTAATGATCGCAAGGATAACCATCCTAAAAACGATAAA
AAT
>CDS_47101-47574 /log_Odds=80.354 /R_value=0.0000000000000725695 /input_id=gi|194268102|gb|ABPI01000001.1| /input_comment=Enterococcus faecalis OG1RF chromosome, whole genome shotgun sequence
ATGATTCGAATCGGTCAAGGTTTTGATGTTCATCAATTAGTTCCGCAACGACCTTTAATT
ATTGGTGGGGTTACTCTTCCTTATGAAAAAGGTCTGTTAGGTCACTCAGATGCCGATGTT
TTAACACATGCAATTATTGATGCAATCCTTGGTGCCGCTGGTCTGGGTGATATTGGACAA
CTGTTTCCCGAAACCGATCCACAGTTCAAAAATGCGAATTCTGTAAACTTATTAAAAAAA
GTAAATGAAAAAGTTGGGCGGTCGGGCTTTACTATTGGCAATATTGATTGTACAATTTTA
GCGGAAGAGCCAAAGATGAGCCCATACTTGGCAGAGATGAAAAAGAATCTAGCCGCGAGT
TGCCACTTAGCGGTCACACAAGTGAACATTAAGGCAACGACCATGGAAACGATGGGCTTT
GTTGGTAAAAAAGAAGGAATCGGCGCAATTGCCGTTGCTTTATTGGAAAAA
>CDS_47627-49084 /log_Odds=259.381 /R_value=0.00000000000000000000000000000000000000000000000400446 /input_id=gi|194268102|gb|ABPI01000001.1| /input_comment=Enterococcus faecalis OG1RF chromosome, whole genome shotgun sequence
ATGACGAAAGTTCGTGTGCGTTACGCACCAAGTCCAACTGGACACTTGCACATTGGGAAT
GCAAGAACAGCATTATTTAACTACTTATTTGCCCGCCACAATGACGGAGAATTTATCATT
CGTATCGAGGATACCGACCAAAAACGGAACATCGAAGACGGCGAGAAAAGTCAGTTGGAA
AACTTAGCATGGTTAGGGATGGAATGGGATGAATCACCTGCTCATCCGGGAGAATATGGT
CCATATCGTCAATCAGAACGTAAAGAAATTTACCAACCATTGATTGATCAATTATTAAGC
AGCAATCGTGCGTATAAGTGTTATTGTACGCCAGAAGAATTAGAAGCAGAACGTGAAGCA
CAACAAGCTCGTGGGGAAATGCCTCACTACGCAGGCACTTGTGCGAATTTAACACCTTCT
GAACAAGCAGCCAAAGAAGCGGCTGGTCTAGAACCAGTGATTCGTTTCCGTGTGCCACGT
AATACAGAATACAAATTTGATGACATCGTGAAAGGTGAAATTACTTTTGAGTCAGATAAC
ATTGGTGGCGATTTTGTCATCCAAAAACGCGATGGGATGCCAACGTATAACTTTGCCGTT
GCAGTAGATGATCACTTAATGAAAATTTCTCACGTTTTACGTGGCGATGATCACATTGCG
AACACACCAAAACAATTAATGATTTACGAAGCGTTTGAATGGACACCACCTGTCTTTGGC
CATATGACCTTAATCATTAATTCAGAAACTGGCAAAAAATTGAGCAAACGTGATGAAACA
ATTTTACAATTTATTGAACAATACCGTGAATTAGGTTACTTACCAGAAGCCATGTTCAAC
TTTATTGCTTTACTAGGATGGTCTCCTGTTGGCGAAGAAGAAATCTTCTCACAAGAAGAC
TTGATTAAATTGTTTGATGAACAACGCTTAAGCAAGTCACCAGCGGCCTTTGATGCGAAA
AAATTAGAATGGATTAACAATCAATACATGAAACAAATGGACTTGAGTGAACTAACAGAT
ATGTGTCTTCCTTATTTAGTCGCTGACGGTCGTGTTGAAGAAAATCCATCTCCTGAAAAA
ATCGAATGGTTAAAACAATTAGTTAGCTTGTATCAACCACAAATGAGTTATGCAGCTGAA
ATTGTGGAACTATCAAACTTGTTCTTTAATGAACATCCAGTTTTAGATGATGCTGCGAAA
GAATTCTTGCAAGGAGAAACAGTGCCAACTGTGTTACATGCGTTTAAAGAACAATTAGAA
GCCTTGGACGTTTTCGATGTCCCAAGTATTAAAGCAGCGATTAAAGCCGTCCAAAAAGAA
ACCGGCGTTAAAGGCAAAAACTTGTTTATGCCAATTCGAATTGCTGTTTCTGGACAAATG
CATGGTCCTGAATTAGGCGAAACCATCGAATTATTAGGCAAAGAAAAAGCATTAGATCAT
TTAAATAAAGTGTTA
>CDS_49354-49893 /log_Odds=55.5873 /R_value=0.0000000116285 /input_id=gi|194268102|gb|ABPI01000001.1| /input_comment=Enterococcus faecalis OG1RF chromosome, whole genome shotgun sequence
ATGAGTTGGTTGAAACGTAGCGTCGCAGCTGTTAAAAGAAACGATCCTGCAGCGCGGACC
ACACTAGAAGTTCTTTTAACGTATCCTGGCTTGCACGCCCTGTTTTGGCATCGCTTGTCT
CATTTCTTATATAGGCATCAGTTGTTTTTGTTGGCGAAGATTCATGCACAATTTTGGCGT
TTCATAACGGGCGTAGAAATTCATCCCGGAGCCACAATTGGAGCGGGAGTTTTTATCGAT
CACGGCATGGGCATTGTGATTGGGGAAACCGCGGAAATAGAAGAAGATGTTGTTTTGTTT
CACGGAGTGACGTTAGGTGGGACCGGTCGTGATACGGGTAAACGCCATCCAACAGTGAAA
AAAGGAGCGATGATTTCGGCACGAGCTCAAATTTTAGGGCCAGTTGTGATTGGTGAACGT
TCAAAAATTGGTGCGGGTGCTGTTGTTATTTCAGACATCCCAGCAGATGCCACAGCTGTG
GGTGTTCCTGCGAAAGTCGTTCGTCTAAATGGAAGAAAGGTGGAAAAAGGACATGAT
>CDS_49886-51298 /log_Odds=223.139 /R_value=0.000000000000000000000000000000000000000314191 /input_id=gi|194268102|gb|ABPI01000001.1| /input_comment=Enterococcus faecalis OG1RF chromosome, whole genome shotgun sequence
ATGATTAAAATTTATAATACATTGACCAGAGAAAAAGAAGTATTTACGCCAATTGAGGCG
CATAAAGTTCGGATGTATGTCTGCGGACCAACCGTGTATAACTATATCCATATCGGTAAT
GCGCGCAGTGCGATCGCCTTTGATACAATTCGTCGTTATTTTGAATATCGTGGGTATGAA
GTGAATTATGTCTCGAACTTTACAGATGTCGATGATAAAATTATCAAGGCAGCTAAAGAA
TTGAAAATTACTGCGCCGGAAGTGGCGGAGCGTTTTATCAAAGCCTTTGAAGAAGACACG
CAAGCATTGAATGTCCAGCCAGCAACGCTACATCCCCGGGTGATGGATCACATGCCTGAT
ATCTTAACTTTTATCGACGTTTTAATTGAAAAAGGTTTTGCTTATGAGGTCGCAGGTGAT
GTGTATTATCGCACCCGTAAATTCCCTAATTATGGTAAATTAAGCCATCAATCGATTGAT
GAATTAGAAGTGGGGGCAAGTCAACGAACTGGCGTTGAACAACAATTAAAAGAAGACCCA
TTGGATTTTGCTCTTTGGAAAAGTGCCAAAGAAGATGAAATTTCTTGGGATTCTCCTTGG
GGTAAAGGACGTCCCGGCTGGCATATTGAATGCTCTGTCATGGCGACCAAACACTTGGGA
GAGACGATTGATATTCATGGCGGTGGACAAGATTTAGAATTTCCACATCATGAGAATGAA
ATTGCACAGAGCGAAGCCAAAACAGGCCATACCTTTGCCAATTACTGGATGCATAACGGC
TATGTCACAATTGGTGAAGACGATGAAAAAATGAGCAAATCCCTAGGTAACTTCATTACT
GTTCATGAAATGATTCAAAAAGTGGATCCGCAAATTTTACGTTTCTTTATGTCCACCACC
CAGTACCGTCGCCCGATTCGTTATAGCGAAAGCACTCTAAAAGAGGCAGCAGCCAATTAT
CAAAAATTGAAAAATGCGTTTGAAAATTTACGTTTTAGACAAGCAGATGCGGTCGCAAGT
TTGCCAGAGGATGAACACTATTTGGCTCAATTAAACGAATTAGAACAACGTTTTATTACG
GAAATGGACGATGATTTCAATGCAGCTAACGGGATTACGGTCGTTTATGAATTAGCGAAG
ATGATGAATCAGTACAGTGAACAAGCGACAGTTTCGGAACCAGTTCTAGTGGCGATGGAT
AAGCTTTTCAGTGGCTGGTTAGCTATTTTTGGTTTATTCTTTAAAAACGAAGAATTAGTG
GATGCACAAGTCGATGCGTTAATTGAAGAACGGAACCAAGCACGGAAAGACCGTGATTTT
GCCCGAAGTGATGAAATCCGCGATTTATTAAAAGAACAAGGCATTGTTTTAGAAGATACT
CCGCAAGGAACGAGATGGAGAAGAAGTGAA
>CDS_51295-51693 /log_Odds=69.2661 /R_value=0.00000000000600679 /input_id=gi|194268102|gb|ABPI01000001.1| /input_comment=Enterococcus faecalis OG1RF chromosome, whole genome shotgun sequence
ATGAGAGATTACAAACAATTAAACGGTTTAGCTTTGGCCTATGTTGGCGATGCGATTTAT
GAAATTTACATTCGTGATTATTTAGTTTCCTTAGGACAAACGAAACCGAATGTTTTGCAT
CGCATGGCGACACACTACGTGTCAGCAAAAGCCCAAGCAAGCTTAATGCAAGCGATGTTA
GCGGGAGAAATGCTAACGGAGGAAGAAGAAGTGATGTACAAACGCGGTCGGAATGCTAAA
AGTCACACCTTTGCCAAAAATGCTGATGTGACGACCTATCGGGTAGCGACCGGTTTCGAA
TCCTTGATGGGTTATTTACATTTAACACAACAAAAAGAACGTTTAGAAGAATTAATTAAC
TGGTGTATCAAGAAAGTAGGTGAAACCAATGAAAAA
>CDS_51683-52540 /log_Odds=146.542 /R_value=0.0000000000000000000000000292722 /input_id=gi|194268102|gb|ABPI01000001.1| /input_comment=Enterococcus faecalis OG1RF chromosome, whole genome shotgun sequence
ATGAAAAATGAAAAATCTCGTCCTTTTAAAAAAGGTAAGAAACGTCCAGAACGTTCAGAT
AAGCGTTCAAAAGAACGGAACCCACGACCAGCGACAGCAGGTGCTGATGGAACCTCAGAA
GAGCTAGCAGATAACTTTGTCTTTGGTTTCCATGCCACTGTTGAGGCGTTGCAGCAAGGA
CGCGGGAATAAATTGTTTTTACAAGAAGATGCTCGTGGCGAGAAAATTGAGCAATTAAAA
CAAGCAGCGAAAGAACAGGCTGTTCCAGTTAAATGGGTGCCTAAAGCAAAATTAGATACG
ATGAGTGATCACGGCGTGCATCAAGGCATGGTTTTAGCAATCACGGCGTATCAATATTTA
ACTTTAGAAGAATTATTGGAACAAACAAAAGAAAAGACAGAAACACCATTTTTCCTAATT
TTAGACAGTCTAGAGGACCCACATAACTTTGGCTCAATTTTGCGAACTGCTGATGCGACA
GGCGTGGACGGTATTATCATTCCGAAACATCGTGCAGTGGGAATTACACCAACCGTAACC
AAAGCGTCAACAGGGGCCGTGGAACATATTCCAGTGGCTCGTGTAACGAATCTAGCGCAA
AGTATTGCAACGCTAAAAGAGAATCAATTTTGGATTTTTGGTACAGATATGTCTGGGACG
GATTATCGTCGCTGGAATACACAAGGCGCAATTGCCTTAATCATCGGAAATGAAGGTCGT
GGCATGAGTCAAGGTCTTCATAAAGAAGTGGATGAATTATTAACGATTCCAATGACTGGA
CACGTTCAAAGCTTAAACGCTGGTGTGGCTGCAGGCTTGCTAATGTATGAAGTCTATCGT
GGCCGCAACCCATTA
>CDS_52555-53085 /log_Odds=63.9199 /R_value=0.000000000410711 /input_id=gi|194268102|gb|ABPI01000001.1| /input_comment=Enterococcus faecalis OG1RF chromosome, whole genome shotgun sequence
ATGAAAAAACAATTGTTAATCGTTGATGGCTATAATATGATTGGTGCTTGGCCAGAATTG
GTCCAGTTGAAAAAGCAAGAGCGTTTAGAGGATGCGCGTGAACTGCTTCTTAGTCGTCTG
TCCAATTATGCCAAATATGAAGGGTTGGAAATCATTGTGGTCTTTGATGCCCAATTAGTC
CCAGGTATTCAGCAAACGTACAAAAAGTACCTTTTGACCGTGGTTTTCACCAAAGAAGAT
GAAACAGCAGATAGTTATATTGAACGTCTAGCTGGTGAAAAAAATGATCGTTTAACGCAA
GTAACAGTCGCAACGAGTGATTTGGCTGAACAATGGGTGGTCTTTTCACAAGGTGCATTG
CGGACTTCGGCCAATGAACTTTACAAAGCTGTCCAGAAAACAGAAAAGACGATTGCCATT
CATGCAACAGATATCCATTTCCAGCAATTTCGTCGAAATTCTCCATGGAACGTGGAGCAG
TTATCAAAACTTTCTGAGAAGCTAGAAGAATTGTCTCAAAAAAAAGAT
>CDS_53171-53737 /log_Odds=83.8578 /R_value=0.0000000000000523957 /input_id=gi|194268102|gb|ABPI01000001.1| /input_comment=Enterococcus faecalis OG1RF chromosome, whole genome shotgun sequence
ATGTTAGAACAGATTCAACAAGCATTAGCAGGAGACCAAGAACAATTTCAAGCCTTATAT
GGGCAATATCAGCCAGTGATTTATAAGTGCATGAAAAAATACTATTTAAAAGATTATGAT
ACTGAGGACTGGCTTCAAGAAGGACGAATTGTCTTCTTTCGGACGTTAGAACGATTTGAT
TCAGAAAAACAAGCATCATTAGGAAAGTTTTTTAAACGAAATTTTGAAAATCACGTACAT
AGCTTAATTCGCCATCAATGCGCCTATAAGCGGCGAACAGATACCTTGTCTATTTCTCTG
GAACAACGATTAGAAAGCGCTGGTGAAGAGTTAGTGGACTATTTAGGGACAGCGGCTACC
GACCCATTAGGTCAATTAATGATTCAAGAAAAATTGGCAGCTTTTCCGACACGTCTTTCC
TCGTTGGAACAACAAATTTTAAACGCATACTTAAAAGGCTACACGTTAGAAGAAATTGCT
AAAGTACGTGGGGGAACTTTTTCAGCTGTCCGAAGTGCCTATGATCGTGCCAAAGCAAAA
ATGAAATATACATTAGAAAATGAA
>CDS_53852-54097 /log_Odds=33.6065 /R_value=0.0000586953 /input_id=gi|194268102|gb|ABPI01000001.1| /input_comment=Enterococcus faecalis OG1RF chromosome, whole genome shotgun sequence
ATGCCAACAACGTTATCGTCAATTAAGAAAGATTTGGAAGGCCGTATCGGCAGTGAAATT
ATGTTAGTTGCTCAGACTGGAAGAAAGCGCCAAACAGAACGTAAAGGAATCTTAACGGAG
ACTTATCCATCTGTTTTTGTTGTTGACTTGGATCCAGACGAGAACTCATTTGAACGTGTA
TCTTATAGCTATTCAGATGTTTTAACACGCACCGTTGAAATCGAATTCATCGGTCAAGCC
GTA
>CDS_54278-55129 /log_Odds=102.629 /R_value=0.0000000000000000270601 /input_id=gi|194268102|gb|ABPI01000001.1| /input_comment=Enterococcus faecalis OG1RF chromosome, whole genome shotgun sequence
ATGGAAATAATCGAACGAGCTCCTGCGAAAATTAATCTTGGGTTAGATGTTCTGCATAAA
CGTGTGGATGGCTATCATGAAGTTGAATCTATTTTTGCAAGTGTAGATTTAGCCGATCAT
TTAACTTTTGAAAATCTAGAAGAAGACATCATTCGTATTGAAACGGACAGCTCTTTTTTA
CCCGTGGATCGACGGAATCATGTCTATCAAGCAGTTGACTTATTAAAGCGTACCTATAAT
ATTCATAAAGGAATTAAAATATATATTGAAAAACGTATCCCCGTGGCAGCTGGTTTAGCA
GGGGGGAGCAGTGACTGTGCCGCAGCATTACGAGGCTTGAACAAACTGTGGAATCTGGGG
TTGACGATGGACGAACTCTGTGAAATTGGTAGCCAAATTGGTATGGATGTTCCTTATTGT
TTAAGGGGCGGAACAGCCTTTGCAAACGGACGTGGGGAGAAAATTGAAGCATTACCGACC
ATGCCTCAATGTTGGATTGTGTTAGTTAAACCAAGAATTAGTGTATCCACTAGTACCGTT
TTTAATGATTTAGCGGTAGATGAATTGCACCATCCAGATATTGCTGGACTAAGAATAGCT
ATTGAAAATGGCGATTATACTGGGATGACCCAAACGGTCGGCAATGCGTTGGAAAGTGTC
ACGATTGCCAGACATCCGATCGTGCAACAAATCAAGGATCGCATGCTGAAGTACGGCGCT
GATGCAGCGTTGATGAGCGGCAGTGGACCGACAGTCTTTGCTTTATGTGAAAAGAAAACA
CGAGCACAACGGATTTATAATGGACTCAAAGGCTTTTGCGAAGAAGTTTATTTGGTTCGG
ACATTGAAA
>CDS_55296-56249 /log_Odds=130.86 /R_value=0.00000000000000000000015491 /input_id=gi|194268102|gb|ABPI01000001.1| /input_comment=Enterococcus faecalis OG1RF chromosome, whole genome shotgun sequence
ATGACGAAAATCTACCGCCGTTTGATAATCGGCGTTACTTTAGCAATCAGCGCTTTTCTT
TTAGCTAGTTGTGGGCAAACCACACAATCGCCAAAAGAGAAGAAAGAGCTCACGGTAATG
ACTACTTTTTATCCGATGTACGACTTCGCAAAACAAGTCGTTGGTGATGAGGGAGAGGTT
GAGCTGTTGATTCCAGCTGGAACGGAACCACACGATTATGAACCAAGCGCAAAAGACCTA
GCGAAAATTACTGATGCGGATGTCTTTGTTTATAATAGTAAAGAGCTAGAAACTTGGGTT
CCGAATGTTATTGAAAACTTGGACACGAAAAAAGTTTCAATCGTGGAAGCCAGTCAATCC
ATTCAATTGATGCAAGGAACAGAAGAGGAAGAATCTGGCGAAGAAGGTCATGAAGGCCAT
AACCATTCCCACGAACTGGATCCGCATGTCTGGTTAGATCCCGTGTTAGCGCAAAAAGAA
GTAACAGCGATTCGGGATGCGCTTATCAAAAAATATCCTGAGAAAAAAGCCGTATTTGAA
AAAAATACCGCTGCTTATTTGGAAAAATTGACTGCGCTAGATAAGGAATACCAAGCTGCG
TTTGCAGGCGCTAAAAATCGGACCTTTGTGACGCAACATGCTGCATTTGGCTATTTGGCG
AAACAATATGGCTTGACCCAAGAACCGATTGCTGGGATTTCTCCAGACCAAGAACCTTCG
CCAAGTCGTTTAGCCGAATTAAAAAAATATATTAAAACAAACAATGTTTCTGTGATCTAT
TTTGAAGCATCGGCTTCTACAAAAGTAGCCAAAACATTGGCAGACGAGACAGGCGTCGAA
TTAGCCGTATTGAATCCTTTAGAGAGTTTAACTCAAAAAGAACAAGAAGCAGGCGAGAAC
TACGTGTCTGTCATGAAAGAAAACCTCGCTGCTTTACAAAAAAGCATTCAT
>CDS_56275-56967 /log_Odds=121.228 /R_value=0.00000000000000000000120669 /input_id=gi|194268102|gb|ABPI01000001.1| /input_comment=Enterococcus faecalis OG1RF chromosome, whole genome shotgun sequence
ATGCATTATATTGAAGTCGAAAATTTAACCTTCTATTATGATGATGAACCTGTTTTAGAA
GATGTTTCTTATTATGTTGATCCAGGGGAATTCGTTATTTTAACAGGAGAAAATGGCGCT
GCCAAGTCAACGCTGATCAAAAGTACCTTAGGGTTATTAAAACCAACAAGTGGCAAAATT
ACGGTCGCTAAAAAAAATAGTGCTGGTGAAAAAATCAGTATTGGCTACATTCCACAACAA
GTCGCTTCTTTCAATGCGGGCTTTCCTAGCACCGTCATTGAATTAGTACGTTCAGGTCGC
TTTCCCAGAAATCGTTGGTTCAAACCGTTGACGAAAAAAGATCATCTTCATGTGGAAAAA
GCTTTGAAATCAGTGGACATGTGGGAAATGCGCCACAAACGAATTGGCGAGCTTTCTGGA
GGGCAAAAGCAACGAATTAGTTTAGCACGAGTGTTTGCGACCGATCCAGATTTATTTATT
TTAGATGAGCCAACAACAGGTATGGATGAACAATCGCGAAACGAATTTTATCAATTGTTG
CAACACAGTGCGCATGAACATGGAAAAGCTATTTTGATGATTACGCATGATCATGAAGAT
ATCAAAACCTATGTGGATCGTCAAATTCGTCTTGTCCGCAAAGAAGATTCGAAATGGCGT
TGTTTCCATATGAGTGAAGAATCGTATACG
>CDS_57129-57968 /log_Odds=154.901 /R_value=0.000000000000000000000000000195646 /input_id=gi|194268102|gb|ABPI01000001.1| /input_comment=Enterococcus faecalis OG1RF chromosome, whole genome shotgun sequence
ATGGCAGAAATGCTTTCTTATGCATTTATGCAAAAGGCCTTTTTAGCAGCACTGTTTATC
TCAGTGATTGCCCCAATGCTCGGCGTCTTTCTAGTTATTCGCCGACAATCTTTAATGGCA
GATACCCTTTCACATGTGTCATTAGCCGGTGTGGCACTAGGCTTCTTTTTTAATTGGAAT
CCTAATTTAATGACCTTAATTGTCGTGATTGTGGCTGCAATCATTCTAGAATATTTACGA
ATGATTTATAGCACCTATTCAGAAATTTCGATTGCTATTTTAATGTCAGGCGGTTTGGCT
TTGGCGTTAGTTTTGATGAATTTAACAGGAGGCAATTCAGCTGCTAGTATTCAATCGTAT
TTATTTGGTTCCATCGTCACGATTACGTGGGATCAAGTGGTTATGTTGGCAATTTTATTC
GTAGTTTTAGTTCTATTGTTTATGTTATTTAAACGTCCAATGTATGTTTTAACATTTGAT
GAAGATACTGCTCATGTTGATGGGCTACCTATTCATTGGATGTCGATGCTTTTTAATGTA
ATTACTGGTGTGGCGATTGCTGTGATGATTCCGATCGCGGGAGCCTTGTTAATTTCAGCA
ATTATGGTCTTACCAGCTGCAATAGGTATGCGAATTGGTAAAGGCTTTAACACGGTGATT
ATTATCAGTGTGTTTATGGGCTTGATTGGCATGCTAACAGGGTTGACTAGCTCGTATTAT
TTGGAAACACCACCGAGTGCAAGTATTACCCTAATTTTTATTGGTTTATTCTTATTAGTC
AATATTTATCGCCGAGTGGTTGTCATGGTCCAACGAAAACAAAAAATGCAAAGAAAC
>CDS_58112-58933 /log_Odds=146.262 /R_value=0.0000000000000000000000000170395 /input_id=gi|194268102|gb|ABPI01000001.1| /input_comment=Enterococcus faecalis OG1RF chromosome, whole genome shotgun sequence
TTGAAAATTCGGAGAAGTGAACGATTAATCGATATGACCCAATATCTTTTAGATCATCCC
CATACATTGGTTTCTTTGACATATTTTGCTGACCGATACCAATCTGCCAAGTCTTCCATT
AGTGAAGATTTAGCAATTGTTAAAAAAACATTTAAAGAACGTGGAACAGGTATTTTAGAA
ACGATTCCAGGCGCTGCAGGCGGTGTCCGCTTTATCCCTGAAATTCCTTATGAGGAAGCG
GAGCAGTTGATTATGGATTTATGTGATCGTTTGTCAGAACAAGATCGCTTATTACCTGGG
GGCTATGTTTATCTTTCAGATTTACTTGGGGAACCGAATTTATTAAGACAAGTGGGCCGG
ATTATTGCTTCTAAATATTTAGGCAAACAAATTGATGCGGTAATGACCGTTGCGACTAAA
GGAGTGCCAATTGCGCAAGCTGTGTCTTATTACTTAAATGTTCCGTTTGTGATTGTTCGT
CGCGATTCTAAGATTACTGAAGGTTCAACGGTGAGCGTGAACTATGTATCAGGGTCTTCA
GAACGTATCGAAAAAATGGAACTTTCAAAACGCAGCTTAAAACGCGGCTCAAAAGTTTTA
GTCGTGGATGACTTCATGAAAGGCGGCGGCACCGTCAATGGTATGAAGAGTATGATTGAA
GAATTTGAAGCAGAACTTGTGGGCATTACCGTTTTTGCTGAGTCAAAATTCAATGGCCGT
CGTGCAATCGATGACTATACTTCGCTATTGTACGTGGAAGATGTGGATACACAAACAAAA
ACGATTAGCGTAGTCCCAGGAAACTATTTCACAGAGAAA
>CDS_59144-60520 /log_Odds=267.181 /R_value=0.0000000000000000000000000000000000000000000000000079719 /input_id=gi|194268102|gb|ABPI01000001.1| /input_comment=Enterococcus faecalis OG1RF chromosome, whole genome shotgun sequence
GTGGAAAATAGATACGCAATTATTTTAGCAGCTGGTAAAGGAACACGCATGAAATCTAAA
CTTTATAAAGTATTGCATCCAGTTGCTGGTAAACCAATGGTCGAACATATTTTAGATCAA
GTAGAACAAACAGAACCAACAGAAATCGTGACAATCGTTGGACATGGGGCGGAAATGATT
AAAAGCCATTTAGGCGAACGTAGTCAATATGCCTTACAAGCTGAACAATTGGGAACTGGG
CATGCAGTCATGCAAGCACAAGAGTTATTAGGTGGTAAACAAGGAACAACATTAGTTATT
ACAGGGGATACGCCGTTATTAACTGCGGAAACCTTGAAAAATTTATTCGATTACCATCAA
GGTAAGAATGCAAGTGCGACTATTTTAACAGCGCATGCAGAAGACCCAACAGGCTATGGT
CGAATTATTCGTGATCATGTGGGCATTGTTGAACGAATCGTGGAACAAAAAGATGCCAGT
GAAGAAGAAGCACGTGTTCAAGAAATTAATACAGGAACCTTCTGTTTTGATAATGAATCA
TTGTTTGAAGCGTTAGCGAAAACAGATACAAACAATACACAAGGGGAATACTATTTAACA
GATATCATTGAAATTTTGAAAAAAGAAGGCAAAGCTGTCGCAGCTTACCAAATGGCAGAC
TTTGACGAAGCAATGGGTGTAAATGATCGTGTTGCTTTATCCACTGCTAATAAAATTATG
CATCGTCGTTTAAATGAGATGCATATGCGAAATGGTGTTACATTTATTGATCCAGATACA
ACATATATTGATGAAGGCGTGGTAATTGGTTCAGACACAGTCATTGAAGCGGGAGTCACT
ATCAAAGGAAAAACAGTGATTGGCGAAGATTGCTTGATTGGCGCACATTCAGAAATCGTT
GATAGTCATATCGGCAATCAAGTGGTTGTTAAACAGTCTGTGATTGAAGAAAGTGTGGTT
CGCGAGGGGGCCGATGTGGGTCCGTATGCACATTTACGTCCTAAAGCAGATGTGGGGGCA
AACGTACACATTGGTAACTTCGTGGAAGTAAAAAATGCAACAATCGATGAAGGCACAAAA
GTGGGCCATTTAACATACGTTGGTGATGCAACATTAGGCAAAGATATTAATGTCGGTTGC
GGCGTTGTTTTTGTTAATTATGATGGCAAAAATAAACACCAAACAGTCGTGGGTGATCAC
GCGTTCATTGGCTCTGCAACGAACATTGTTGCGCCAGTCACGATTGGTGATCATGCGGTG
ACTGCTGCTGGTTCAACTATCACAGAAGATGTCCCTTCAGAAGATTTGGCGATTGCCCGG
GCACGTCAAGTGAATAAAGAAGGCTATGCTAAAAAGTTACCTTATATGAAGGAT
>CDS_60961-64950 /log_Odds=616.192 /R_value=0.0000000000000000000000000000000000000000000000000000000000000000000000000000000000000000000000000000000000000000011224 /input_id=gi|194268102|gb|ABPI01000001.1| /input_comment=Enterococcus faecalis OG1RF chromosome, whole genome shotgun sequence
GTGAAAAAGTTGAGCTTTAAAAAAGTGAAGTGGGGCATGCATTTTTTAATGGCTGTTGCG
TTGATAGCGCCAAGCGTTACTAGTACGGCATATGCAGTAGAAACAACGAGTCAACAAAGT
TCAGAAGCAGTAACAAGTACCACCGATTCAAGTAGAAAACAAGAACCAGTCATTACACAG
GAAACAACAGACATCAAACAAGAAGCACCAAATCAGGCTACGAGTGACAGTGTCAAGCAG
TCACAAGAAACCACAGCACCAACAGAGACGACGAATTTAGAAACGTCAACCGCTGAAAAA
GAAGAAACGAGCACGCCGCAAAAAATAACAATTTTAGGTACGTCAGATGTTCATGGTCAA
TTATGGAATTGGTCTTATGAAGATGATAAAGAACTACCAGTTGGTTTGTCCCAAGTAAGT
ACAGTCGTCAACCAAGTCCGGGCACAAAACCCAGCAGGCACCGTTTTAATTGATAATGGC
GACAATATTCAAGGCACTATTTTAACAGATGACTTGTATAATAAAGCGCCTTTAGTGAAT
GAAAAGACCCATCCAATGATCACCGCCATGAATGTGATGAAGTATGATGCAATGGTTTTG
GGAAATCATGAGTTTAATTTTGGTTTACCGTTAATCAAAAAAATTCAACAAGAAGCCACT
TTTCCAATCTTGTCTGCGAATACCTACAATAAGGAAGATGGTCTTCGTTTTGTTGAAGGG
ACTACCACGAAGGAACTTGATTTTAATCAAGATGGGCAGCCAGATTTAAAAGTTGGGATT
ATCGGCTTAACAATTCCGCACATTCCTTTGTGGGATGGCCCTCGTGTTACTTCGCTTAAT
TTTTTACCTTTGAAAGAAGAAGCAGAAAAAGCAGTTACTGAGTTGAAAACTAACGATCAG
GCTGACATTATTGTTGCTTCGATTCATGCGGGACAACAAAATAGTGATCCGGCTGCCAGT
GCCGACCAAGTAATTGAAAATGTCGCAGGGATTGATGCGTATATTCTAGGTCATGACCAC
CTTTCTTTTACCAAGCAAGGAGCAGCGCCGAATGGAAAAACTGTACCGGTAGGGGGACCG
AAAGATACGGGGACAGAAGTTGTTAAGATTGATCTTTCAGTTGCTAAAAATGCCGATAAG
TGGGAAGTGCAAGAAGGTACAGCAACGATTGTACCAACAACGAATGTTCCAGCAGATGAA
GCAGTTAAGGCAGCGACAAAAGAATACCATGAGCAAACGCGAGCGTTTATTCAGGAGGAG
ATCGGCACAGCAACAGCTGATTTTTTACCAAAACAAGAAATTAAAGGAATTCCCGAAGCA
CAATTACAACCAACAGCGATGATTTCTTTAATTAATAACGTTCAAAAAGAAGTAACAGGC
GCACAATTAAGTGCGGCAGCGCTGTTTAAATACGACAGTAAATTACCTGCGGGGAAGATT
TCCTATGCCACGATTTTTGATATCTACAAATACCCAAATACCTTAGTGAGTGTTCCCATT
AACGGTGAAAACTTACTGAAGTATTTAGAAAAACAAGGGGCGTACTATAACCAAACGCAG
CCAGATGATTTGACCGTTAGTTTTAATCCAAACATTCGTGTATATAACTATGACATGATT
TCTGGAGTGGACTACAAGATTGACATTTCAAAACCAGTGGGTGAACGAATTGTAGATGCG
AAAATTGACGGCCAACCGTTGGATCCTGCCAAAGAATATACGATTGCTATGAATAATTAT
CGTTACGGCGGTTTAGCTAGCCAAGGGATTCAAGTAGGGGAACCTATTAAAAATTCTGAT
CCAGAAACCTTACGAGGAATGATTGTTGATTATATTAAGAAAAAAGGAACGCTTGATCCA
GAACAAGAAATCGAACGAAATTGGTCAATTATTGGGACAAATTTTGATGAAAAATGGCGA
GCCAAAGCAATCGAATTAGTGAATGACGGCACTCTTCAAATTCCGACTTCTCCTGATGGA
CGTACACCAAACGCCGCTGCTATTACGAAACAAGACGTCCGTAATGCGGGCTTTGATTTA
GATAATGCATATACCATTATGCACACAAATGACGTTCATGGCCGACTAGAAGCAGGGAAA
GGCGAATTAGGTATGGCGCGTCTAAAAACCTTTAAAGACCAAGAAAACCCAACCTTGATG
GTGGATGCAGGAGATGTTTTCCAAGGATTACCAATCTCCAATTTCTCCAAAGGCGCGGAT
ATGGCCAAAGCAATGAATGAAGTTGGTTATGATGCCATGGCGGTGGGAAATCACGAGTTT
GATTTTGGTTTAGAGATTGCACTAGGTTATAAAGATCAACTGAATTTTCCGATTTTATCT
AGTAATACGTATTACAAAGATGGCAGTGGACGGGTTTTTGATCCGTATACTATCGTAGAA
AAAGCCGGGAAAAAGTTTGCCATTGTAGGTGTGACGACCCCAGAAACAGCAACGAAAACA
CACCCGAAAAACGTAGAGAAGGTGACATTTAAAGATCCGATTCCAGAAGTAGAAGCAGTG
ATTAATGAAATTAAAGAGAAGTACGCGGATATTCAAGCTTTCGTGGTTACTGGGCATTTA
GGCGTAGATGAAACGACGCCGCATATCTGGCGTGGTGATACGCTAGCAGAAACCCTTAGT
CAAACATATCCTGAGTTAGATATCACTGTGATTGATGGACATTCGCATACAGCCGTCGAA
AGTGGCAAACGTTATGGCAAAGTGATCTATGCTCAAACAGGTAATTATTTAAATAATGTT
GGAATTGTCACAGCACCAGAGAATGAACCAACTAAGAAAACAGCAAAATTGATTCCAGCA
GAAGAGTTGCTAGGATTGCCAGAAAACCCGGCAGTTAAAGCCATCGTTGATGAAGCACGA
ACGAATTTTAACGCTGAAAATGAAAAAGTAATTGTCGATTATATTCCATTCACATTGGAT
GGACAACGGGAAAATGTGCGCACACGAGAGACCAACTTAGGGAATTTGATTGGTGATGCG
ATTATGTCATATGGCCAAGACGCGTTTAGTCAACCTGCTGATTTTGCAGTAACTAATGGT
GGCGGCATTCGCGCTGATATTAAGCAAGGACCGATTAAAGTTGGGGATGTCATTGCTGTG
TTACCTTTTGGCAATAGCATTGCGCAAATTCAAGTAACCGGTGCTCAAGTTAAAGAAATG
TTTGAAATGTCTGTTCGTTCGATTCCACAAAAAGATGAGAATGGCACAATTTTACTAGAT
GATGCTGGCCAACCAAAACTTGGCGCAAATGGTGGTTTCCTACATGTTTCAAGCTCCATT
CGTATCCACTATGATTCCACAAAACCAGGTACTCGCTTGGCTAGTGACGAAGGCAATGAA
ACAGGACAAACGATTGTCGGTAGTCGCGTATTAGGAATAGAAATTAAAAATCGGCAAACG
CAAAAGTTTGAACCATTGGATGAGAAGAAACAATACCGGATGGCTACCAATGATTTCTTA
GCTGCTGGTGGTGATGGTTACGATATGCTAGGTGGTGAACGAGAAGAAGGGATTTCACTA
GATGCTGTCTTAATTGAATACTTGAAAAGTGCAACCAGCTTGCGGTTGTATCGTGCAGCA
ACGACGATTGATTTAGCACAATATAAAGAACCATTCCCAGGCGAACGAATTGTTTCTATT
TCGGAAGAAGCTTACAAAGAGTTAATCGGTGGAGGAGAGACGCCGAAACCAGATCCAAAA
CCAGATCCGAAACCAGATCCAAAACCAGATCCAAAACCAGACCCGAAACCAGACCCGAAA
CCAACACCAGAAACACCAGTAGCAACCAATAAACAAAACCAAGCGGGAGCAAGACAGAGC
AATCCATCCGTAACAGAGAAGAAAAAGTATGGCGGCTTTTTACCTAAAACGGGTACAGAA
ACAGAAACGCTTGCATTATATGGTTTACTGTTCGTTGGACTTTCTTCTTCTGGCTGGTAT
ATTTATAAACGACGTAACAAAGCTAGT
>CDS_65086-66765 /log_Odds=257.512 /R_value=0.000000000000000000000000000000000000000000000145806 /input_id=gi|194268102|gb|ABPI01000001.1| /input_comment=Enterococcus faecalis OG1RF chromosome, whole genome shotgun sequence
ATGAAAAGTAAACGTATAAAAGGACTTATCGGGTTAAGTTTAACAACGCTGTTAGTTTTA
GCTGCTTGTGGTGGTGATGGGGGAGCTGGCGTCAAAAAAGCAAAAGGCGGATCAGAGAAA
ACTGCCGCTAAGCAAGAATTTAAAGTAGTAGTTCAACAAGAAATGCCTTCTGCAGATTTA
TCTTTAGGAACAGATACAATTAGTTTTACGGCACTGAATAATGCGTATGAAGGAATTTAT
CGTTTAGATGATAAAAGCAAGCCGCAACCAGCAGGGGCTAAAGAAAAAGTGCAAGTCAGT
GATGATGGTCTGACGTACACAGTGAAACTAAGAGAAGAAGCAAAATGGTCCAATGGTGAT
CCTGTCACAGCTGCCGATTATGTTTTTAGTTGGCAACGTACAGCAGATCCTCAGACTGGC
GCTGAGTATGCTTATTTTCTAGAAATGATTGAAAACGGTGCAGACATTGTAGCTGGTAAG
AAACCAGTCTCTGAATTAGGCATTAAAGCAAACGGAGATTACGAGCTAGAAATTAAACTG
GCAAAACCAACACCATATTTTGATTATTTACTGGCCTTTCCACTATTTTTCCCGCAACAT
CAAGCAACCGTAGAGAAATATGGCAAAGATTACGCTGCTTCCAGTGAAAAAGCAGTCTAT
AATGGTCCGTTTGTCTTAGCTAACTTTGAAGGGGCTGGCTCAGATACCAATTGGACTTTG
GAAAAAAATGAAAACTATTGGGATAAAGACAATGTCAAATTAGATAAAATCAATTTTGAT
GTTGTCAAGGAGGCGCCAACCGCCTTGAACTTATTCCAAGATGGCCAGGCAGACGATGTT
ATTTTAAGCGGCGAATTGGCCCAGCAAATGGCGAAGGATCCAGAATTGGTTATCGAAAAA
GAAGCACGAACCAGCTATTTGGAATTTAATCAGCGAGATAAAAATTCACCGTATAATAAT
GTGAATTTACGCAAAGCAATTTCAGCAGCGATTGATCGCAACGCATTAGTAGATAAAATT
TTAGGCGACGGCTCAGTAGTCGCTACCGGCTTAATTCCAGAAGGGATGTCGTATTCGCCG
ACAGATGACAAAGATTTTGCTGATGAAAATAAAAAAATTGTTGAATATAGCCCAGAAAAA
GCAAAAGAATATTGGGCAAAAGCGAAGAAAGAATTGGGCATAACAACACTCAAAATGGAT
ATTGTTGCCGATGATGTCGATTCTACGAAAAAGTTAGCGGAATATATTCAAGGTACGTTA
AAGGATACTTTAGAGGGCATTGATGTAACAGTGAGCCCAGTGCCGTTTTCAGTTCGAATT
GATCGAGGTAGTCGCGGCGATTTTGAGACAATCTTAGGTGGTTGGGCTGCGGATTACGCA
GATCCAAGTAGTTTCTTAGACCTTTTTGTTACTGGTAATAACTATAATCGCGGGCGTTTT
TCAAGTAAAGCCTACGATGAGTTGATCGAGGCTTCAGCTACAAGAGATGCTTCAGATCCT
GAAAAACGTTGGGAAGACATGGTTAAGGCTGAGAAGTTATTGATTGGTGAAGAGACCGCT
TTAGCACCACTTTATCAAAAGGCGACTGCCCATCTACGCAGTAAAGAAGTGAAAGGCGTC
GTTGCCCATGGTGCTGGCGCACAATATGATTATAAGTGGACATATGTGACAGAAGAG
>CDS_68256-68870 /log_Odds=95.6217 /R_value=0.000000000000000258149 /input_id=gi|194268102|gb|ABPI01000001.1| /input_comment=Enterococcus faecalis OG1RF chromosome, whole genome shotgun sequence
ATGTACGAATATATTATTGGAAAAGTAACGTTTGTTAGCCCATACTATATTGTCGTTGAA
ACAAATGGCATTGGCTATCAGATTTCAGTCGATAACCCGTACCGCTATTCAGGAAAAATG
GATACGGACATTAAACTATATCTTCACCAAGTCGTGCGGGAAGATGCACAGCTATTATTT
GGTTTTGGCAGTTTAGAAGAAAAACAATTGTTCTTAAAATTAATCAGTGTCTCTGGAATT
GGCCCTAAAAGTGGTTTAGCTATCATGGCTTCTGTGGCTGATCATGGTGGTTTAATCAAT
GCAATTGAAGGGGAAGATGTTACATATTTAACGAAGTTCCCAGGTGTTGGCAAGAAAACA
GCCCAACAAATGATTTTAGATTTAAAAGGAAAACTAGGCGAATTAGAGTCTTCCGAAGCA
GCGGTGGCTGCCATGACCGCAACCGAAGCGGTGACAACAAGCAATCAAGCATTGGCAGAA
GCGTTAGAAGCATTAAGTGCCCTAGGCTACAGTGACCGAGAGATTAAGCGTATCACTAAG
CAATTGGAAGCGTTAGGTGAGACAACGACAGATGTTTATTTGAGCAATGCGTTAAAATTC
ATGATGAAACGC
>CDS_68883-69899 /log_Odds=167.9 /R_value=0.00000000000000000000000000000451013 /input_id=gi|194268102|gb|ABPI01000001.1| /input_comment=Enterococcus faecalis OG1RF chromosome, whole genome shotgun sequence
ATGACAGAAGAAGAACGGTTGCTTTCAGCTGCAAGTCAAGAAGCAGAAGCTTCAATTGAA
AAATCGTTACGTCCACAATTTTTAGCACAATATATTGGTCAAGATAAAGTAAAACAAGAA
CTAACGATTTATATTGAAGCGGCGAAAAATCGGAATGAAGCGTTGGATCATACCCTTCTT
TATGGTCCGCCAGGTTTAGGGAAAACGACAATGGCGATGGTCATCGCCAATGAAATGAAT
GTGAACATTCGTACCACAAGTGGACCAGCCATCGAACGGGCGGGAGATTTAGTCGCTATT
TTGAACGAATTAGAGCCTGGCGATGTGTTATTTATCGATGAAATTCATCGTTTGCCGCGA
GTTGTGGAAGAAATGCTGTATTCCGCAATGGAAGATTTTTACATTGATATCATGGTCGGT
CAAGGAACCACGGCACATCCCGTTCATTTTCCGTTACCGCCTTTTACTTTAGTGGGCGCT
ACCACACGGGCAGGGATGCTTTCAGCGCCATTACGAGATCGTTTTGGGATTATTTCTCAC
ATGGAGTATTATCAAGAGCAGGATTTAAAAGAAATCGTTCTCCGTTCCGCGGATATTTTT
CAAACGGAGATTTTTGAGGAAGGTGCCTTTGAAATTGCGCGCCGCTCAAGAGGAACCCCC
CGAATTGCTAATCGTTTGTTAAAACGTGTCCGTGATTTTGCCCAAGTCCAATCAGATGGC
AAAATCGACCGAGCGATTGCAGACAAAGCGTTAACCTTACTGCAAGTGGACCATCAAGGC
TTGGATTATGTCGATCAAAAATTGTTGAAAACAATGATTGATTTATACGGCGGCGGTCCG
GTTGGTTTAAGTACCTTGTCTGTAAATATCGGTGAAGAAACCGAAACGGTGGAAGATATG
TATGAACCCTATCTTATTCAAAAAGGTTTCATTAAACGAACACCACGAGGACGAATTGCA
ACGCCATTTGCGTATGCACATTTTGGGTATGATTATTTAGAGGGTCGTAAAAAT
>CDS_70668-71363 /log_Odds=81.7619 /R_value=0.000000000000203997 /input_id=gi|194268102|gb|ABPI01000001.1| /input_comment=Enterococcus faecalis OG1RF chromosome, whole genome shotgun sequence
TTGAATAAAGAAATCAAAGGGGCATTAATTGTTTCTTGCCAAGCGTTGGCAGACGAACCG
TTGCATAGTTCTTTTATCATGTCCAAGATGGCTTTGGCCGCTAAACAAGGAGGGGCTAAA
GGTATTCGAGCAAATTCTGTGGTAGACATTCGAGCAATCCGGAAAGAGGTTGATTTACCA
ATCATTGGGATTATTAAACGAGATTATCCTGACGCAGAAGTATATATTACCGCAACTATG
CGTGAGATAGATGAATTAATGGCTGTTCAGCCAGAAATTATCGCTCTCGATGCAACCCAT
TCAAAACGACCAAATGGCGAAACGTTAGCCACATTTTTCAAAAGAATAAAAGAAAAGTAT
CCTAACCAAGAATGGATGGCAGATTGTTCCACGCTGGAAGAGATGATTGAAGCGGCGGAG
TTAGGTTTTGATTATATTGGCACAACGTTAGTCGGCTATACGCCGCAAAGTGAAAATCAG
CGGATTGAACAAAATGATTTTGAACTGTTAAGAGAAGCAAAGAAGCATTTTACTACACCA
ATCATTGCAGAAGGAATGATTGATACGCCAGCAAAAGTCCAACGTGTTCTGGAGCTAGGT
GCTTATAGCGTGGTGGTGGGATCTGTTATTACACGACCGCAAAAAATTACTGAAAAATTT
GTGGAAGCTACGAAAATAAAACAGAATCAAGCA
>CDS_71541-73880 /log_Odds=313.009 /R_value=0.00000000000000000000000000000000000000000000000000000000770152 /input_id=gi|194268102|gb|ABPI01000001.1| /input_comment=Enterococcus faecalis OG1RF chromosome, whole genome shotgun sequence
ATGAAGGGTTTATCAAAAAAGAAACGGGTGTCTACTTGGTTAGCGTTAGGAATCACCGTA
GTCAGCTGTTTTGCGTTAAGCGGGGAAGTGCAAGCAAGTGTTGAAAGAACAAAAGTTGAT
GAATTTGCAAATGTTTTAGATGTGAGTGCATCACCAACCGAACGGACGAATGGCGTATAC
GATACCAATTATTTTAATAATTTTTCTGATTTAGGTGCATGGCATGGCTACTATTTACCT
GAAAAAAGCAATAAAGAGCTACTGGGTGGTTTTGCGGGGCCATTGATTATTGCGGAAGAA
TATCCAGTAAACTTGGCGGCAAGTTTAAACAAATTAACGGTCAAAAATAAAAAAATGGGA
GAAACCTATGATTTAAGCCAAAGCAACCGCATGGACCTGTCTTATTATCCTGGGCGCCTA
GAGCAAACCTATGAATTAGACGATCTAACGATTCATTTAGCTTTAATTTTTGTCAGCAAT
CGAACGGCGCTTATCCAAACGACACTTGAAAACACTGGTGAAGAGCCCTTGTCACTTGAA
GCAAGCTGGACAGGTGCGGTCTTTGACAAAATTCAAGAGGGAACGGAAACCTTAGATATT
GGCACTCGTTTAACTGCTAAAGACAATGACATTCAAGTGAATTTTGGTGAAGTCAGAGAA
ACGTGGAATTATTTTGCTACGAAAGACACAAAATATACGATTCATCACGCGGATAAAGTT
TCAACAAAAATTGATAATCGGAATTATACAGCGACCGCTGAACCTATTGAATTGAAGCCT
AAACAAACGTACAACACCTATACGACAGAAAGCTATACTTTTACAAAAGAAGAAGAGGCA
AAGGAACAACAACAAGCACCCGAATATACCAAAAATGCGGCGCGCTATTTCAAAGAGAAC
AAGCAAAGATGGCAAGGATATCTAGATAAAACGTTTGATCAAAAGAAAACAGCAGAATTT
CCTGAATATCAAAATGCGCTAGTCAAATCGATTGAAACGATTAATACCAATTGGCGAAGT
GCGGCAGGTGCCTTTAAGCATGACGGGATTGTTCCGTCCATGTCTTATAAATGGTTTATT
GGTATGTGGGCTTGGGATTCGTGGAAAGCGGATGTAGCAACGGCTGATTTTAATCCCGAG
TTAGCTAAAAATAATATGCGGGCCTTGTTTGATTATCAAATTCAAAAAGATGATACCGTA
CGTCCACAAGATGCAGGAGCGATCATTGATGCTGTCTTTTACAATCAAGACAGTGCGCGT
GGTGGTGAAGGTGGCAACTGGAATGAACGAAATTCTAAACCACCATTGGCTGCATGGGCA
GTTTGGCATATTTATCAAGAAACCAAAGATAAGGAATTTTTAAAAGAAATGTATCCCAAA
CTTGTGGCTTATCATAATTGGTGGTATACCAACAGAGACTACAATAAAAATGGGATAGCA
GAATATGGAAGCATGGTCAGTGATGCTCACTGGCAAAAAGATGACAAGGATCAAATCATT
AAAGATAAAAATGGCCAACCTAAAGTGGATGATGATGCTGTTATTGAAGCAGCCGCTTGG
GAAAGTGGTATGGATAACGCTACACGGTTTGACAAAGAAGGTGTGGGCAAAGGCGACGTG
GGAGTTAAAGTTTTTGAAAATAAAAATAAAGGAAAAGTAGTGGGGTATTCGATTAATCAA
GAATCAGTGGATTTGAATGCGTATCTCTACGCTGAAAAGGGCTATTTAGCTTCGATAGCA
GAAGAACTAGGCAAAAAAGAGGACTATAAGAACTATCAAAAAGAAGCGAAGAAACTAAAA
AAATATATTCAAGAAAATATGTTTGATGAAAAAACAGGATTCTTCTATGACTTACAAATA
AATGAAGACGGCTCGAAAACAAAATTGTTAGTCAATCGTGGCAAAGGAACAGAAGGCTGG
TTGCCGCTCTGGGCAAAAGTAGCGACCAAAGAACAGGCGGCGGCAGTTAAGAAAAACATG
ATGAATCAAGAAATGTTCAATACCTTTATGCCATTCCCAACGGCATCCAAAGACAATGAA
AAATTTGCTGCAACGAAATATTGGCGGGGACCAGTTTGGCTTGATCAAGCCTTGTTTGGT
GTAGAAGCTCTTCAAAACTATGACTATACAAAAGAAGCGAAAGAAATGACACAAAAACTC
TTCTTACATGCCGAAGGATTGATGGGAGAAGGCCCTATTCATGAAAATTATGATCCACTG
ACAGGGAAAGGCCTAAGTACGAAAAACTTTAGTTGGTCAGCGGCAGCGTACTATTTACTG
TATAAAAACACTTTATTAAGTAATAACCCCACAACGCAAACCGCTTTTGAAATAAAA
>CDS_74427-75344 /log_Odds=100.638 /R_value=0.0000000000000000416679 /input_id=gi|194268102|gb|ABPI01000001.1| /input_comment=Enterococcus faecalis OG1RF chromosome, whole genome shotgun sequence
ATGGATGTGCTAGGTGCTCTAAAATATTTTAGAAAAAAGAAAAAAATTGCTCAGAAAGAT
GTTTTGCCAAAAAAGGGGAAACAAACCTATCGAAGAATCGAAATTGGTGAAGCCAAGCTA
AGTTACGAGGATTTAATGACGGCATTACAGTCATTGGGGATTACTTTTAATGAATTTTTT
TTTATGGTATCTGATACGAGAATCATGGCTTCTTCAGAAGTCAAACATCAAATTGAATGT
TGTCAAATGGGGTTGAACAATACAAGTGAAAAAAAGAATCTGATTCATTATTTTTATCAA
TTAGAGCGCAATCCTCATAAAAATGCGTTGGAAATGTCTATTTACACAGATATTAAATTA
ACGTTTAGTAATGATTGGGAGGAAATTCCAGAATTTGATGAAACCGATCGAATGGTAATT
CTCGCGCTTATCTCTAGCAAAAGCTACTATACATACTACGATTATCAAATGGTGACTAAT
CCTGCCGCCTTGTTTTCTGAAAATGAAGTCCTTCAGATTCTTGAGCAGATGTTTCCTGTC
AAAGATGCTGAATTACGTGATACCCAAACACTAAATGTTGCCTATGGTTTTTACCTAAAT
ATCATTACTGGGGAACTTTATAAGAAAAATTATGCGAAAGCTCGGGAATATTTAGCGCTA
GTGAGTGTTACCACGATTCCTGCTGAAATCTACTATATTCATTTTAACTTACGTTACTTA
AAAAACCTTACGTATTATCTGTACACTGGCAAAATGAGATATTATAAAGAAGTAATCGCC
GTTATTGATATGATTGAAAGCTTTGGCGATGTACGTTTGGCGGAAGGCATGAAAAAAGAA
ATGCTTCAGCTGACGGCTGGTCGGACATTTAATTTAGAAAAAGGTCAGTTTCCATTGAAT
ATTGTCACTGAAAAA
>CDS_76315-77208 /log_Odds=140.25 /R_value=0.00000000000000000000000125878 /input_id=gi|194268102|gb|ABPI01000001.1| /input_comment=Enterococcus faecalis OG1RF chromosome, whole genome shotgun sequence
ATGACAGAACCAAACTTAAAAGACCCAAGAAAGTTATTTTATAGTGATGGATTTCCGCAA
CAAGATCAAGAAACTCCCGCATTACAGGACAAAATGGTCCCTAAACCAGATTGTGGGGAA
GACAGCTATGTCGGAAATCACAAATTAGAAAATCGTCGGGTATTAATTACAGGCGGTGAT
TCTGGGATTGGACGAGCTGCGGCGATTGCTTTTGCTCGCGAAGGTGCAGATATTGCATTA
CATTTTTTCCCAGGTGAAGAAAAAGACGCCGAAGAAGTGGCGCACTATATACGAGAAGCT
GGCCGAAAAGTCGTTCTTTTGCCAGCAGATTTAAGAGATAAACAGGCACCTGAAGAATTG
GTTGCACAAGCTCGTGAATCTTTAGGCGGCTTGGATACCCTCGTTTTAAATGCAGCTCAA
CAAATTTCCTGTGCCGCTATTGAAGAATTGCCAATGGAACAAGTGATAGACACTTTCCAT
GTCAATATTATTGCGATGTTTGGCATTGTCAAAGCAGCAGTGCTTCACTTACCTGCCGGA
AGTAGCATCGTGACAACGACTTCCGTCCAAGCCTTTAATCCCAGTGAGCATTTGTTGGAT
TATGCAGCAACGAAGGCATCAATTGCCAACTTTACCGTTGGTTTAGCAAAACAACTGGCA
CCAAAAGGCATTCGGGTAAATGGCGTGGCTCCAGGACCAATCTGGACACCGTTACAGTTA
GATCATGGACAACCAATTGAAGAGTTGCCAGAATTTGGACAACATTCTTTACTGGAACGT
GCGGGTCAGCCTGCTGAATTAGCCCCTGTTTATGTTTTCTTGGCGTCCAATGATGCAAGT
TATGTTACGGCTCAAGTTTATGGCGTAACTGGTGGAGAAGCAATTAATCTT
>CDS_77221-77793 /log_Odds=58.8905 /R_value=0.00000000275042 /input_id=gi|194268102|gb|ABPI01000001.1| /input_comment=Enterococcus faecalis OG1RF chromosome, whole genome shotgun sequence
GTGAATAAAGTTGTTAAAATACTTTTGCTTCTAGGCTCACTGATTTTAATGGCATTATTT
GGTGCGGTGGCCATTACCACTTGGTCAGCCGATACAGCTTGGCAACCACCAGATAATGTC
CAATGGTTCTTGCAAGACAACGAGTACGCACGTCAAGCAATCTTTTGGGTAGCGCTGGTT
TTACTAGGAATTATGCTCTTTCTCTTTTTATTCATTCTTTTATTCCCAAGAAGAAAAGGC
ACGTTTGAATTAAAAGAAGAGCAAGGAAAGTTAGTGTTACACCGTAAAGCCATCGAAGGA
TTTGTACGCTCTAGCTTGCAAGACAGTGACTTTCTGGAAGCACCAACCATTCGTGTAAAG
GCGACAAAACGGCGCATTAAGGTCAATGTCAAAGGCACACTGAAACGAACGGCAGATTTA
ATTGGACAAACAGAAGCTTGGTCAAAAACAATGGAAGAACGGCTTGCTCGTTTGGTGGGA
ACTGGTCACAAGATTACGATTGATGTTCATTTTGAAGATATACAATCAATGAAACGACCA
CAACAACAGCAAACACAAGCACGTGTGGAG
>CDS_77806-77997 /log_Odds=25.1443 /R_value=0.00159544 /input_id=gi|194268102|gb|ABPI01000001.1| /input_comment=Enterococcus faecalis OG1RF chromosome, whole genome shotgun sequence
ATGGTTGAATGGATAAAACAATATGCCGTTCCGTTAATTGGTGGCCTAGTCGGCTTAGTT
TTTGCAATCTTGTTTCTGTCAATCGGCTTCTTTAAAACATTGTTAGTAGTACTCCTGACA
GGACTAGGTATTTGGCTAGGTTTGTATTTGGAACAGACAGGCATTGTCAAAAATTATTTT
CATCATAAA
>CDS_78010-78522 /log_Odds=88.716 /R_value=0.00000000000000166364 /input_id=gi|194268102|gb|ABPI01000001.1| /input_comment=Enterococcus faecalis OG1RF chromosome, whole genome shotgun sequence
ATGGAAAATGCAAATGTATCGATTGTTAAAGGTGAGTTGACGTTTGAGGATAAAGTAATC
CAAAAAATTATTGGCATTGCTTTGGAAGAAGTCGACGGTTTGTTAACTGTGGACGGTGGT
TTTTTCTCGAATTTACGAGATAAAATGATTAATAGTGAAGATGTTACAACAGGCATTCAC
ACCGAGGTCGGCAAAAAACAAGTCGCAGTGGATATGGACATCGTAGCTGAATACGGGAAA
GATATCGAGACCATTTATGATCAAATGAAAGAGGTTATTACTCGTGAAGTCCAACAAATG
ACTCACTTGGAAGTAATCGAAGTCAATGTCAACGTAGTAGATATCAAAACACAAGCAGAG
TACCAAGAAGAAAGTGAAACAGTCCAAGATAAACTTGGCAACGCCGCTGAAGCGACAGGT
AGTTTTATGTCAAAACAAACCAACAAAGCCAAACATGCGGTAACTAAAGGCAAGACAAAA
GTCAAAGAAAACACGGTACCTCGTGTTCAA
>CDS_78581-79141 /log_Odds=126.11 /R_value=0.000000000000000000000000647042 /input_id=gi|194268102|gb|ABPI01000001.1| /input_comment=Enterococcus faecalis OG1RF chromosome, whole genome shotgun sequence
ATGAGTAACGAAAAATTCAATAATGTACCAAAACCAGCAGGAAACGGACCACACACACCA
GAAGATCATGCAATCAAAGGTGAATTAACATTTGAAGATAAAGTCGTTCAAAAAATTATC
GGTTTAGCCTTAGAAAATGTCGATGGTCTATTAACAGTCGATGGCGGCTTTTTCTCAAAT
ATTGCTGAAAAATTAGTAAACACAGATAACGTCACAGCGGGTATTGATACCGAAGTTGGT
AAAAAACAAGTCGCTGTTGATATGGATATCGTGGTAGAATACGGCAAAGATATTCAAGAC
ATTTACGAAAAAATGAAAGAATTAATCAGCCGTGAAGTGAAAAAAATGACCCACTTAGAT
GTGATTGAAGTGAATGTTAACGTAGTTGATATCAAATCAAAAGAAGAATACGAAGAAGAT
AGCGAAACGGTTCAAGATAAAGTCACAGGCGCTGCCAAAAGTACCGGTGAATTTGCTTCT
GAACAAACAGAAAAAGCAAAAAAAGCTGTGAATAAAGGAACAGAACAAGTCAAAGAAAAT
ATGGAACCACGTGTAGAA
>CDS_79165-79407 /log_Odds=56.7533 /R_value=0.000000000018582 /input_id=gi|194268102|gb|ABPI01000001.1| /input_comment=Enterococcus faecalis OG1RF chromosome, whole genome shotgun sequence
ATGGGCTTTATTTGGGCATTAATTGTCGGTGGTGTCATTGGGGCAATCGCTGGAGCAATT
ACTAAAAAAGGATCATCGATGGGCATTATTGCCAATATCATTGCAGGGTTAGTTGGTTCA
ACAATTGGTCAAGCCATTTTAGGCACATGGGGACCAAGCTTAGCTGGGATGGCTATTGTG
CCATCGATTATCGGGGCAGTGATTTTAGTTGCCATCGTTTCATGGATTTTAGGACGAAAA
>CDS_79572-80087 /log_Odds=39.2693 /R_value=0.00000439151 /input_id=gi|194268102|gb|ABPI01000001.1| /input_comment=Enterococcus faecalis OG1RF chromosome, whole genome shotgun sequence
GTGAAACATAGGAAGCAATGGTTAATCGGACTACTCATTATTTTAATCATAGGAATTGGA
GGAAAATGGTATATGGACGAACAAGAAAAAGTAAAACTACACGAAATTCAAACAGACTTA
GCGAACTATTTGTATAATAACTATCGGTTATATACAGTGAACGAAAAAGAAGAAGAGAAA
ATTTTTAAAGAATTTAATAGAGGTAAAGGTTCCCTGACAGAACAAGAGTTTTTTGACAAG
CTTGAAAAACTAAAAGAATACTCTGATATCAATAAAATAGAATTTACAGGATTTTCGGTA
AGTCCAATGAAAATGTTGAAAGTACACTATACAATAAATAAGAAGCTAAATAAACAGACG
TATCTCAACACTATTTCCGCAGAGACAAATAAGTTAGTATTCAAAATCGGTGAGCATGAG
GGCGAGGGGCCCTATTATCTTGAGAAAAAGCCAACAGCAACCAATTTACCTGTACCAGAA
AGTTTGGTTACGTACGATGAAGGAGGGATTCGT
>CDS_80242-80757 /log_Odds=55.3449 /R_value=0.0000000142193 /input_id=gi|194268102|gb|ABPI01000001.1| /input_comment=Enterococcus faecalis OG1RF chromosome, whole genome shotgun sequence
GTGAAACATAAAAAGCAATGGTTAATCGGACTACTCATTATTTTAATCATAGGAATTGGA
GGAAAATGGTATATGGACGAACAAGAAAAAGCGAAACTACACGAAATCCAAACAGATTTA
GCGAACTATTTGTATAATAACTACAGACTTTACACAGTAGATGAAGCAAAGGATGAACAG
CTAAATAAGGAATACAACAGAGGGGAAGGTAGTTTAACTACGGAAGAATTTCTAAAAAAA
TCAGATGAATTAAAAGAATACAGCGATATTAAAAAAGTAGAATTTACCAGTTTTGCAGTA
GGGCCAATGAAAGGTTTAGAGGTCGAATTTATTATTAACGATGTGTATGAAGATAATACA
ACATTAAGTACTATCTCAGCAGAAACAGGAAAATTTCGCTATAGTTTGGATCCAGGAAAT
ACGAGAAATAATTATGTTTTAGAAGAAAAAGAACAGCCAACTTCTGTAACAATACCCAAG
AATAAAATTATTTATTATGAAGGAGGGATAAAG
>CDS_80757-82154 /log_Odds=156.053 /R_value=0.0000000000000000000000000011016 /input_id=gi|194268102|gb|ABPI01000001.1| /input_comment=Enterococcus faecalis OG1RF chromosome, whole genome shotgun sequence
ATGGACAATTATCGGAAATTTTCTGAAATAGTATACGGAGTGGAGAAAGAAACAACAAAT
TCAGGAAATGTTATTAAATACAAAGGGGCGAAGTATCTTGTAATCGATACCATCGATACT
GATAAAGATACTCTCGGATACGAACATGAACTAAGAAGCAACAGCATGCAAGCTATGACA
GTGGCTGAAATCAAAGATGAATATAAGTCATATAAGGATAGTAAATTAAAAGAAATCAAA
GGCTATCCCCAATCCGTAATCAACCAAAATCTCACCATTGTCTACGCTGGTACCAAATCA
TGGCAAGATTGGAAAACCAATTTTCGAGAAATTGGTTTTAATGATAAACACCAAGCTGGA
GCGTTCCAATCTGCTTTAACATATGCCAGTCAGATTGAGCGCCAATATTCTCCTGAAGCT
GGCTATACAATTAACACGACGGGTCATTCTCTTGGTGGTGCCGAAGCAATTTACGTTGCG
GTTTTGAAAGGCTACAATGCCATCACGTATGGTGCGGCTGGTTCAGGATTGACAGACGAA
CAAATTAAAAACTACAAAGGTCAAATTATTAATTTCTATGATACTTCAGATGCGGTCACC
AGCAGTTTTGTAACAGGTGGACAAGGGAAAATTCCTTTTTATAGTTTTGGAGTTGATAAT
TATAGTGGCGTAATTGTTGGCTGGGTTAAAAAGACGTTCGGCCATGATTTGGATATGTTT
GAAATTGATGATGCCGGTAATTATATTGATAAATTTGGCGATATTGCTGTCTATTCAGAT
GGGCATGGTGGGGTTGCAATCGAGCAAACCATTCTGGCGCAGCAGATTTTAGAAAATAAA
AATAGAATCCGTGGGCTGGAGACTTACGACGGCACGAATCCTGAGACATTGGCAGAAATC
AACCGTTTAAAAAAAGAAAACAAATGGCTTCAAGAACAACTGAAACAATTTAATCAGTTG
AATGAATTACGTGTTTCTTTAACGGCGAGCGGTGGCGGATTATCTAGTAATGAACGGATT
TATTTAGAAGATAGTCAAGCCTTAGCGGTTGTTAAAGTCGCCGCATCACAATTTGATGTA
GCGATGGAAGAGTGCCTACATATTTACAAAAAAGTGATGCAAGAATTACAAGAAGATTGG
GAAAACGGATTGCAACTCATTCAACGACATACACCAGAACTTTCGTATGCAGAAATGAGA
GAGGCGATGGATCAAGTCCAATGTACGAAACAAACGATGGTTGACCAAGATCTGGAATAT
TTCCAGAAAAAATTCAGCAAAATCAATCGTATTAGAACTTCATTTGTTCAATTAACCCAA
CAAATTACCGCTAAAATAAATGAATTGGTTCAGAGAGATCAAGAATTAGCGAACCAACTG
AAAGGAGCCTTAACA
>CDS_82151-82456 /log_Odds=29.9221 /R_value=0.000577428 /input_id=gi|194268102|gb|ABPI01000001.1| /input_comment=Enterococcus faecalis OG1RF chromosome, whole genome shotgun sequence
ATGACGACAGCCGATGAGCTAGAAAGATGCCGCAGACAATTGCGGGAGTTAGATGAGCAA
GAAATGCTCTTAGCTTCTTATCAGAGAAAAAGCCAACAACTCGCTGAAGAAACCTATTAT
AACATTCAGTCTGCTATTCGAATGATTGCCGAAAATCAGCAACCACTACAACAAGCGAGA
CAAGCGCTTGGCCGATTAGAATATGACTTTTCAGAAGAAGTAAGTCATGCTAAGAGAAAA
CTTTACCGTCAGAGGGAAGAGTTAGAAATAAAGTATAGAAAATTAAATGCACAGCGGGAA
AGT
>CDS_82472-82732 /log_Odds=16.9306 /R_value=0.0972636 /input_id=gi|194268102|gb|ABPI01000001.1| /input_comment=Enterococcus faecalis OG1RF chromosome, whole genome shotgun sequence
ATGGAGTTATTGGAGAAATTATGGAAAGAATACCAAAAGAATCTGCAAAAAGTAACAGCG
CAGTCTCTCGGTTTATCGCTGTTACAACAACAGAGTAAAAAAGTACAGAAAAGCAAGCGA
AGGGAAAAAAATGCTTTAGGACAAGCCAAACGCTCAATAGAAAATGCAAATACTGGCTTA
GAAAAGTCGGTCCAAGGACAATTTGGTAAAAAAGTAACCGATGTCTTAGACATACAGAGT
CAAACTATAGACAGTTTG
>CDS_83029-84264 /log_Odds=200.675 /R_value=0.00000000000000000000000000000000000375044 /input_id=gi|194268102|gb|ABPI01000001.1| /input_comment=Enterococcus faecalis OG1RF chromosome, whole genome shotgun sequence
ATGACAGAACAAACACCAACAAAGCTTTTGAATAAAGGCTTTATCAGTATTACAGTGATT
AATTTCATTGTCTATCTTGTTTATTATTTATTAATGGTTATTATTGCGGTGATTGCGCAA
GATAGCTTACACGCTACTTTAGGTCAAGCGGGTTTGGCCTCAGGAATTTACATCATCGGG
ACATTGCTTGCACGACTTTTCATGGGGAAACTCCTTGAACTGATTGGGCGCAAACAAGTC
TTACGTTATGGGGCTTTGTTTTATCTTTTAACGACTGTTGCGTATATGTATATGCCAAGT
ATGGGCATTCTTTATCTGGTCCGTTTTTTAAATGGGTTTGGTTACGGAACCGTTTCGACA
GCGACCAACGCAATTGTTACCGCCTATATCCCTAAAAACAAAAAAGGGGAAGGGATCAAT
TATTATGGTTTGAGTACTAGTTTAGCAGCCGGCATTGGGCCATTTATTGGGATGTTATTG
TTAAATGTTTCCAACTTCCATGTCATTATTAACTTTTCAATTATTTTAATTTTGTTAACA
ACCATTGCTTGCTTCATTTTCCCAGTGAAAAATATTGAGTTAACACCTGAACATCGTGAA
GCTTTATCTAAATGGAATTTTGATAGTTTTGTTGAAAAGAAAGTTTTATTTATTACATTT
ATCGCCTTTTTAATGGGTCTTGCTTATTCAAGTGTCTTATCTTTCTTATCTTCTTATGTC
AAAGTAATCGATTTAGTTGACGTCAGCACCTTCTTCTTTATCGTCTATGCGGTCGTGATT
ACCTTAACACGTCCATCGACAGGTCGGATTTTCGATGTCAAGGGTGAACGCTACGTCATG
TATCCGAGCTACATTTTCTTAACACTAGGCTTATTCTTATTAAGTATGACTACGTCTGGT
TGGATGTTATTAGTTTCAGGTGGGTTAATTGGCTTAGGTTATGGTACTTTCATGTCAAAT
GGCCAAGCGGTTTGTCTTCAAGAAAGCCCAAGTCCTCACCGTATCGGGATTGCTTTATCG
ACTTATTTCATCGGTTTAGACCTTGGATTAGGGGTTGGTCCGTACGTTTTAGGTGAATTA
CGTAACTTTATGTCATTCCAACAAATGTACTTCTTAGCAGGCTGTATCCCAATCGTTTGT
ACCATTTTATATATGGTCTTCCACAAAGCTAAAAATGATGCCAAAGATTTGTCTCTTGAA
ACGATTGAAGAGATTGAACACGGCTCAGAACTA
>CDS_84285-84464 /log_Odds=26.5545 /R_value=0.000498007 /input_id=gi|194268102|gb|ABPI01000001.1| /input_comment=Enterococcus faecalis OG1RF chromosome, whole genome shotgun sequence
ATGCCTAACGATGAACGGATTTTAAACGTTTTACAACAAACACTAACGGAAATTCAACGC
ATGAACACGCGTTTAGCTAAAATTGAAACAGAGTTAGCCGATGTCGATCAACATCACGCG
ACTTTGGATCATTACTTGCAAGAGCTAGAATTGGTGACAGAAAATAACAACGTCATG
>CDS_88497-94595 /log_Odds=897.33 /R_value=0.00000000000000000000000000000000000000000000000000000000000000000000000000000000000000000000000000000000000000000000000000000000000000000000000000000000000000000000000824673 /input_id=gi|194268102|gb|ABPI01000001.1| /input_comment=Enterococcus faecalis OG1RF chromosome, whole genome shotgun sequence
ATGAGAAAGAATGGTCCAATGGTAAACCGTTGGCTCTACGGGTTGATGTGTTTGTTACTT
GTTCTAAATTATGGCACACCACTCATGGCTTTGGCGGAAGATGTTAACAGCGATGGCCAG
TTAACGTTAGGAGAAGTGAAGCAAACCAGCCAACAAGAAATGACCTTAGCGCTTCAAGGA
AAAGCACAACCAGTAACACAAGAGGTTGTAGTGCATTATAGTGCCAATGTGTCAATCAAA
GCTGCACATTGGGCAGCGCCCAATAATACGCGCAAGATTCAAGTGGATGACCAGAAGAAA
CAGATTCAAATTGAATTGAATCAGCAAGCGTTAGCAGATACGTTAGTCTTAACGTTGAAC
CCTACAGCTACAGAAGATGTGACGTTTTCTTATGGACAACAGCAACGAGCGTTGACGTTA
AATACTGGTACTGATCCGACAGAATCAACGGCAATCACGAGTTCGCCAGCCGCATCAGCG
AATGAAGGTTCAACAGAAGAAGCATCTACAAACTCCTCTGTTCCTCGTTCGTCCGAAGAA
ACTGTCGCCAGCACGACAAAAGCGATAGAAAGTAAAACAACCGAGTCTACGACTGTCAAA
CCGCGCGTAGCAGGACCAACAGATATCAGTGACTATTTTACAGGTGATGAAACAACGATT
ATCGATAATTTTGAAGATCCGATTTATTTAAATCCTGATGGCACACCAGCAACACCGCCG
TATAAAGAAGATGTGACCATTCATTGGAACTTTAACTGGTCGATTCCAGAAGATGTGCGA
GAACAAATGAAAGCAGGCGATTACTTCGAGTTTCAATTACCTGGCAATTTGAAACCTAAT
AAACCAGGTTCAGGTGATTTAGTTGATGCAGAAGGCAATGTCTATGGAACCTACACAATT
AGTGAAGATGGTACGGTTCGTTTTACCTTTAATGAGCGAATCACGTCTGAAAGTGACATT
CACGGGGACTTTTCTTTAGATACTCATTTGAATGATTCAGATGGGTGGGGCCCAGGAGAT
TGGGTGATTGATATTCCTACACAAGAAGATTTGCCGCCTGTAGTGATTCCAATTGTCCCA
GATACCGAGCAACAAATTGATAAACAAGGCCATTTTGATCGAACGCCCAATCCTAGTGCG
ATTACTTGGACGGTAGATATCAATCAAGCGATGAAAGATCAAACAAATCCAACTGTGACG
GAAACATGGCCAACAGGGAATACCTTTAAGTCCGTGAAAGTCTATGAGTTAGTGATGAAT
CTTGATGGAACAATTAAAGAAGTGGGTCGCGAACTTAGTCCAGATGAATATACCGTTGAT
AAAAATGGCAATGTGACGATTAAAGGTGACACCAACAAAGCGTATCGTCTTGAGTACCAA
ACGACGATTGACGAGGCGGTTATTCCAGATGGCGGCGGCGATGTGCCTTTTAAAAATCAC
GCGACGTTAACAAGTGATAATAATCCAAATGGGTTAGATGCTGAAGCAACTGTTACCGCC
ACATATGGCAAAATGTTAGACAAGCGCAATATAGATTACGACGAAGCCAATCAAGAATTC
ACTTGGGAAATTAACTACAACTATGGTGAACAAACCATTCCAAAAGACCAAGCAGTCATT
ACAGACACAATGGGCGATAATTTAACGTTTGAACCAGATTCTTTACATTTATATTCAGTG
ACATTTGATGACAAAGGAAATGAAGTCGTTGGAGCAGAACTTGTGGAAGGAAAAGATTAC
AAAGTGGTAATCAACGGAGACGGTTCCTTTGCAATTGACTTTTTACATGATGTGACTGGC
GCAGTCAAGATTGATTATAAAACCAAAGTTGATGGAATTGTCGAAGGCGATGTTGCCGTG
AATAATCGTGTGGATGTCGGCACTGGTCAGCATTCAGAAGGTGATGGCACAGCCAGTCAA
CAAAATATTATTAAAAACACTGGTGTAGTTGATTATCAAAATTCAACGATTGGTTGGACG
TTAGCTGTGAATCAAAATAATTATTTGATGGAAAACGCCGTGATTACGGATACGTACGAA
CCAGTTCCTGGCTTAACTATGGTACCCAATTCGTTGGTTGTCAAAGATACAACCACTGGT
GCTCAGTTGACGTTAGGCAAGGATTTCATGGTAGAAATAACTCGTAATGCAGATGGTGAA
ACAGGCTTTAAGGTAAGTTTTATAGGGGCGTATGCCAAAACAAGTGATGCCTTCCACATA
ACTTATACTACCTTTTTCGATGTTACCGAGTTAGACGCTAACAATCCTGCGTTGGATCAT
TATCGAAATACCGCTGCCATTGATTGGACGGATGAAGCAGGAAACAATCATCATTCAGAA
GATAGTAAACCGTTTAAACCTTTACCTGCTTTTGATTTAAATGCGCAAAAAAGCGGTGTT
TACAATGCCGTCACCAAAGAAATCACTTGGACGATTGCGGTTAATTTAAGTAATAATCGT
TTAGTCGACGCCTTTTTGACGGATCCAATTTTAACCAATCAAACCTATTTGGCTGGGAGC
TTGAAAGTCTATGAAGGCAATACAAAACCAGATGGTTCGGTTGAAAAAGTGAAACCAACG
CAACCGTTGACGGATATCACAATGGAAGAACCAAGCGAGAAAAACCAAAATACTTGGCGT
GTTGACTTTCCTAATGATAGTCGTACGTATGTGATTGAATTTAAGACGTCTGTTGATGAA
AAAGTTATCGAAGGTTCGGCTAGCTATGACAATACCGCATCTTATACAAACCAAGGTTCT
TCACGTGATGTGACAGGAAAAGTTTCTATTCAACATGGTGGCGAATCAGTGAAAAAAGGT
GGCGAATACCACAAAGATGATCCAGATCATGTGTACTGGCATGTAATGATCAATGGCGCC
CAATCGGTTTTAGACGATGTGGTTATTACTGATACACCCTCACCAAATCAAGTGTTAGAT
CCCGAGTCATTGGTGATTTACGGTACCAACGTAACAGAAGACGGAACGATTACGCCAGAT
AAATCTGTTATTTTAGAAGAAGGAAAAGATTACACACTGGAAGTTACCACCGATAATGAA
ACAGGACAACAAAAAATTGTCGTTAAAATGGCCCATATTGAAGCACCTTATTATATGGAA
TATCGTAGTTTAGTGACTTCTTCAGCGGCGGGGAGTACAGACACGGTATCCAACCAAGTG
TCAATTACTGGAAATGGTTCAGAAGTCGTTCATGGGGATGACAATGGCGATGTGGTCGTT
GACATTGATCACAGTGGCGGTCATGCCACAGGGACTAAAGGCAAAATTCAGCTGAAGAAA
ACAGCCATGGATGGGACGACTATTTTAGCAGGCGCCCATTTCCAAATTTGGGACCAAGCC
AAAACACAAGTCCTACGTGAAGGTACAGTAGACGCCACTGGGGTTATCACATTTGGTGGG
TTGCCGCAAGGGCAATACATTTTGGTGGAGACAAAAGCACCAGAAGGTTATACAGTTTCG
GACGAATTAGCTAAAGGCCGAGTCATTACTATTGATGAAGAAACTTCAGCCGAAGGAGCA
CAACCAACCATTATTAAAAACGATGTCAATAAAGTATTTTTAGAAAAAATGGATGAGAAG
GGTAAAAAGTTAGTCAATGCTCGCTTTAAATTAGAGCATGCCGTAACCACGCCGTTTACT
CATTGGGAAGAAGTTCCCCTTGCGCCGGATCGAACCAACGCGAATGGCCAGTTAGAGGTG
GATAGTTTAAAACCGGGGCTTTATCAGTTCACAGAAATCGAAGCACCGACAGGCTATCTT
TTAGACACGACACCCAAACGGTTCATTGTGACACAAAACACGAGCGGACAAATTCATGAT
GTTCATGTTAAAATGCTTAATTACCAAGGTTCTGCTGAACTAATTAAAAAAGACCAAGCA
GGCAATCCATTAGCAGGTGCTGAATTTTCAGTCCTTGATACCACAGGACAAGCGGTTCGA
GAACACTTAGTTTCGGATGCAAACGGAAAAGTCACAGTGACGGATTTAGCCCCAGGCAAA
TATCAATTTGTGGAAACCAAAGCGCCAGCAGGGTACCTTTTAAACACTGAACCAAGTGCT
TTCACGATTGCAGCAAGCGATCGGGGCAAACCAGCAACAGTTATAGCAACGGCTAACTTT
GTTAACTATCAAGGCGCAGCTAAATTAATCAAAAAAGATGTGAATGGACACTTATTAAGT
GGTGCGACATTTAAAGTGCTTGATGCGAAGGGAGAAACGATTCAAACAGGCTTGACGACA
AATAGTCAAGGGAAAATTATTGCAGAGCACTTAGCCCCAGGTAAATATCGCTTTGTAGAA
ACCAAAGCGCCAACAGGCTATTTATTAAATACCACGCCAGTCCCATTTGAAATTGCTGAG
AAAAATGCTGGTAAACCAGCGGTCGTTGTTGCTAGTGACAACTTTGTGAATTACAAAGGG
GCTTTCCAAATCGTGAAAACGAATAGCGCAGACCAACCATTAGCAGGTGCTGTTTTTGAA
TTATATGATCACAATAAACAATCATTAGGGATTACAGCAACGAGTGGCAAAGATGGCAAA
ATTATCTTTAGAGACTTGGCGCCAGGTACCTATTATTACAAAGAAATCAAAGCACCAAAA
TTACCAGATGGCGCAGATTATATTATTTATCCTGAATTAGTAAAAGTAGAAATTCGTGGT
GATTTCAAAGGCGATCCGGAGATCTTCCAATTAGGGGCCTTCGCCAATTTCAAAGGACGC
GCCGTCTTTAAGAAAATTGATGCCAATGCGAACCCACTTCCAGGAACGATTTTTAAATTG
TATCGAATCGAAAACGGGGAAAAAATCTTTGAAAGAGAAGTAACTGCTGAAAAAGATGGT
TCATTGGCTATGGAGGATTTAGGCGCTGGTAGTTATGAATTAGATGAAATGGATGCAACG
GATGGCTATATCGTCAATAAACAACCCATTTATTTTGTAGTGAAGAAGAATTCAAATGAT
AAACAACCACTAGATGAGTTAGAGTTTGTAAATTATCAAGCGGAAGTAACGGGACGTAAA
GTCAATGAGCAAGGTCAAACCTTAGCGGGTGCAGTTTTTGCAATTTACAACGCCGATAAT
CAGAATCAGCCACAAGGTTCACCAATAACATTCTTGAATCGTGCAGGAGAGAAAGTTTCT
GAAATAACAACGGACAAGACTGGCGAAATTTACGCTAAAGGTCTGAATGAAGGGCATTAC
GTTTTAGTGGAAACGAAAGCACCAACAGGCTATCTGTTAGACACAACGCCACATCCATTT
GATGTAACCGCCCAATTAGGAAAAGAGCAGCCAATTGCTTTAGGCGATCTTATCAATTAT
CAAGGAACTGCTCAATTAACCAAAGAAAACGAAACAGGTGAAGCATTGGCAGGTGCGGTG
TTTAAGGTCATTGATGAAACAGGGCAAACCGTAGCTGGACAAACCAATCTGATGTCTGAC
AAGCAAGGCAAAGTCATTGCGAAAAACTTAGCACCGGGAACGTATCGTTTTGTGGAGACA
CAAGCGCCAACTGGCTATCTTCTTAATGAAACGCCAAGCGCAAGCTTTACGATTGCCAAA
GACAACCAAGGCAAACCAGCCACTGTGGTACTTAAAGCACCTTTTATTAATTACCAAGGT
GCTGCCAAGCTGGTGAAAATTGACCAGCAAAAGAATGCCTTAGCAGGTGCTGAATTTAAA
GTGACAGATGCAGAGACAGGGCAAACTGTCGCTCGTTCATTACGTTCTGACAACCAAGGG
TTAGTTCAAGTGAACCACTTACAACCAGGAAAATATACCTTTGTGGAAACAAAAGCACCG
GATGGTTACCAACTGTCTAAGCAAGCAGTCGCATTCACTATTGCGGCAACAGCGAAAGAC
AAACCTGAACTCGTGGATGCGGGCACGTTTGTTAACGAGAAACAACCTGTATCCAAAAAA
ACAAAACCAAATCAGCCAACAACGAAACAAGCAGCTAGAGAGACAGGTTGGCTTGGTTTA
CCGAAAACCAACACACAAGTCAATTACTTCTTTGTCTTTATCGGCCTCCTGTTGGTCAGT
TTGGCATGTTGGCTCTTCTATAAAAAGAGCAAGAAA
>CDS_94872-95783 /log_Odds=140.095 /R_value=0.00000000000000000000000162867 /input_id=gi|194268102|gb|ABPI01000001.1| /input_comment=Enterococcus faecalis OG1RF chromosome, whole genome shotgun sequence
ATGAAAAAGATGATGGTTTTATACAACGAAACTTCAGGAAGTAGTGAAAGTAAAGAGATT
GCAGAACGCTTTAAAAAAGCTGCAGAAGCGAGAGGGGAAGCGGTTATTTTGCAACCTTCC
AATCCAGACATTGATCCTGAAGAAATGCGGAAAAATGCCAAAGAAAATCAAGTGGGTGTC
TTGGTCGTCATTGGTGGTGACGGGACCATTCATCATGCCGTTCAAAATTTTAAAGACACC
ATTCGTGACTATCAAATAGGGATTATTCCAGGTGGAACAGTCAATAATTTTGCACGTGTG
TTAAGTATTCCTTTGAAAGAAGAAGACGCCTTTGAGACTATTTTGGCAGGACAGACCACG
CCAGTTGATTTTGGGATGGTAAATCAAGATGTGATGATTTCGACCTTAACGATTGGACTA
TTAGCGGACACAGCAGCAAATGTGACCCAACAGGAGAAACAAAAATATGGTCCTTTAGCC
TTTACAAAGCAATTTTTCCGCTTATTAATGAAAAAGAAAAAATACAAACTAAAAATTGAT
GGCGATGAAAGACGTTGGCATGGCAAAGCCCAATTATTAACGATGACCATGACGAATTCT
GCTGGCGGCTTTACCAATTTCGATGCCAATGCCACGCCAGATGACGGCGAAGTCCACATT
ATCATTTTACCTAAGTTAGTTTTTTACAAGTTTGTCTATTATTTACCTAAAATTATCAGA
GGACAATTAAATGAAATTCCTGGTGTCGTGTATTTCTCTGGGAGTCAATTTAAAATTAGT
GGCGAAAAAGACAAGAAAGTCCAAACACGAACAGATGGCGACCCTACCGATGATTTACCG
ATTAAAGTAACGGTGGAAGCTGGGGGACTCAACGTGTTTGTTCCTGAAACGTCCACATCT
ACGAAAGAA
>CDS_95865-97370 /log_Odds=182.276 /R_value=0.0000000000000000000000000000000238719 /input_id=gi|194268102|gb|ABPI01000001.1| /input_comment=Enterococcus faecalis OG1RF chromosome, whole genome shotgun sequence
GTGAAATGGGATGAATATGTTGATATATTCGATACAGATGTCGTTTCTAAAATTATTATT
TTAAGAAACTTGCCAATTAATGAAGGCTGGATTGACATCAATGAGTTAGCAGAAGAATTA
CAATTAAACAAAAAATCAGTCAAAAAATACGTAGAACTTCTAAAAGATGACATTACGTAT
TATGCTGTGGATAATGATGCTTCTTTGGCTTTTGAAAAGGGGCATGGCTATCGCTTGAAC
TTGGCGTCCAGTCAAGCATTCCAGAAACTTTATACAGCAATTTTTCGGGATAGTTTAACT
TATCAAGTAATGGAAGATTTATTCTGGGGTCGATTTAATGGAATTGTGCCAGCGACAGCA
AAGTATCATACCAGTGATGCCACGATTCGGCGCTTGCTTAAAGGGTTTACAGAAATTTTA
GCGCCATTGGGGTTAGTGATTAATAAAAGCACCTGGAAAATTGAAGGCAATGAAGCGTAT
TTGCGCCATTTTGCTTACACTATTTTTATGGACTTAATCCGTGATACTTGGCCTTTTGAC
TATATACAAGAAACGGAAGTCGCACAAACTGTCCAAAAAATGATGGCTTTTTTCAACGTA
GAAGTTGCGGAAACGGTGATACGCCGAGTTAAATATATGGTCGCTATCTCAAAAGTCCGT
AGTGCGCAAGGCGCCGAATATCGACCTTCAGCCGAGCAAGAAACTTATTTAGAAGGTAAT
AAACATTACCAAGCCTTTATAGAAGAAATGACAGCTACAACCCTTTTCCTTAACAAAAAC
GATTTAACTTTTGTGTACTTTTTCTTGTTAGCCAATGACCAATTTTATCAAGACGAAGCC
ACTGCACAAGCAATTTTAGCGCATTTTGATGAGTCTGAAGCGCCTGTTTATATGTTGACT
CATTTAGTCCAACATTTCTTATTAGAAGAAATACACATGACGCCGCAATTGGAGAAAATT
CGTCCGCAAATTTTTTATTATTTGTTTGCTACACATTTATTTGCCGAACTTTACTATGTC
CAAAATGTGAAAATGTACAATGTCTTTTGGAATAAAGTTAAAGAAAAATATCCAGTTCTT
TTAGAAGAATTAAGCCAAGGCTTAAATCAACTTTACGAACAAACAGGCAATGAATTATTT
ACAAATAAAGAATTTTTGGCTTTGCGTTATTCTAGTGTTTTGGCGCTTTCTAATGATTTA
ATTCATCGTGAACAAAAAATTGTTTTAGGGTTAAAATCAGGCTTGCCAGTACTGGAAGAA
GAACGGGTGAAACTTTCGATTGAAAATAATTTTCGTCGGTTTTATGCATTGGAAGTCTTA
CGATACAGTGAAGCAAGCAAAGAAGAATGGCAAAATATTGATTTACTATTAGTGACTTCT
TTGGCAGATGTAGAAACGGGCCATCCAGAGATCTTTTTACTTTCAAGTGAGTTAACGTTT
GAGCAATATAATCGTTTGAACCAAAAAATAGTAAAAATTAACGAGAAAAGAACCACGTCA
CTT
>CDS_97716-97955 /log_Odds=34.7706 /R_value=0.0000274144 /input_id=gi|194268102|gb|ABPI01000001.1| /input_comment=Enterococcus faecalis OG1RF chromosome, whole genome shotgun sequence
ATGAAAAAACGGATGGAACAAATTGAAGAAATCTTAAGTTGTGAAGAAAATAGTGCCGGT
GTTCGATTAAAGGAATTGGTTGAGGCCTTAGAATTAGAAGTCACAAATCAAAACTTGTTA
AAGGTAACAAGTATCTTACATATGAATCCAAAATTTAAAAAAATTTATGCATACGAAGAC
AGTCGTGTTATTACGCTGTATCAACTTTTACAAAATAAGCCGTTGGAAGTAACGGAA
>CDS_100170-100670 /log_Odds=52.3443 /R_value=0.0000000489057 /input_id=gi|194268102|gb|ABPI01000001.1| /input_comment=Enterococcus faecalis OG1RF chromosome, whole genome shotgun sequence
TTGAAAAATCAACAGAGACAACTAGTAACACAAGCGAAAGCAGCACCTCAAGCACGACAA
ATGAAAGCAGTAGTACCAGCGAAAGCAGCACCTCAAGCACGACAAATGAAAGCAGTAGTA
CCAGCGAAAGCAGCACGCCAAGCACAACAAGTGAAAGCAGTAGTACCAGCGAAAGCAGCA
CCTCAAGCACAACCAGCGAAACCAGTAATACCAGCGAAAGTAGTACCTCAAGCACGACAA
GTGAAAGCAGTAGTACCAGCGAAAGCAGCACCTCAAGCACGACAAGTGAGAGCAGTAATA
CCAGCGAAAGCAGCACCTCAAGTACGACAAGTGAGAGCAGTAATACCAGCGAAAGCAGCA
CCTCAAGTACGACAAGTGAGAGCAGTAATACTAGCGAAAGTAGTACCTCAAGCACGCCAA
GTGAAACAAGCAATACGAATGAAAGCAACACACCAAGTACAACCAGTAAAACAAGTAGTA
CCAGCGAAAGCAGTGCTT
>CDS_97970-101047 /log_Odds=279.009 /R_value=0.000000000000000000000000000000000000000000000000000000779918 /input_id=gi|194268102|gb|ABPI01000001.1| /input_comment=Enterococcus faecalis OG1RF chromosome, whole genome shotgun sequence
ATGAAGAAAACAATACTTATTCTTCTATTTGGTTTATTGACGGTGGTTGGTCTACCAATG
GTGACTGAAGCGGCTGAACCAGTTGATGCAACAGATGCAACAATTTTTGGTGCGCAAGCG
ATGGTACCTAATAGCACAGAGGATCAAACAGAGAAGTTACAGACATTACTGAGTCAGACA
GCAAAGGAAGGACGGGCATTATTTTTACCACAGGGAAGTTATGCTCTGTCAAAAGATATT
GCGATTTCTTCAAATTATCAATTAATTGGCGATACAACAGGAGCCACTATTTTACATAAT
GCTACAGGTACACCGATTCAACTAACAGACACAACGTACGGGACGAAAACCAATGTACGA
CTTCAAAATATTGCTTTTGACGGCATCAATGTGACCTTAAAATTGACGAATCAATTAACG
CTAGCAAACAATATCTTTTATAATCCATTAAAAGGATTCGTGGTCAATTTAAATGCAGAT
ATTGGCGTTAAAATTTCAGGTAATATTTTCATGCGAGACACAGCACATATGCAGCCAGGG
ATTGATTTTAACCGAGCGATTTACATTGGTGGTTATTCAACACCAAGTCGCTTCCAGTAT
ATGTCAGATGTAGACATCGTGGACAATTTATTTGGGTTAAAAGTGACGGAATTAGATGCG
ATTAAAAGCACCAGTCGTTCAGACTTAGCAGCGACTATTACACGTTTACAAACAGCCATT
GAAGCAGGTGCTATTTCAGTACCTAATGAACAAAATTATCTATCCACCGGGGTTAATTCT
TTTAATATGTTGAAGGATGTAACTGTCCAACATAATTTTTTCTATTCACCCTATGACAAT
GAAAACTTAAACGGCTTAGGTGGCGATCATGCGATTTATTTCCGTGGTGCCCAAAATATC
ACGGTGGTGGGGAATCACTTACGTGGACTACAAAATGGTCCAGCTGGCGGATTTAAGTTT
AAATCAGGCCGTAATATTACGATTATGAATAATTATTTGCGAAATACAGGCCTCATTATG
TATGGAACACCAGAGATTGGTTTGGCAGAAACGCAAGCAGAGGGTGCTATCTCAGAACTC
TCTAACTGGTTAGTGGCTAATAACATTTTTGATTGGAAGTATTGGAACAATCAATATGCA
ATTGGAATGGAATACAATCGACATACAGGAAATAACAATGTGTTCAATGGCGTATTTATC
AACAATCAGTTTGTTAACTACCATAATATTCCGCAAAATCGACGTCGGGAATTGTTAATC
GCTAGTGGCGGTGGTTTCCGACCAGAAACGAGTTTTGTGAAAGACAATACTCGAGATGAT
GGCCTTAAAAACGGCCAATTATTGGTAGAAAATTGGACAGAGGCGGACTATCGCTTAATG
CCAGCAACATGGGAATCATTAATTTCACCAACGCTTTATGAGCAATATAAAAATACGCCA
ATTCCGGTTAGAAATACTTTAGCAACCCCTGTGGCTACAACGATTGTGCAAGGACAATCA
ATCGATCCGCAGCAACTGGTTGCTAATACAAATGACGCGGATGAAGCAGTCCCAGCCGCT
AAAATCGTCAATCCAGAGGTCTTAAATGAAATCGGCCAACAAAAAGTGACTGTTCAATTA
ACTTATGAAACAGGGTCATTGGTAACAGTGAACGTACCGGTGACGGTAGAGGCCCCTGCA
AAAAAGCTTGATTTGTCCCAGCTACAAACCGTTTATGCTTCGATTGGTGAAGCAAACCAA
TATACAGTTTACTCTTGGCAGCTATTCACTGCCATTGGGCCTAAAACGATTGTTCCTTCC
TATTATCAGCAGGCGACACAATTGTTAGCAGAAGGTCAGGTGAGTGGGGACAAAACTCAA
GAACAAGTGGATCAGTTAACAAGTAATTTGCAATCTGCAATGAAAGTATTAGTCAAAAAA
GCCGATATCACGCTAGAGCGTGCAGAAGCAGAAAATGAACTGGCAAGCGTTCATAAATTA
GACGAATCTGTATATACCACAGACTCTTGGCAAGCCATGCAAGAAGCCTTAATAGATACA
ACAACTGGCGAAGGAAGCTCTAAGCAGTTACAACAACTGCTTGCTTGGTCAGATGAAGAA
TTATTAGAGCCAACACTTGGTGGCTTTAAAACGCCTGCAGATGCACAAAAGCGTATTAAC
CAATTAACACAAACCATAAAAACGGCGTTACTTCTGTTAGTTGAAAAATCAACAGAGACA
ACTAGTAACACAAGCGAAAGCAGCACCTCAAGCACGACAAATGAAAGCAGTAGTACCAGC
GAAAGCAGCACCTCAAGCACGACAAATGAAAGCAGTAGTACCAGCGAAAGCAGCACGCCA
AGCACAACAAGTGAAAGCAGTAGTACCAGCGAAAGCAGCACCTCAAGCACAACCAGCGAA
ACCAGTAATACCAGCGAAAGTAGTACCTCAAGCACGACAAGTGAAAGCAGTAGTACCAGC
GAAAGCAGCACCTCAAGCACGACAAGTGAGAGCAGTAATACCAGCGAAAGCAGCACCTCA
AGTACGACAAGTGAGAGCAGTAATACCAGCGAAAGCAGCACCTCAAGTACGACAAGTGAG
AGCAGTAATACTAGCGAAAGTAGTACCTCAAGCACGCCAAGTGAAACAAGCAATACGAAT
GAAAGCAACACACCAAGTACAACCAGTAAAACAAGTAGTACCAGCGAAAGCAGTGCTTTA
AGTACGACCAGCGCAACCAACAGTACAAGTGAGAGTAGCACCCCAAGCCCTGTAAACGAA
AACAGCCAAAGTAAAGGCCAGAATTCTGTCATTTACGCGGTAGAGTCTAATCAAGATCCT
AATGACGCTCAAAGTAATTCAAAGCCCTCTGCCAAGGCTAGTCAAACAAAGGAATCAGTA
GCAGAAAACCAAGCAACTAAACAGATACAGACAAATAAAGAATCGTCAGGAACAGTCAAA
AAAGCGGATAATACGACCAAAATTGCCAAGAAAAAATTCCCCAAAACAGGGGAACAATCT
TCAGCAGTTGGGAGCTTCCTAGGCCTGAGCTTTTTATCGTTAGCCATAGCAACCTATTGT
TTTAAAGTGAAAAGA
>CDS_101224-101985 /log_Odds=122.985 /R_value=0.00000000000000000000156406 /input_id=gi|194268102|gb|ABPI01000001.1| /input_comment=Enterococcus faecalis OG1RF chromosome, whole genome shotgun sequence
TTGTATACACCAGATGAAATTTTAAGTATCAGTATTGAAAATGGTCAGAAAAAAATTCAA
AAGCCTTTGGTAGCAAAACTCATTTTAGGATTTATCGGCGGTGCCATGATTTCCCTCGGC
TATTTGGCTTATGTGCGTGTTTCCGCCTCTATTCCAGCAGATTTAGCCAGTGTTCAAGCT
TTAGTGGGAGCTGCGGTTTTCCCAATTGGTCTAATTGTTATTTTAATGGCTGGTGGTGAG
TTAATCACAGGAAATATGATGGCGGTGAGTACGGCTTGGTTTGCTAAAAAGGTTTCTTTC
AGAGAATTACTCGTGAACTGGGTCACAATTACATTGGCAAATATGGTTGGCGCCCTATTT
GTTGCCTATTTTTTTGGCCATTATTTAGGTTTAACCAGTAGCGGCGCCTATTTAAATCAG
GTTCTTTCTCTTGCAGAACATAAAGTTGCAGCAACTTGGCTTCAAGCAATTATTTCAGGT
ATTGGCTGTAACTGGTTCGTAGGTCTGGCCTTATGGCTTTGTTATGGTGCGAAAGATGCA
GCGGGGAAACTATTAGGCATCTGGTTTCCAGTAATGATTTTTGTTGCAATTGGCTTTCAG
CATAGTGTGGCGAATGCATTCATCATTCCAGCCGCAATTTTTGAAGGCGGCGTTCAGTGG
GGAGACTTTTTCCGTAATTTTATTTTTGTTTATTTAGGTAATATCATTGGTGGTGCCATT
TTTGTTTCTGGCTTTTACTATTTAAGCTATCGCAAACAT
>CDS_102141-102926 /log_Odds=95.7563 /R_value=0.000000000000000534964 /input_id=gi|194268102|gb|ABPI01000001.1| /input_comment=Enterococcus faecalis OG1RF chromosome, whole genome shotgun sequence
ATGAAAAAAATTGCTTTGTTCAGTATGTTAACGTTCAGTGTATTGTCTTTAAGTCTAGCA
GGATGTGGAAACAAAAAAACAGCAAGCACAAATGATTCTAAGCCAAAGCAAGAAACAAAG
AAAGCCACGCAGAAATCCTCTAGTCAACAAGAAATGAAAAGTAGTCATTCGTCTGTCACG
GGTCAAAATTCTAATGTGACAGGGGAAAATCCGTCAGAAAATGCCACGCAGCCTTCTGCA
GGAACTGATGAAACGAATGAAGTCCCTCAAAACCAAGCACCTGATACAAACATTACAATT
ACCAATGTTGTTTTCAATCCTGAAAGAAATGAAATTAATGGTACTACATTACCTAATGCA
ACCATTACAGCAACGGTAGTCGGTGATGCTTCTGCACAAGCAGGTGTTTTTTATGCGGAT
GCCAATGGCAATTTTACAGTAATTAGTCCCAGAGCGGGAGCGACTACTCAATTAATCGCA
ACCGTTGATCAACGGAATAGTGCACCTGTCCAAATTGATATTCCAAGTTCAGGACAAGAA
GCAGCGCTTTCTTTTAGCAATATTACGATTGATCCGAAACAAGGGACAATTTCTGGTAAA
ACAGCACCGAATGCAACTATTTTAGTGTCACGTGCAGATGATGCGCGGGTGATTTTAGCA
AGTTTTACTGCGGATGCCCAAGGGAATTTCACAGCCAGTAATTTAGTTCCCGGCACAAAA
AATCGCTTAGATGTTACGTTAAATGGAGAAATAGGGACACCTTACTTGTTTGATTTACCA
AAT
>CDS_103922-105028 /log_Odds=181.195 /R_value=0.0000000000000000000000000000000158552 /input_id=gi|194268102|gb|ABPI01000001.1| /input_comment=Enterococcus faecalis OG1RF chromosome, whole genome shotgun sequence
ATGAAAACGTTATCAGGAATCTTGATGTTAGTCTTAGTTTTATGTGGCATGTCCCTATTC
TCTTTTAAAGCACCGCGAGGGAAAAAATCTTTAAGTGCTTTGTCTGGTGCAGCTTGTGCC
ACCTTTCTACCAGAGGCGTTTTTGCGATATGCAGTAGGCGGCGTTTTTCATTTAGATTAT
GTGTCGCAAATTGGTGAAACTATGGGTAGTCTAGGTGGTTTAGCAGCTGGAGCTCTTGTG
CCGCTCGCTTTCGGGATTAGTCCAGTTTTTTCAATTATTTTAGGTCTGTCATTGATTAAA
GTCAGCTTGTTACCAGCCTTTATTACCGCATATCTTTTATCTTTTGTTGTTGAGCAGATG
CAAAAACGTATTCCAGAAGGGATTGACTTATTAGTCGTTATTTTAGTCATTCCAGTCGCT
GCTTCGTTAGTTGCTGGTTTTATTCAACCCGTTGTATTAGGTGTCCTAGAAGTTATTGGG
GGCACGATTTTAAGTGCAGTAGATGGCAATCCATATGTGATGGGCGCAATTTTAGGTGCT
ATTATCCCGATTGTTGGTATGACACCGTTAAGTTCAATGGTTTTAACTGCCTTGATTGGT
TTGACTGGTGTACCAATGGCTGTCGGTGCGTTGACTTGTTACGGCAGTTCCATTGTCAAT
GCGGCGCTATTTAAAAAGTTAAAACTAGGCACAGCTTCAACCCCGTTAGCTGTGGCAATT
GAGCCATTAACACAAGTCGATATCATCAGCTCCAATCCAATTCCTATTTACGCAACGAAT
TTATTTTCAGGAATGGTTAGTGGTATTGTAGTGACTTTCTTTGGCTTAAAAGTACCTGTG
ACAGGAATGGCAACGCCGTGGGCTGGTTTACTTGTGACATTAGGTAACAATGCCATTCAA
ACGACTTTACTAGCAGTAGCGATTATCACAGTGGTCAGTCTGATGTTTGGATTTTTAGGT
GCGCTGGTCTTTAAACGTTACAGAATTGAAGCGGTGGATAATACACCAGAATTTGAAGGA
ACGACGGAAGTAACCAGTGAAAAAGAAAAAGAAGCAGTAAAAACCAAAGGAGGAGTTACG
TATGAACACAGCTATGGCCATCAA
>CDS_105003-105710 /log_Odds=131.236 /R_value=0.00000000000000000000000590602 /input_id=gi|194268102|gb|ABPI01000001.1| /input_comment=Enterococcus faecalis OG1RF chromosome, whole genome shotgun sequence
ATGAACACAGCTATGGCCATCAATAAACCTAAAAAAGTGAACAAAGTAATGAACTACAAA
AGTTGTTTTGACATTATCGGTCCTATTATGATTGGTCCTTCTAGTTCGCATACAGCTGGG
GCTTTAGCGATTGGCTTAGCGGCAAGAAAGTTATTCGGCGGAACGCCAGAAAAAATTGTG
ATTAAATACTATGAATCTTTTGCAGACACGCATAAAGGACATGGAACTGATTTTGCAATT
ATTGGCGGAATTCTTGGACTAGCAGCAGATGATGCCAACGTAACACAATCCATTGAACTT
GCGGAAGAACAAGGAATCGAGATTCAATTTTTAGAAATGAGTGAAGAAAGTCCAGTGAAG
CATGCTAATACAGCATGTGTGACACTCAGTGATGCAACGCACGAAATTCATTTAACAGGA
ATTTCTGTAGGTGGCGGCACTATCGAGGTGAAATACATTGAATTAGACGGTTTCAATGTC
CAACTACATGGTCCTTTACCTATTTTGTTAGTCATTAATCAAGAAGAGCAGGCGATGCAA
GCTTTTAAAGATACGTTACAAAAAAATAATATTCAAGTGAATGCGGTGTCTCGTTATGTG
GAAGGGGATCAAATTTTATTCATCTTTGACTTAGATTCGGCACCAATTTCCTCGGTGAAA
GAACAACTGTTTTCACTAGATGACACATCGAAAATAATCTTATTA
>CDS_105725-106618 /log_Odds=140.039 /R_value=0.00000000000000000000000139842 /input_id=gi|194268102|gb|ABPI01000001.1| /input_comment=Enterococcus faecalis OG1RF chromosome, whole genome shotgun sequence
ATGTACCTTTCGATTGAAGAATTTATCGATAAAGCTGAAAAAACAGGAAAAAAAATCTCT
GATTTGATGATTGAGCAAGAAATGGAGCGTAGCCAAAAAAGCTATGAAGAAATTTGGACA
CAGATGGGTCAAAATTTGGATGTTATGGATGCTGCTGTCAAACGCTCGCAAGAAGGAGCA
GGCGTTTTTTCTCCTACTGGGTTAACGGGCGGTGATGCGGCTCGTTTAAAAAAATACCGC
GCAGCTGGCAAAACGTTATCAGGTGATTTAATGATGTCTGCAGTTCAAGCCGCACTAGGT
ACTAATGAAGTCAATGCAGCAATGGGCGTTGTTTGCGCAACGCCAACTGCTGGTGCAAGT
GGCACCTTACCAGGGGTTTTAACAGCGATTAAAAATACCTTGAATTTAACGCGTGATCAA
CAAATTCGTTTCTTGTTTACCAGTTCTTTATTTGGGATGGTCACAGCCAACAATGCGATG
ATTGCTGGTGCTGTTGGTGGATGTCAAGCCGAAGTAGGCAGTGCTTCAGCGATGGCCGCC
GCTGCAGCTGTTGAAGCGGCTGGCGGAACACCACGCCAATCTTCTGAAGCTTTTGCTATG
GCTTTAGGGAATTTATTAGGTTTAGTTTGTGACCCAGTGGCTGGGTTAGTCGAAATTCCT
TGTGTCAAACGAAATACAGTAGGTGCAGGCAATGCGTTAATCGCTGCAGATATGGCTTTA
GCTGGAATTGTAAATAAAATACCAGCAGATGAAGTGGTGGAAGCCATGAATAAAGTTGGC
CGTCAATTACCACGAGAATTGAGAGAAACGGGTTTAGGTGGCTTAGCTGGCACAGCGACT
GGCCAACGAATGAAGAATGAAATTTTTGAAAAAGTAAAATTCACCATTGTT
>CDS_106645-107916 /log_Odds=184.316 /R_value=0.0000000000000000000000000000000131867 /input_id=gi|194268102|gb|ABPI01000001.1| /input_comment=Enterococcus faecalis OG1RF chromosome, whole genome shotgun sequence
ATGCTGGATATGAAAAAAATTCGCCAAAATGTAGAAGTAGTGCAGAAAAAGTTAAAAACA
CGTGGTGTGGACGAGGAAGTTTTATTACGCTTTTTGGCTTTAGATGAAGAACGAAGAGCG
TTACTTGTTAAAGTTGAAGAACTGAAAAAACACCGTAATCAGGTATCAGGAGAAATTGCA
CAATTAAAGCGTGCACAAAAAGATGCTTCACAACAGTTGCTAAATATGCAAGAAGTTAGC
GAGCAAATTAAAGTTTTAGACCAAGAAGTTGTTCATTTGCAAGAACAATGCACAGCAATT
GCAGAACGTCTGCCTAACTTACCTCATGAGAGCGTGCCTGTTGGCGCAGACGAAGCCGCC
AACGTAGAAGTTCGGCGGTGGAGTACGCCGAAAACTTTTTCATTTGAACCGAAACCACAT
TGGGAAATCGGTGAAGCCTTAGGAATTTTAGATTTTGAAAGAGGCGCGAAAGTATCTGGT
AGCCGTTTTCTTTATTACAAAGGCTTAGGGGCTCGTTTAGAACGAGCGGTCTATAATTTT
ATGTTAGATCAACATGTTAATGAACATGGTTATACCGAGGTGATTCCTCCTTATTTGGTC
AATAGCAAAGCAATGTTTGGCACTGGTCAGTTTCCTAAGTTCAAAGAAGATGTCTTCCAA
GTTGCAGAAAGTGATTTGACGCTGATCCCCACAGCGGAAGTCCCGTTAACTAACTACTAT
AATAATGAAATTTTAGATGCGCAAGAGTTACCGATTTATTTTACTGCTTTAAGTCCTTCT
TTTCGCTCGGAAGCGGGTAGTGCAGGTCGTGATACCCGAGGATTAATTCGTTTACACCAG
TTTCATAAAGTAGAAATGGTTAAATTTAGTGATGCAGAACACTCCTATGAAGAATTAGAA
AAAATGACCAACAATGCTGGAGACATTTTAGAAAAATTGGGCCTCCCTTATCGAGTGATT
ACTCTTTCGACAGGTGACATGGGCTTCTCGGCAGCGAAAACCTATGATTTAGAAGTTTGG
ATTCCGGCACAGAAAACGTATCGAGAAATTAGTTCTTGTTCAAACTGTGAAGACTTCCAA
GCACGTCGGGCGTTGATTCGTTATCGTGATAAAACGGGTCATGTTCAATATGCCCATACT
CTTAATGGGTCAGGACTTGCTGTTGGTCGAACAGTGGCTGCCATTTTGGAAAATTATCAA
AATGAAGATGGCACCGTAACGATTCCAGAAGTTCTACGTCCTTATATGGGCGGTTTAACG
AAAATAGAT
>CDS_109756-110244 /log_Odds=56.1629 /R_value=0.000000010764 /input_id=gi|194268102|gb|ABPI01000001.1| /input_comment=Enterococcus faecalis OG1RF chromosome, whole genome shotgun sequence
GTGAATAAGCAAACACGCCAAAGTTTGATTAAAGAAATCATTCAAACAACCGTAATTCAT
AGTCAAAATGAGTTGTTAAGAGAATTAAAAAAGCGCGAGATAAATGTCGCACAAGCAACG
ATTTCACGGGATTTATGGGAATTAAAAGTCGTCAAAGCATTAGATGAGTCTGGCGAGATG
CGGTTAACGATTTTTGAACAATTCACTTCTTTAGAAGAACGAAAAAAAGAACAGTTGATA
CAAGCAATTCGTGAGGTAGTGACCAAAGTTGAACGTGTCGCCTTTTTACTAGTGGTTCAT
ACATTACCAGACAACGCAACATTGTTTTCAGCTGTACTTGATGAAGTGTCTTTGTGTGAA
AAGAAATGTTCTGTCGCTGGCTTCGACACTGTTATTATTGTTTCATCATCCGAAGAAAAA
GCACAAGAACTAGAGCAGTATTTTCAACAATTTATTCAGCCAACACCTTTGTCAAAAAGT
AACGCA
>CDS_110541-111767 /log_Odds=205.657 /R_value=0.000000000000000000000000000000000000259696 /input_id=gi|194268102|gb|ABPI01000001.1| /input_comment=Enterococcus faecalis OG1RF chromosome, whole genome shotgun sequence
ATGAGTCATCCAATTAATGTATTTTCTGAAATCGGGAAATTGAAAACAGTGATGTTACAT
CGTCCAGGTAAGGAATTAGAAAATTTAATGCCAGATTATCTGGAGAGACTGTTGTTTGAT
GATATTCCGTTTTTAGAAAAAGCACAAGCAGAACATGATGCATTTGCAGAGTTGTTAAGA
TCAAAAGATATCGAAGTGGTCTATTTAGAGGACTTAGCTGCTGAAGCGTTGATTAATGAA
GAGGTCCGCCGACAATTTATTGACCAATTCTTAGAAGAAGCCAATATTCGCAGTGAATCA
GCAAAAGAAAAAGTTAGAGAGTTAATGTTAGAAATTGACGACAACGAAGAACTGATTCAA
AAAGCGATTGCAGGCATTCAAAAACAAGAATTACCTAAATATGAGCAAGAATTTTTAACA
GATATGGTTGAAGCGGATTATCCATTCATTATTGATCCAATGCCTAACTTATACTTCACA
CGTGATAACTTTGCGACAATGGGCCACGGAATTTCTTTAAATCATATGTATTCAGTAACT
CGACAACGGGAAACCATTTTTGGGCAATACATTTTTGATTATCACCCTCGTTTTGCTGGA
AAAGAGGTTCCTAGAGTCTATGATCGTTCAGAATCAACCAGAATTGAAGGTGGCGATGAA
TTAATTCTTTCAAAAGAAGTAGTGGCCATTGGGATTTCTCAAAGAACGGATGCTGCGTCA
ATTGAAAAAATTGCGAGAAATATTTTTGAACAAAAATTAGGGTTCAAAAATATCTTGGCT
TTTGATATCGGTGAACATCGTAAATTCATGCATTTAGATACCGTTTTTACCATGATTGAC
TATGATAAATTTACGATTCATCCAGAAATCGAAGGTGGTTTGGTTGTTTACTCGATCACT
GAAAAAGCAGATGGAGACATCCAAATTACAAAAGAAAAAGATACATTAGATAACATTTTA
TGCAAATACTTGCATTTAGACAATGTTCAACTAATCCGTTGCGGCGCTGGAAATTTAACA
GCAGCAGCCCGTGAACAATGGAACGACGGTTCAAATACATTAGCAATTGCCCCTGGGGAA
GTTGTTGTTTACGATCGGAATACGATTACGAATAAAGCGCTAGAAGAAGCAGGCGTGAAA
TTGAATTACATTCCAGGAAGTGAACTAGTACGTGGCCGTGGTGGCCCTCGTTGTATGAGT
ATGCCACTTTACCGTGAAGATCTT
>CDS_111796-112815 /log_Odds=183.985 /R_value=0.000000000000000000000000000000000838336 /input_id=gi|194268102|gb|ABPI01000001.1| /input_comment=Enterococcus faecalis OG1RF chromosome, whole genome shotgun sequence
ATGAATTCAGTATTTCAAGGACGTAGTTTATTAGCAGAAAAAGATTTTACAAGAGCAGAA
TTAGAGTATTTGGTAGACTTCAGTATTCACTTAAAAGAATTGAAGAAAAAAGGGATTCCA
CATCACTATTTAGAAGGAAAAAATATCGCTCTTTTATTTGAAAAAACTTCGACACGGACA
CGCTCTGCATTTACTACAGCAGCGATTGATTTAGGGGCACATCCTGAGTATTTAGGCGCC
AACGATATTCAATTAGGTAAAAAAGAATCTGTTGAAGATACAGCGATTGTTTTAGGTAGT
ATGTTTGACGGGATTGAGTTCCGTGGGTTTAGTCAAGAAGTAGTGGAAGATTTAGCGAAA
TATTCTGGTGTTCCTGTTTGGAATGGTTTAACGGATCAATGGCATCCAACACAAATGATT
GCGGACTTTATGACAGTGAAAGAAAACTTTGGTCGTTTAGAAGGAATCACTTTAGTATAT
GTCGGCGATGGCCGTAACAACATGGCAAACAGCTTGTTAGTGACAGGTGCTATTTTAGGC
GTAAATGTTCGCATTTGTGCACCAAAAGAATTGTTCCCTTCTGATGAAGTCGTTAATTAT
GCAAAAGAATTTGCGAAAGAATCTGGTGCAGAATTAATGATTACAGACGACGTTGCTAAA
GGTGTTAAAGGAGCCAACGTGTTATATACAGACGTTTGGGTGTCCATGGGTGAAGAAGAT
AAATTTGAAGAACGTGTCAATCTGTTGAAACCTTATCAAATTAATATGGCTATGTTAGAA
AAAACCGAAAACATGGATGGCGATTTAATCGTATTACACTGTTTGCCAGCCTTTCATGAT
ACGAAAACACAATACGGAGAAATGGTTGCTGAAAAATTCGGCATTACTGAAATGGAAATC
ACGGATGAAGTCTTCCGTAGTAAATATGGTCGTCAATTTGAAGAAGCAGAAAACAGAATG
CATTCTATTAAAGCGATCATGGCAGCTACTTTAGGCAACTTATTCATTCCTCGTGTG
>CDS_112921-113853 /log_Odds=152.654 /R_value=0.00000000000000000000000000375225 /input_id=gi|194268102|gb|ABPI01000001.1| /input_comment=Enterococcus faecalis OG1RF chromosome, whole genome shotgun sequence
ATGGGGAAAAAAATGGTCGTTGCACTAGGCGGAAATGCCATCCTTTCAAATGATGCTAGC
GCACATGCACAACAGCAAGCATTAGTTCAAACATCTGCCTATTTAGTTCATTTAATTAAA
CAAGGGCATCGGTTGATTGTTTCACATGGCAATGGTCCACAAGTCGGAAATCTATTATTG
CAACAACAAGCAGCTGATTCTGAAAAAAATCCAGCAATGCCTCTAGATACGTGTGTTGCT
ATGACACAAGGAAGTATCGGCTACTGGTTGTCCAATGCGCTTAATCAAGAATTAAACAAA
GCAGGAATCAAGAAACAAGTGGCTACTGTTTTAACACAGGTGGTCGTAGATCCAGCAGAT
GAGGCATTCAAAAATCCAACAAAACCGATCGGTCCATTTTTAACAGAAGCAGAAGCCAAA
GAAGCAATGCAAGCAGGTGCTATTTTTAAAGAAGATGCAGGACGTGGCTGGCGCAAAGTC
GTTCCAAGTCCTAAGCCAATTGACATCCACGAGGCTGAGACTATTAATACCTTAATAAAA
AATGATATAATTACCATTTCATGTGGTGGTGGTGGCATCCCTGTCGTAGGACAAGAATTA
AAAGGTGTCGAAGCAGTAATCGATAAAGATTTTGCTTCTGAAAAACTAGCAGAATTAGTA
GATGCGGATGCACTAGTTATTTTAACTGGCGTGGATTATGTGTGCATTAATTATGGCAAA
CCAGATGAAAAACAATTAACCAATGTCACTGTAGCAGAGTTGGAAGAATACAAACAAGCG
GGTCATTTTGCACCAGGTAGTATGTTACCGAAAATTGAAGCCGCCATTCAGTTTGTAGAA
AGCCAACCCAATAAACAAGCAATTATCACTTCTTTGGAAAACTTAGGAAGTATGAGCGGC
GATGAAATCGTAGGAACGGTTGTGACAAAA
>CDS_113881-114570 /log_Odds=55.0729 /R_value=0.0000000030477 /input_id=gi|194268102|gb|ABPI01000001.1| /input_comment=Enterococcus faecalis OG1RF chromosome, whole genome shotgun sequence
ATGATAGAGAAAATAATCACTAAAAATAATCAAGATTTTCAATACTTTTCTGAATCAGAA
CTAACAGAATTGCGCAACGAGAGTTTCGTTCGCTCCTATAAAAAAGGCCAAGTCCTTTTT
TATCCAGGTGATCCGAGAAATCATTTAATTTTATTGGTTTCAGGTGTCATTAAAATTGAA
AAAAATGATCGCAGTGGTAATTTTTCCTATCTGCATTTTATGAAAAAGCAGGCTCTTTTT
CCGAGAATCGGACTGTTTCAAGATGAGGTTCATTACGACTCCGCGATTGCCTATACGGAT
ATTGAGGTTGTGTTTGTGCCAGTTAAACTGTTTGAGCGTTTTCTCCAAAATAATCCCCAG
CAATTGATTCATTGGATTCAAGAACAATCGGTCCTTTTAAAAGAAAGTATGATCAAAATC
CAAAAAGGAACAACCAATGATGCATGTGAACGGATTGTGACATCACTGGCGATGTTATTA
AATGATTTAGGAGAACGAATTGACAACAGAGAACGCGTTGCAATTACTTGTCCAATTACC
ATTAATGACATTGCACGAATGAGTGGAACTACGCGGGAAACAGCAAGCAGTGTTATGAAA
AAATTAGTCCAAATGAACCGTATTAGCTACAGTCATAAATTCTTAACTTTTCTAGATACG
CCATTCTTTATTGATCGATTGAGTAAT
>CDS_114618-116069 /log_Odds=201.61 /R_value=0.0000000000000000000000000000000000086539 /input_id=gi|194268102|gb|ABPI01000001.1| /input_comment=Enterococcus faecalis OG1RF chromosome, whole genome shotgun sequence
ATGGCAGAAAAAAAGAAGAAAAACAAAAAACAGCTTTCGTCTTTTAGTATTTTATTTATT
ATTTTAATTGTTTTAGGTATCGTAACGGTCTTGCTAAATGGCCAGCCATTTACCCCAAGA
GAAATTGATGGCAAAATGGTTGACCACGTGGTAGGGGCCAAATTATCGGATATTATCATG
GCTCCATTCAATGGGTTTAAAGATGCCATTGAAATTAATATTTTTATTTTAGTACTCGGT
GGATTTTTAAATATTGTGACACAAACTGGGGCTCTTGAAGCAGGGATTCAATCAGTCGTT
AAAAAGTTAAAAGGGAACGAATTGAAAATCATTCCGATTTTAATGATTTTATTTTCTATT
GGTGGTTCGACTTATGGAATGGCAGAAGAAACAATTCCTTTTTATGGTTTATTGAGTGCC
ACCATGGTCGCCGCTGGTTTTGATACGTTTGTCGCAGTGGGTACTGTGCTATTGGGTGCA
GGATCAGGTGTTATCGGTTCAACGGTTAACCCTTTCTCCACAGGGGTAGCGATGGATGCG
TTGCGAGGTATTGGCATTCAGCCGAATACAGGAATTATTTTAATTGTCGGTGCTATTTTG
TGGGCGGCCTCTACTAGCTATTCTATTTTCATTGTGATGCGTTATGCGAAAAAAGTGAAG
GCTGACAAAGGTTCAACAATTTTATCTTTACAAGAACAAGAGGATATGGAAAAAACGTAT
GGACAAGCAGCGTCGAAAGAAATGCCATTTACGAATCGTCATAAAAAAATCTTAATGGTA
TTCGCTTTCTGTTTTGTCATTATGATTGTTTCCTTAATTCCATGGAACGACTTTGGAGTG
ACGATTTTCAAAGGCTGGACGTCTGTTTTAACAGGCAACAGTTTCGGTGACTGGTACTTT
GGCGACTTAGCAATGTGGTTCTTCCTTTTAGGGATCATTGCTGCCTTGATTGGTCGCTTT
ACTGAAAAAGAAACCATTGAAGCATTTATCGACGGTGCCAAAGATATGTTATCCGTTGTT
TTAATTATCGTAGTTGCTCGCGGGGCATCTGTTTTGATGTCTAAAACGTATTTAGATTCA
TTTATCCTTGATAAAGCGGCAGGCTTATTACAAGGACTCTCCCCAGTCTTATTTGTCATC
GGTGCCTTTGTTTTATACTTAGGTTTATCTTTCCTAATTCCTTCAACTTCTGGTTTAGCG
TACGTTTCTATTCCTGTAATGGGTGCGTTAGCTAAAAACATTGGTTTAAGTCCAGAAGTG
ATGGTTATGATTTTTGCTTCAGGTTGTGGCTTGATTAATTTGATCACGCCAACATCTGGT
GTCGTAATGGGTGGTTTGGAAATTTCCAAAGTTCAATATGCCACTTGGACAAAATTCATG
GCCAAACCAATGATTGTCTTAGGCTTAATTAACCTAATTATCTTAATTGGCGCGATGTTA
CTCTTTAGC
>CDS_117355-118368 /log_Odds=133.198 /R_value=0.0000000000000000000000592929 /input_id=gi|194268102|gb|ABPI01000001.1| /input_comment=Enterococcus faecalis OG1RF chromosome, whole genome shotgun sequence
ATGAAAGCCGCTTTAATTCATAAATACGGACAAAAAGAATTATCAATCGAGGAGGTGCCC
TTACCCACCATTCATGACAATGATGTTTTGGTCAAAATTATCGCTGCCAGTATCAACCCG
ATTGATTTAAAAACAAAAGATGGCAAAGTAAAGATGCTTTTAAATTATCAAATGCCACTG
ATTTTAGGCAGTGATTTTGCTGGGATTGTTGTTTCTGTTGGAAAAAATGTTCAAAATTTT
AGGCTGGGCGATGCAGTTTACGGGCGAGTACCCAAAAATCGCGTGGGAACTTTTGCTGAA
TATATTGCAGTGGATCAAGCGGCTGTAGCTATGAAGCCGAAAAATTTAACGTTTGAAGAA
GCTGCGGCCATTCCGTTAGTCGGTTTGACAAGTTATCAAGCGCTACATGATATTATGAAT
GTACAGCCAGGCCAGAAAGTCCTGATTCAAGCAGGTTCAGGAGGGATTGGAACCATTGCG
ATTCAATTAGCAAAACTAGCAGGCGCTTACGTTGCCACCACAACGAGTAGTAGAAATAAA
GAATGGGTTCAAGCGTTGGGAGCAGATGAAGTGATTGACTATCGGACACAAAATTTTGAA
GAAGTTTTATCCGACTACGATTATGTGTTTGATACAATGGGGGGGACAATCTTAGAAAAA
GCTTTTTCAGTGGTTAAACCTCAGGGAAAAGTTGTTACATTGTCAGGCATTCCCAACGAA
CGTTTTGCTAAAGAGTATGGCTTGCCGCTTTGGAAACAATGGGCCTTTAAAATAGCTACT
CGCAAGATTCATCGATTGGAGCAAGCCACAGATGTTAGTTATCATTTTTTGTTTATGCGT
CCCGATGGCGAGCAATTAGCTTTACTCACTGAGTTCATTGAACAGGGGAAATTACAGCCG
ATAATTGACCGAGTCGTTCCTTTTAGCCGAATTCAAGAAGCGGTGGATTATTCATTGACA
GGACGAGCACAAGGGAAAATTGTTGTGAAAATCGCCGATGTTGATCACGAC
>CDS_118580-121087 /log_Odds=365.007 /R_value=0.00000000000000000000000000000000000000000000000000000000000000000110162 /input_id=gi|194268102|gb|ABPI01000001.1| /input_comment=Enterococcus faecalis OG1RF chromosome, whole genome shotgun sequence
ATGAACGGAGTGCAGAAAGGAATGGTGTTCAAAGTGGGGAACAATTTATCGACAAGAAAA
GGAGAAAACAGAGAAACAATTGTCAGTTGGCTGGGTCTTTCGTTATTGGTTGGCTTGGCG
TTTATCTTATTTAGTCTGTTTCATCAACCAATGATCAGCCAAGCCAATGAGCCGACCCAA
GAGAAACATTTTATGGTTTATTATCGGGCTTGGCGTGACAAAACGATGCAAGGAGTTAAT
ACAACATTGCCAGATGAAAATTGGCTAACGATGCACGATATTCCTTATGGTATTGACATT
GTGAATGTCTTTAGTTATGTGCCAAAAGGACAAGAAGCACTTGCACAGCCATTTTATGAT
ACGTTAAAAAATGAGTATGCGCCAGCACTGCATGCACGAGGTGTTCGTTTAGTTCGTGGG
ATTGATTACAGCGAGCTATTAAAAGTTCCTTACGCAGGAACAACGCCTACAGAAGCAGAA
TTTGATGCTTATGCGAAAGAGTTGTTAACCAAATTTGTCGATGATTTAGGAATTGATGGG
TTAGATATTGACATGGAAACTCGTCCAAGTGAAAAAGATATTGTTCTATCTAATGGTGTC
ATTCGTGCATTATCAAAATACATTGGACCGAAGTCGGGAACGGATCGTCCATTTTTGTAT
GATACCAATGCAGAATATTTACCACCTTTACAAGATGTCAGTGACTGTTTCGATTTTCTC
GCGTATCAACAGTATGGCAGCGATGACCAACGCACGCAACGAGCATTAAATAATTTAAGT
CCGGTTCTCAATGGGGAACGATTTGTTCCAGGATTAACTTTCCCAGAAGAGCAAGATCGC
AACCGCTGGTATGACACAAAAGAGCCGTATATGGAAAGTAACATGTATAAAGTAGCTCGT
TATTCTTATGAAAATAATTTAGGGGGCATGTTCCTCTATGCCTTAGATCGCGATGGTCGC
ACCTATAATGAAGACGATTTAAATCAGATAAAACCTTCTAATTTACTTTGGACAAAAACG
GCCATTGCAGAGAGTAAAGGCGTTTCTCTTGCAGAGATGAAAGCGGCTGCGCAACACTAT
TTAAAACGAATTAGCTACGCCAACACAGACCTTGAAGCACAAAATAAAGCCGCAGAAGCA
GTGACACAAGCAACAACGCTTTATGATGTGAATAAAGCTATTTTAGGTGGCGATTATGGC
CAAGGGATTTCAAACACCTATGATGCTGAATTAGAAAAAGGCCTGTTAGCCATTGACTTA
ACCACTTTATATCGTGCGTTGGATCAAGCAGTTACAGCCATTGAAAAGGCAGAAAGCTAT
ACACCAGAAACGATTCAAGCACTACAAACAACAAAAGAGACAGTCGCAACAGAACTTGCG
GGAAAAACGTATACAGCCGCGCAAGTGACTACTTGGCAAACGGAGGTCCAAACAGCTTTG
GATAATTTAAAAGAGAAACAAACACAACCTTTAAAAAGTGTCTTTTCCATTGATGCGGGA
AGAAAATATTTTTCCGTGGAACAACTGGAAGAATTAGTGGCCAAAGCCAGTCAAAATGGG
TACACAGATGTCCAATTAATTTTAGGAAATGATGGCTTACGGTTTATCTTGGATGATATG
TCGGTCAATGTGAATGGTAAAAAATACAACCACAACCGGGTTTCAAAAGCAATCCAACGA
GGCAACAACGCGTATTACAATGACCCTAATGGCAACGCGTTAACACAAAAAGAAATGGAT
CGGTTGTTGGCTTTTGCGAAAGCGCGCAACATCAACATCATTCCCGTGATTAACAGTCCA
GGACATATGGATGCCTTGTTAGTGGCCATGGAAAAACTAGCGATTAAAAATCCCGCTTTT
GATGGCTCAAAACGAACAGTAGATTTAGGGAACCAAAAGGCAGTGAATTTCACAAAGGCG
ATTATCAGTAAGTACGTGGCTTATTTTTCCGCGCATAGTGAAATTTTCAATTTTGGTGGC
GATGAGTATGCAAATGATGTCGATACAGGCGGTTGGGCAAAACTGCAATCTTCTGGGCGC
TACAAGGATTTTGTCGCTTATGCGAATGATTTAGCTAAAATAATTAAAGATGCGGGCATG
CAGCCAATGAGCTTCAATGATGGCATTTATTACAACAGCGACGATTCTTTCGGTACATTT
GACCCAGAGATTATTATTTCTTATTGGACAGCCGGTTGGAGCGGATATGACGTAGCCAAA
CCTGAGTACTTTGTTCAAAAAGGACACAAAATTTTTAATACCAATGATGCGTGGTATTGG
GTAGCTGGCAATGTTGATTCTGGCATTTATCAATATGATGATGCTTTAGCAAATATGTCG
AAAAAAGCATTTACAGATGTGCCAGCAGGTAGCCCTAATCTTCCAATTATTGGAAGTATT
CAATGTGTTTGGTATGATGACCCTCGTCGTGACTATGATTTTGAACGAATTTATACGCTA
ATGGATACGTTCTCGGAAAATTATCGTGAGTATATGGTGGTTAAA
>CDS_121516-122784 /log_Odds=184.405 /R_value=0.0000000000000000000000000000000125046 /input_id=gi|194268102|gb|ABPI01000001.1| /input_comment=Enterococcus faecalis OG1RF chromosome, whole genome shotgun sequence
ATGAGTAATGAAAATATCGTCTTAGCAAGAAATACAGAGCGTGCACCAAAGCATCCTCTC
GCAGCCCAAACAGTCGCATTTTCCCACTACAATCATTTGTCGGCACAATTACCTATTGAG
CCAACCTCTGGACAATTGGTAGAAGGTGGCATTCGGGCCCAAGCGACACAATGTTTGAAA
AATATCCAAGCGGTTGTTGAAAGTATCAACCATGTGATGAGTGACATTGTCAGAATGACC
ATTTTTGTCAAAGATATGCGGGATGCTGCCGCAGTTGAGGAGGTCTATGCGGCCTTTTTT
ACCCATTATTATCCAGCTAAAACAGTGGTCGCCGTCGCAGATTTGCCGTTAGGCGCTTCT
GTTCAAATGGAGGCACTTGTTTCAAATGGGGAAGGAACTATCCCTAATGCACCTCAAGCT
GGGGATTTAATTAAATTAACAAATCAGACTGTTCAGGCACCAATTGATGCTCTAGCCAGT
CAAACGGTCGCGTTTTCTCACTATAACAATCTGTCTGCACAATTGCCTATAGATCCTCAA
ACGGGCAGAGTTGTGGCTGGCTGTGTTAAAACGCAAACAAAACAATGTTTGAAAAACATA
AAAGCCATTTTAACCAGTATTGATGTGCCTTTTGATGATATTGTGAAGGTCAATATTTAT
TTAAAAGATTTATCTAAGCTAGAAGCTGTCAATCAAGTATATGCCGCTTTTTTCCCAGAT
TCAGGAATTGCGCGTACGGTCAATTACATGCCAGCACGAACAGTGATTGCTGTTGCTGAT
TTACCAATGGGGGCGGCGGTGCAAGTAGAAGCGGTGGTTTCTCATGGAGATGGTACGCCA
CCACAAGCGATTGAAGATCGACATGGATTAATTATTGAAGCAAATAATACAGATCACGCA
CCGAAGTGTCCATTTTCGACACAAACTGTTGCTTTTTCTCATTACAACCATCTATCAGCT
CAGCTACCATTGGACCCTAAAACAAATGCGTTAGTCGCTGGCGGAATCAAGGAACAAACG
ACGCAATGTTTAGAAAACATCAAAGCGATTATTGAAAGTGTGGATCACAGCTTAGCTGAT
CTGGTGAAAGTGAACATTTTTGTGAAAGAGATTGAAGAGCTGGCGGCAGTAGATGACGTC
TACCAAACGTACTTCCCTGAAGGCACGCCTGCAAGAAGAGTGATTGGTGTGACGGATTTA
CCAAAAGGTGCTCAGATTCAAATCGAAGCGATTGCTGGGAACGCAGAAGGTACGCCACCA
ATTGGT
>CDS_124784-125749 /log_Odds=89.5836 /R_value=0.00000000000000126975 /input_id=gi|194268102|gb|ABPI01000001.1| /input_comment=Enterococcus faecalis OG1RF chromosome, whole genome shotgun sequence
ATGGACATTATTTCTTATGAGAGGGTTATTCAACAATTGTCGCTTTCCGAAGCAATTCAA
GTGATGAAACGTTGCTTTGCAGAGTTGCAAAAAGGAAAAATTTCGCAAAGTGAGCGCCAT
GTAGAGGTTTTACCAGATGGGGAAAATCAGAATCTTTTTGCATTAATGCCTGCTTACTTA
GGAAAAAATCGCTTTTTTGGGGCAAAAATCATTACAGCTTTTCCAGAAAATCCACAAAAA
AATTTGGCCTCGCATCTTGGTCAAATTTTATTGTTTGATAGTTCTACTGGAAGACCAGTC
GCGATGATGGACGCCAATGCGATTACGTGGCTTCGCACGGCAGCTGTTTCTGCTTTGGCA
ACCGATTATTTAGCAGCTCCAAAGGCAAAAAGTATCGCTTTGATTGGTGCAGGTCAACAA
GCTTCATCTCATCTCGCAGCGCTACAAAGCGTTCGGGCGATTGAAAAGGTTTTTATATAT
GACCGCACAGCAGAACGCGCACGAAAATTAATCGCTAAGCAACAGCACAATTACCCCGAA
TGTACCTTTATTGGTTGTTCTTCTGTCCAAGAAGCCGTCCAGGAAGCGGAAATTATCTGT
ACACTAACTTCCAGTCAGGACGCATTTTTAGAAGAAAAAGACGTTTTGCCGAATGCCCAT
ATTAATGCAATTGGTACATTCACGCCGACTTCCAGAGAATTAACAAGCGACCTTGTTAAA
AACAGTCAAGTGTTTGTAGATGAGTACGCGGCTGCATTAAAAGAAAGTGGGGATCTTTTA
ATTCCGATTTCAGAAGGTGCCTTTTCAGCTGAAAAAATTGTAGGTTCTCTCGGCGAATTA
GTCACTGGCAAAGTTAAACTAAAGGCGGAGCAGAAAGGCCGCACGATTTTTGATGCGGTT
GGCTTAGCAGTTGAGGATTTGTGTTGCGCGGAATACATTTATCAAAAAATACAAGGAGAG
AAT
>CDS_125751-126539 /log_Odds=93.4083 /R_value=0.00000000000000138128 /input_id=gi|194268102|gb|ABPI01000001.1| /input_comment=Enterococcus faecalis OG1RF chromosome, whole genome shotgun sequence
ATGAGTTATCCCTATTATATTGTCGATGCTTTCGCGGAGGAAGTTTTTAAAGGCAATCCC
GCCGCTGTTTATGTTTTGGAAAAATGGTTGCCAGAAGCGGTGATGCAAAACATTGCGATT
GAAAATAATTTGTCAGAGACTGCTTTTACAGTCAAAGAGGGAAAAAGTTACGCCCTGCGC
TGGTTTACGCCGGAACGAGAAATCGATCTCTGCGGGCATGCTACATTAGCGACGGCTTTT
GTGTTGTTTAACTATTATTCCGTTGCGGAAGAAACGCTTCATTTTACTAGTCAAAGTGGA
CCGCTCGCAGTGACCAAAAAAGAGGAATACTATTATCTAGATTTTCCTTATATCCTACCG
GAAAGGATTCCAATTTTGCCAGAGTATGAAGTCGCTTTAGGCGCGAAAATTTATGAAGCT
TATTTAGGCCGCGATTTATTTTTTGTCTTAAAAAACGAAGAGACAGTGGCAAAAATCACA
CCAGATTTTTCTGCATTAAAAGCATTGGATTTAGGAGTAGGAGTCATTGTAACGGCATCA
GGAGACTCGGTGGATTTTGTTTCACGAACTTTTTTCCCGAAACTAAGAATTAACGAAGAC
CCAGTTTGTGGTTCTGCGCACGCCAATTTAATTCCTTATTGGGGAAAACGGCTCAATCAA
ACGACCCTTTCGGCCTATCAAGTGTCCCCAAGAGGCGGCTTTTTAACTTGTGAAGTGAAA
GAAAATCGAGTCATTATTGGTGGTACTGCTAAACTATTTGCAAAAGGAGAAGCTTACTTG
TTTGTA
>CDS_130715-131302 /log_Odds=89.9173 /R_value=0.00000000000000327032 /input_id=gi|194268102|gb|ABPI01000001.1| /input_comment=Enterococcus faecalis OG1RF chromosome, whole genome shotgun sequence
ATGAGAAAAATTGTATTATTTGGTGATAGCATTACTGCTGGTTATTTAGACGAAGCCGTC
TCACCTGTTCTTGTTGACTTAGTGAAACGGGATATTGCTGCGATGGGTCTAGAAGAAGTG
GCTGTTATTAATGCTGGAATGCCTGGCGATACAACAGAGGATGGTTTAAAACGATTAAAT
AAAGAAGTACTAATTGAGAAACCTGATGAGGTGGTGATTTTCTTTGGCGCCAATGATGCG
TCACTGGATCGAAATATAACAGTAGCCACGTTTAGAGAAAACCTTGAAACAATGATTCAC
GAAATTGGTTCAGAAAAGGTGATTTTAATTACGCCACCATATGCGGATAGTGGCAGACGT
CCAGAACGTCCACAGACGCGTATCAAGGAATTGGTCAAGGTTGCACAAGAAGTCGGAGCG
GCACATAACTTGCCAGTTATTGATTTGTATAAAGCGATGACTGTTTATCCTGGAACGGAT
GAATTTTTACAAGCGGATGGTTTGCATTTTTCACAAGTGGGCTATGAATTATTAGGTGCC
TTGATTGTTCGAGAAATAAAAGGTAGACTAAAACCAAAACAAGCA
>CDS_131317-131925 /log_Odds=103.551 /R_value=0.00000000000000000358531 /input_id=gi|194268102|gb|ABPI01000001.1| /input_comment=Enterococcus faecalis OG1RF chromosome, whole genome shotgun sequence
ATGGCGAATCATTATTATACAGAAAATCCAGAATTAGCACATGATTTAGAAAGCTGGTCT
TTTCCATTACGTGGTCGGACCTTTCAGTTTACGACCGATAGCGGGGTTTTCTCAAGAGGA
ACAGTGGATTATGGTTCTCGTGTGTTGATTGATGCCTTTGAATGGGAAAATTTACCAGCA
GGCCGTTTGTTAGATGTTGGTTGTGGCTATGGACCAATTGGGTTGTCCTTAGCAGCGGCG
ACTGGTCGACTGGTGGAAATGGTGGATGTCAACCAACGGGCGGTTGGGCTAGCTCAAATG
AACGCCCAACGTAACCAAATTACTACTGTGGATATCCATTCTTCCAATGTGTATGAAACC
TTAAACGAAACGACCTACGCGGCGATTGTTAGCAATCCGCCCATTCGTGCAGGCAAAAAA
GTTGTCCATGGCATTTTAACAGGGGCTTTTCCGTTGTTGAAAGTTGGTGGCACACTAACG
GTGGTTATTCAAAAGAAACAAGGTGCACCTAGTGCAGAGAAGAAAATGGCTGAAGTATTT
GGCAATGTTGAAATTGTGACAAAAGACAAAGGCTATTATATTTTACGAAGTGTTAAAGAA
GCAGAG
>CDS_133131-134138 /log_Odds=128.879 /R_value=0.000000000000000000000372229 /input_id=gi|194268102|gb|ABPI01000001.1| /input_comment=Enterococcus faecalis OG1RF chromosome, whole genome shotgun sequence
ATGAAACTAACGATTAAAGAAATTGCTGATATGGCTGGTGTTTCTGTCACAACCGTCTCA
CAAATTCTGAATAATAAAGGGAGTCGTTTCAGTGAAAAAACCCGCAACAAGGTGTTGGCG
GTAGTCGCTGAAAATCATTACAAACCAGATTACTTTGCTTCGAATGTAATCAACCGTCAT
TCCAAAACCATTGGTATGATTGTGCCAGATGTGACGGATTTCTTTTTCTCAAAAGTGATT
GAAGGTGTAGAAACATATTTAAATTCGTTAGGCTACATGATTTTGTTATGCAATTCAAAG
CATGATTCCGAGCAAGCGATGCAATATGTTAGCGAGTTGATTCATCGGTCGGTGGATGGC
ATTATTTTTGCCACGCCGAATGTTTTGCCAGAAAATCATATTTTAAAAGACCGACGAGAA
CATCCGATTCCTGTCATTCTTGTCGATCGTGGGATTAATCCACGAGATAGTGGACGATTA
ATCGTTAAAGAGTACGAAGGTGCTTATCAAGCGGTCCATCATTTGATTCAACAAGGGCAT
CAGCATATTGGCATGTTGCGTGAAAGTGCCGGCTATTATCGTTTGACGGAACGAGTGACG
GCGTATCAGCATGCGTTACAGGACAATAATTTACCTTTTCGTCCGCATTATGTTTGTGCT
GGGGAATTGAACTTGCATGGCGGCTATGCTGCGGCGAAAGAAGTTTTGAAAAATGAAGAA
ATCACAGCAATTTTTTGTGGCAATGATGAAATGGCGATGGGAGCTTATCAAGCCATTGAA
GAAGCGGGCAAGAAAATTCCTGACGATATTTCGGTGGTTGGCTTTGATGGCTTGGAAATT
TCCGAATATTTGGTGCCGAGTTTAACAACCGTCTATCAGCCGAGTTTTGATATTGGCTAT
TATGCAGCAAAATTTTTGGTGGAAGCTATTGCAGATCCAACAGGGAAAGTTCCAAATAAA
GTTTTTGATGCGACGTTTATTGCTAGAAAAAGCACAAAACCGATT
>CDS_134279-135580 /log_Odds=228.882 /R_value=0.00000000000000000000000000000000000000000378731 /input_id=gi|194268102|gb|ABPI01000001.1| /input_comment=Enterococcus faecalis OG1RF chromosome, whole genome shotgun sequence
ATGAGAATGGTAGACATTATTGAAAAGAAACGTGACGGGCATCAACTAACAAGCGAAGAA
ATTCAATTTATTATCAACGGATACACAGATGGTTCAATTCCAGATTATCAGGTAAGTGCC
TTTTTAATGGCTGTTTTTTACCAAGATATGACAGACGAAGAAATTACACAAATGACGTTA
GCAATGGTCCATTCAGGCGAAATTGTGGATCTTTCATCTATAGAAGGAATCAAAGTCGAC
AAGCATTCTACAGGTGGCGTAGGCGACACTACGACGCTTATTTTAGCGCCGTTAGTTGCT
AGTGTCGGGGTCAATGTAGCAAAAATGTCTGGTCGTGGCTTAGGCTACACGGGCGGTACG
TTGGATAAATTAGAAGCGATTCCTGGTTTTAAAGTTGAATTGACAGAAGAACGTTTTATT
CAATTGGTGAACGATACAAAAGTGGCAGTGATTGGTCAGTCAGGTGATCTAGCACCAGCA
GACAAAAAACTTTATGCGTTACGTGATGTGACCGCCACTGTTGACTCAATTCCATTAATT
GCAAGTTCCATTATGAGTAAAAAAATTGCCGCAGGGGCAGATGCGATTGTCTTAGACGTG
ACTACTGGTGAAGGGGCCTTTATGAAAGACCTAGCAAGTGCTCGTCGATTAGCGGAAACA
ATGGTTCGCATTGGAAAACTGGCAAATCGCCAAACGATGGCAGTAATTTCAGACATGTCA
CAACCTTTAGGGGAGGCCATCGGAAATAGTTTAGAAATCGTTGAAGCAATCGAGACCTTG
CAAGGAAATGGGCCAGAAGATTTAGTGGAGATGTGCTATGTCTTAGGAAGTCAGATGGTC
GTTTTAGCTAAAAAAGCCGAGACGTTAGACGAAGCACGGGCTTTATTAGAAGAAGCATTA
ACAAGCGGTCGAGCGCTCGCAAAATTTAAAGAAATGATTGAAAATCAAGGCGGCGACAGT
TCCGTTGTTGACCAGCCAGAAAAATTATTAACCGCAACTTATCAATTTGATTTACCTGCC
AAAGAAACAGGCGTGGTACAAAAAATCGTTGCCAATGAAATTGGCGTTGCCGCAATGTTG
CTGGGCGCTGGTCGGGCTACGAAAGAAGATACGATTGATTTTGCAGTTGGCTTGAAACTT
CACAAAAAAGTAGGGAGCCCAGTTGAAAAAGGCGAATCATTACTAACCATTTATGCCAAT
CGTGAAGACGTGACAGAAGTCGAACAATTGCTTTATAAAAACATTGAAATTGGACCAACC
GGCGAAGAGCCTATTTTGATTCACGATATCATTACGGAA
>CDS_135608-136270 /log_Odds=116.884 /R_value=0.0000000000000000000070711 /input_id=gi|194268102|gb|ABPI01000001.1| /input_comment=Enterococcus faecalis OG1RF chromosome, whole genome shotgun sequence
ATGGAATTAAACCGCATGATTGACCACACTATTTTGAAACCAGAAGCGACAGAAGCCGCT
GTCCAAAAAATTATTGACGAAGCTAAGGAGTACAACTTTTTCTCTGTATGTATCAATCCT
TGTTGGGTCGCTTTTGCTAGCGAGCAATTAGCAGATACCGACGTCGCTGTGTGTACCGTT
ATTGGCTTTCCTTTGGGGGCAAATACACCAGAAGTTAAAGCATACGAAGCAGCTGATGCG
ATTAAAAATGGTGCGAATGAAGTGGATATGGTGATTAATATTGGTGCATTAAAATCACAA
CAATACGATTACGTACGTCAAGACATTCAAGGCGTAGTAGATGCAGCCAAAGGAAAAGCG
TTAGTCAAAGTGATTATTGAAACAGCATTATTAACAGACGAAGAAAAAGTTAAAGCTTGT
GAATTAGCCAAAGAAGCAGGTGCCGATTTCGTTAAAACATCTACTGGCTTCTCAACAGGC
GGCGCTAAAGTAGCAGACATTCGTTTAATGCGTGAGACAGTTGGTCCTGACATGGGCGTT
AAGGCTTCTGGTGGCGTGCATAATGCAGAAGAAGCGTTAGCAATGATTGAAGCTGGGGCA
ACACGCATCGGTGCAAGTACGGGTGTAGCAATTGTTTCTGGCGCAACTGGCGAAGGGTAT
>CDS_136308-136703 /log_Odds=40.9203 /R_value=0.00000617839 /input_id=gi|194268102|gb|ABPI01000001.1| /input_comment=Enterococcus faecalis OG1RF chromosome, whole genome shotgun sequence
ATGACAGTAAAACAAGAATGGCTTGATTGTGCCGTAGAAGCATTGGCACACGCCTATGTA
CCGTATTCTAATTTTCCTGTGGGCGCTTGCTTAGTGACTGCAGACGGGAAAATGTATCAA
GGAGTCAACATTGAAAATGCCTCCTTTGGTTTAACAAATTGTGCAGAAAGAACGGCGATT
TTTAAAGCCATTTCAGAAGATGAACGGACCTTCCAACATTTAGTTGTAGCAGGTAATACA
GAGGCACCCATTTCTCCATGTGGCGCTTGTCGTCAAGTAATGGCTGAATTCTTTGATCCA
CAAATGCCGGTCACGCTAGTTGGTAAAGATGGCGCGACTAAAACAATGACAGTTGAGGCA
TTATTGCCCTATTCATTTACAGATAAAGATTTT
>CDS_136799-137872 /log_Odds=171.027 /R_value=0.000000000000000000000000000001848 /input_id=gi|194268102|gb|ABPI01000001.1| /input_comment=Enterococcus faecalis OG1RF chromosome, whole genome shotgun sequence
GTGAAACAAGCAAAATTTTTAGGTCTAGGATTGGCAGCAGTTGCCTTAACCATTGGGTTA
GCTGCATGTGGCGGCAATAGCAAAAAGAATGCCAACACAAAAGGTGATCCACAACATAGT
GTCGTAATGGTCACAGATACAGCCGGCATTGATGACAAATCTTTTAACCAATCTGCGTGG
GAAGGAATGCAAGAGTGGGGCAAAGAGCACAAACTTCCAGAAGGACCTCAAGGGTATGCG
TATATTCAATCAAATGAAGCATCTGATTATACATCAAACATTGACCAAGCCATTTCAAGT
CAATTTAAAACGATTTTTGGCATTGGCTATTTACTAAAAAATGCAGTAGTAGATGCAGCG
GACGCCAACCCAGAAACGAATTTCGTTCTAATCGATGATACAGTTAATGGGAAAAACAAC
GTCGCTTCTGCAACATTTAGAGATAATGAATCTGCGTATTTAGCAGGTGTGGCAGCAGCT
AACACTACGAAAACCAACAAAGTAGGATTTATCGGCGGGGTTGAAGGACCTGTTATTGGC
CGTTTCCAAGCTGGTTTTGAAAAAGGTGTAGCAGACGCTGGCAAAAAATTAGGCAAAGAT
ATTCAAATTACGTCTACTTATGCAGGGACATTTGCAGACGCTTCAAAAGGACGGGCCTTA
GCTTCTTCTATGTATCAAGCAGGTGCCGACATTATTTATCACGCAGCGGCGACTACAGGA
CAAGGAATCTTCCAAGAAGCCAAAGCGCTAAATGAAACAGGTTCAAAAGATAAAGTTTGG
GTGATTGGTGTTGACCGTGACCAAAACGAAGACGGTAAATATACAACCAAAGATGGCAAG
GATGATAACTTAACGTTAGCTTCAACCATTAAAGGTGTAAATATTGCTGTGAAAAAAATC
TCTGATCTTGCATTAGAAGATAAATTCCCTGGCGGCGAACATTTAACTTATGGATTGAAA
GATGGCGGTGTTGATTTAACAACAGAAGCCCTAAGCGATCAAGCCAAAACGGCAGTTAAA
GAAGCCAAAGAACAAATCATCTCTGGTGACGTAAAAGTCCCAGACCAACCT
>CDS_137926-139011 /log_Odds=217.893 /R_value=0.0000000000000000000000000000000000000000118202 /input_id=gi|194268102|gb|ABPI01000001.1| /input_comment=Enterococcus faecalis OG1RF chromosome, whole genome shotgun sequence
ATGAAAAAAGCAAAATTATTCGGTTTTAGTTTGATTGCATTAGGTTTATCAGTTTCACTT
GCAGCATGTGGTGGTGGCAAAGGCAAAACCGCTGAAAGCGGCGGTGGCAAAGGGGATGCA
GCGCATAGTGCTGTAATCATTACAGATACAGGCGGCGTGGATGACAAGTCGTTCAACCAA
TCTTCTTGGGAAGGATTGCAAGCTTGGGGTAAAGAACATGATTTACCAGAAGGTTCAAAA
GGGTATGCATATATTCAATCGAATGATGCAGCTGACTATACAACAAATATTGACCAAGCG
GTATCAAGTAAATTCAACACAATCTTTGGTATTGGCTACTTGCTAAAAGATGCAATTTCT
TCTGCAGCAGATGCCAACCCTGATACAAACTTTGTTTTAATCGATGATCAAATCGATGGC
AAAAAGAATGTCGTTTCTGCAACATTTAGAGATAATGAAGCAGCTTACTTAGCCGGTGTT
GCTGCTGCAAACGAAACAAAAACGAACAAAGTCGGTTTTGTTGGTGGTGAAGAAGGGGTC
GTAATTGACCGTTTCCAAGCTGGTTTTGAAAAAGGTGTGGCTGATGCTGCGAAAGAATTA
GGTAAAGAAATTACTGTTGATACAAAATATGCGGCTTCATTTGCTGATCCTGCCAAAGGG
AAAGCTTTAGCTGCTGCAATGTACCAAAACGGCGTTGATATCATCTTCCATGCTTCTGGT
GCGACTGGACAAGGGGTCTTCCAAGAAGCAAAAGACTTGAATGAATCAGGTTCTGGCGAC
AAAGTTTGGGTAATCGGTGTTGACCGTGATCAAGATGCTGATGGCAAGTACAAAACAAAA
GACGGCAAAGAAGACAACTTCACGTTAACTTCAACACTTAAAGGTGTCGGCACAGCGGTT
CAAGATATTGCCAACCGTGCGTTAGAAGACAAATTCCCTGGTGGCGAACATTTAGTTTAT
GGATTAAAAGATGGTGGCGTTGACTTAACAGACGGCTATTTAAACGACAAAACAAAAGAA
GCTGTTAAAACAGCAAAAGATAAAGTGATCTCAGGTGACGTAAAAGTCCCAGAAAAACCA
GAA
>CDS_139217-140785 /log_Odds=278.59 /R_value=0.000000000000000000000000000000000000000000000000000857902 /input_id=gi|194268102|gb|ABPI01000001.1| /input_comment=Enterococcus faecalis OG1RF chromosome, whole genome shotgun sequence
TTGTCTCAAGAAGAAAACGTAATTGAGATGCGTAAAATCACCAAAGAATTTGGGACGTTC
AAAGCCAACGACCAAATTGATTTACAAGTAAAACCTGGTGAAATCCACGCACTGCTAGGT
GAAAATGGTGCAGGCAAGTCGACCTTGATGAATATCTTATCAGGGCTATTGGAACCGACC
TCAGGTGAGATTTATATGAATGGCGAAAAAGTCAACATTACAAGTCCTACTGCAGCCAAT
CGTTTAGGAATCGGAATGGTCCATCAGCATTTTATGTTAGTTGAAGCCTTTACTGTGACT
GAAAATATTATCTTAGGTAGTGAACCTACCCATGGCGGTATTTTAGACCGGAAAAAAGCG
AAAAAAGAGATTGAAGAAGTGTCTAAGCAATACGGGTTGGATGTAAATCCCAATGCCTAT
ATTCGCGATATTTCTGTGGGTATGCAACAACGGGTTGAAATTTTAAAGACCTTATATCGT
GGTGCGAACGTTTTAATTTTTGACGAACCAACCGCAGTATTAACGCCACAAGAAATTGAT
GAATTAATGATTATTTTGAAAGAACTAACCGATGAAGGCAAATCGATCATTTTAATTACA
CATAAGTTAGATGAAATTAAAAAAGTGGCGGACCGTTGTACGGTCATTCGCCGGGGGCAA
AGTATTGGCACCGTCAATGTGAAAGACGTTTCTTCGCAACAGTTAGCCGATATGATGGTG
GGCCGTTCTGTTTCTTTCAAAACAGAGAAAAAACCAGCGCAACCGAAAGAAACAATTTTA
TCAATTAAAGATTTAGTAGTGAAAGAAAGCCGCGGCTTAGATGCAGTGAAAAATCTTAGC
TTAGATGTCCGAGCAGGGGAAGTTGTTGGGATTGCGGGGATTGATGGCAATGGACAAACA
GAATTAATCCAAGCCTTAGCAGGATTAACCAAAGTCGAAAACGGGTCCATTCATTTGAAT
GAAAAAGAGATTACTAATCGCAAACCTCGGGAAATTACGGAAATGGGTGTCGCCCACGTT
CCTGAAGACCGACATAAATATGGCTTGGTATTAGAGATGACATTGGCTGAAAATATTGGC
CTACAAACGTATTACCAAAAACCATACAGTTCAACAGGTATTTTAAACTATCGAATGATT
AACAAACATGCCCGTGAATTAATTGAAGAATATGATGTACGGACTCCTAATGAATTAGTA
CCAGCTCGGGCGCTTTCAGGTGGGAATCAGCAAAAAGCGATTATTGCCCGAGAAGTTGAC
CGCGATCCAGATTTGTTGATTGTTTCTCAACCAACACGCGGTTTAGATGTCGGAGCTATT
GAATACATTCATCGTCGACTAATTGAACAAAGAGATAAAAATAAAGCTGTTTTATTAGTA
AGTTTTGAATTAGACGAAATTTTAAACGTTTCTGATCGTATCGCTGTTATTCATGCGGGG
GAAATCGTCGGAATTGTTGATCCGAAAGAAACGACAGAAAATGAATTGGGCTTGTTAATG
GCTGGCTACTCATTGGAAGAAGCCCGTGCTGAGTTATCAAAAGTAGAGGCAGGTGAAACT
GTTGAA
>CDS_140769-141911 /log_Odds=167.254 /R_value=0.0000000000000000000000000000195844 /input_id=gi|194268102|gb|ABPI01000001.1| /input_comment=Enterococcus faecalis OG1RF chromosome, whole genome shotgun sequence
GTGAAACTGTTGAATAATCGTTCTGAAAAAATAAGAAATATTTTAGTCCCTGTGTTATCT
GTTATTATGGGTTTCCTCTTAGGGGCAATTATTATGGTTATCTTTGGCTATGACCCAGTG
GCTGGGTATCAAGCGATGTTTGAAACAGCTTTCCAAGGAAAGAAAAGTATTGGTGAGATT
TTTGTCACCGCAGCACCGTTGATTTTTACCGCTTTAGGATTCTCGGTGGCAAATTCGGCT
GGATTCTTTAATATCGGGCTTTCTGGACAAGCCTTATGTGGTTGGGTGGCTAGTATTTGG
GTCGCTTTATCCATGCCTGATGCACCCCGGATGATTGCGTTGCCGGTGGCGATTATTGTT
GGCGCAGTTGCAGGAGCTTTAGCAGCAGCCATTCCAGGTTTCTTGCGTGCCTATTTTGGG
ACGAGTGAAGTTATTGTTACGATTATGTTGAATTATATTTTATTATACACAGGAAATCAT
ATTGCTAATAATGTCATGAAACCAAGTATTATGGCGAATAAAGGGATCACCAAAATGATT
GGTGCGAATGCATCATTACGCTCACCGTTTTTAACAAGTATCAGTGATGGCTCTCGTTTG
AACATCGGCATTTTCTTGGCCTTCATTTTCCTTATTCTTGTGTGGTTCTTGATGAAAAAA
ACAACGCTTGGTTTTGAAATTCGGTCGGTGGGGTTAAACCCATTTGCTTCTGAATATGCT
GGAATGAGCAGCAAGCGAACGATTATTTTATCCATGATGATTTCAGGAACGCTGGCTGGT
TTAGGTGGTGCGGTCCAAGGCTTGGGGACTTTCCAAAACTTCTTTATTCAAAACACATCG
TTGAGCATTGGGTTCGATGGTATGGCTGTGTCTCTATTAGGAGCAGGTAGCTCAATCGGA
ATTTTACTTTCCGCATTACTGTTTGGAATGTTAAAACTTGGTGGACAAGGAATGCCGTTG
ATAGCTGGTGTACCAACCGAATTAGTTGATGTTGTTATTGCAGCAATTATTTTCTTTGTG
GGAATTAGTTATTTAATTCGTTTCTTGTTAGCAAAAGCGTCTGGTAGTAAAAAAGAAGTA
GCGATTGTAGAAACAATTGAAGCGGCGCCAGACAAAAACAATCAAGAGGGGGGAGACATC
>CDS_141911-142864 /log_Odds=170.041 /R_value=0.000000000000000000000000000000493402 /input_id=gi|194268102|gb|ABPI01000001.1| /input_comment=Enterococcus faecalis OG1RF chromosome, whole genome shotgun sequence
ATGGATTTAGCAACAATTTCCTCAATCATCACGCAAACATTAGTGTATGCAACTCCGCTC
ATCTTGACAGCATTAGGCGGAACGTTCTCAGAACGAAGTGGTGTGGTTAACGTTGGTTTG
GAAGGTATTATGGTAATGGGCGCTTTCAGTTCGGTCGTTTTTAACTTGACGTTTGCTGAT
ACATTTGGCGCGGCGACACCATGGATTGCTTGTTTAGTAGGAGGCGTTGTCGGGATTGTC
TTTTCTCTCTTACATGCCGTTGCAACTATTAACTTACGAGCAGATCATATTATCAGTGGT
ACTGTCATTAACTTGATGGCACCGGCGCTAGGGGTTTTCCTAGTAAAAGTTATTTATCAA
AAAGGACAAACAGATATGATTACACAATCATTTGGCTATTTTTCTTTCCCAGGATTGTCA
AAAATTCCAGTAATTGGTGAACTATTCTTTGCAAAAACCTCTTTGCCAGCTTTCGTAGCA
ATTTTGATTGCGATTTTAGCTTGGTTTGTCATTTATAAAACACGTTTTGGCTTACGGTTA
CGTTCTGTGGGGGAACATCCACAAGCGGCAGATACATTGGGAATTAATGTCTACTTAATG
CGTTATTCTGGCGTCTTGCTATCCGGCTTCTTAGGCGGTATGGGCGGAGCTGTCTTTGCT
CAAAGTATTGCGGGTCGTTTTGGGATTACCACAATTGCAGGACAAGGGTTTATTTCAATG
GCCGCAATGATCTTTGGTAAATGGAATCCACTTGGGGCAATGGGCGCAGCCTTATTCTTT
GGTTTTGCACAAAACTTGAGTATTGCTGGGGAAAACCTACCAATTATTTCAGAAATTCCA
AAAGTTTATCTACAAGCAGCACCATACGTATTGACCATTTTAGTCCTAGTTGTGTTCTTC
GGAAAATCATCGGGACCAAAAGCGAACGGGAAAAATTACGTCAAAACGAAA
>CDS_143070-143468 /log_Odds=43.9806 /R_value=0.00000174961 /input_id=gi|194268102|gb|ABPI01000001.1| /input_comment=Enterococcus faecalis OG1RF chromosome, whole genome shotgun sequence
ATGAATAAAAAAGGAATTAGAGTAGGTATTTTATTGGTGTTAGGAATTATCCTAATCGGC
ATTGGAGGGAAAGTATTTATGGACAAACGGGCAGAACAAAAAGAACAAGATTTACTAGCA
GTAGAGAAACAATCAGTGAAAGTACTGAAAAATACCTTTGCGGATATTAAGGAAGTCAAA
TTCCATGAAGCAGGAAAAAACGAAATGACAGGGTCGTATGGAATGTATGTGACAATGTTT
AATAAGAATAACGACTCTGTAAAATTTGATTATGGATTTTGGAAAGAGAGGAATGAATTG
GGAGATTATGGAGTAGAAGATGAAGCGGTACAAAAAGAAGGAGTCACAACTACTTCAGTA
AAAGTAACATACACTAATGGGAAGGAGGAGTTGATT
>CDS_143468-144706 /log_Odds=146.296 /R_value=0.00000000000000000000000013767 /input_id=gi|194268102|gb|ABPI01000001.1| /input_comment=Enterococcus faecalis OG1RF chromosome, whole genome shotgun sequence
ATGATAACTGACCAAGACTATAATCAATTAAGTGATAGAGTTTATTGGCTAGACCCTAAG
CATAAAAGATATACACCGAGTATTAAAGAAGGAAGAATACGTAAATTTGGAAATTTAAAA
TTCCAAATCCTCAAAATCCAAGAGAATTCTCAGACGGATGGGATGCAAGCGATGGCTGTG
GCTCCTTTAGATAAGCAAGGGGTTCCTGATTTGTCGCAAATTGTGATTAGTTATGCTGGC
ACCAATCCTGGTGATTGGAAAGATGTGGAAACGGACTTGCGCACGATTGGTGGTTTTTGG
GACAAAACGGCATCTCCTGGTTTTTCTGATGCACGGAGTCCACAACGTTTGGCTGGGCAA
CTGAGTTCGGCAGTGGCTTTTGCTGAGGCAGTCAAACAAGAATACAGCGAGGCCACTTTT
TCTACTACCGGACATTCTTTAGGGGAATATTTAGCGTTGTATATTGCCGCGGAAAATCAA
TGGAAAAATGTCGGTTTTAATGGGCCAGATCCCTATGAGGTGTTGACACCAGCTGCTAAA
AAGTGGGTCGCTGAAAATCCTGGCTGGTTAACCAATTATCGCAATCAGGCGGATATTGTA
GGTAATTTAATGGGCAATGGTACCGGCGCCGAAATCAAAGTGGCTTTGCAAATGGGCTTG
CAAAATCCGTTGAAGTCTCATGATTTAGCCAATTGGCTCTTTGATGCAGATGGTTATTTG
GTAATTCCTGATAATGAACACAATTTAGAAGCGAGCCTTCAAGGACAAGAGCGAAAATCC
ATGACAGTTTTTGCCAGTGAATTGGCAAATTTACAAATTTTGAAGAAAAAGTTACTGAAA
AATGGTAGCGGTTTATCAAGTAGTCAACAAATTTATTTGGAGGATGCTCAAGCCAGAGCC
GTGGTTCAAATAGCAGCTCGCAATGCAAAATATGCCATGGAACGAGTGATTTGCATTCAT
CAAGAAGCGATTCGAACCTTGGAGCAAAATTGGGAAGCAGGACTTCGTGCGGCTAGAAAT
TCTGTTCAGATGTTAACTGAAGCTGAAATTATGGAAGCCTTAGCTAGTGTGGGTGTCACC
AAGCAAAGTCAGGTGTTTCAACCAAAAGAAACCCATGAACTGCGTATTCAACAAGCCAAA
GAAAAAAGCGCCACCTTTGATGCTTTAGAACGGGAAATCACCGCCAAATTAGCAGAAATC
GTTGCCCGCGATAGCGAACTGGCTAATCAATTTAGA
>CDS_144716-145030 /log_Odds=34.3289 /R_value=0.0000905596 /input_id=gi|194268102|gb|ABPI01000001.1| /input_comment=Enterococcus faecalis OG1RF chromosome, whole genome shotgun sequence
ATGACATTGGATGAATTACAAGCGAATTATCGCAGAGAACGGCAAGGATTAGAAGAACAA
AGTGACGATTTACGACGAGCACAGTCGCACGGAGAACAAATGGTAATGGAAGCTGAGCAA
CGTTTAAGAAGTGCCTTAAATAGCTTGGCGCTAGACGGAGAACCTTTGCATCGAGCGAAA
AGGGACTATTCAACAATAATTGAACAGTTTCAAGAAACGATTCAGTTAGAACAACGAAAA
ATAAACCATAAAATAGAGGATTTAGAACAAACTTATCGAAGTGAGTATCAAAAACGAAGC
AATGAAAAGAGG
>CDS_145035-145301 /log_Odds=11.5814 /R_value=0.536366 /input_id=gi|194268102|gb|ABPI01000001.1| /input_comment=Enterococcus faecalis OG1RF chromosome, whole genome shotgun sequence
GTGGACGAAATGATTCAACGGTTGTTAAAGGAGTTAGCTAGAAGTGCAGATAAAGCCAAT
GTTCGTTCTGTAGGAGTAGCAATGCAACAACGGGTTGCTCAGGAGAAGAATCAGGCAAAT
CAAAGGCATCGCAAGCTAGTCGTCGAAGCAGCAACAAGTTTTGGGACAAGGCAGCAACAA
CTAGGAACGGCTCTTAAAGGACAGTTTGGTAATAAAGTAAAAGAAGCCTTTCAAAGACAA
ACAATTAGTTTGAAGCAGTTCTTG
>CDS_145607-146773 /log_Odds=200.239 /R_value=0.00000000000000000000000000000000000182099 /input_id=gi|194268102|gb|ABPI01000001.1| /input_comment=Enterococcus faecalis OG1RF chromosome, whole genome shotgun sequence
GTGTTTAAACGTGTTCATTTAATCGTACTAGATTCAGTCGGTATTGGTGAAGCACCAGAT
GCTGAAAAATTTGGAGATGTCGGCAGTGATACACTAGGTCATATTGCCAAAGAAGCGGGA
CTAACCATTCCTCATTTAGAAAAACTTGGATTGGGAACTATTGCTCCTTTAACAGGTGTC
AAAGCAGTGGCAGACCACGATGGCTATGCCACCAAATTAGAAGAAATTTCTGTTGGAAAA
GATACTATGACCGGTCACTGGGAAATTATGGGCTTGAACATCAAAAAACCTTTTCGAGTA
TTCCCAAACGGCTTTCCTGAAGAATTGCTGAAACAAATTGAAGATTTTTCTGGGCGAAAA
GTTGTTTGTAACAAACCATATAGCGGGACAGCAGTCATTGATGATTATGGCGAACATCAA
ATGAAAACAGGGGATTTAATTGTTTATACTTCAGCAGACCCTGTTTTACAAATTGCGGCG
CATGAAGACATTATTCCATTAGAAGAATTGTATAAAATTTGTCAATATGTTCGTGACATT
ACGAAAGACGAACCTTATATGATTGGTCGGATTATCGCTCGCCCGTATGTTGGTGAACCA
GGTAATTTCACTCGAACCAGTAACCGTCATGACTATGCTTTAGATCCTTTTGGCCATACT
GTTTTAGATTCGTTGAAAGAAAACGGCAATGATGTGATCGCTGTTGGGAAAATTAACGAC
ATCTTTAATGGACAAGGAATTACTGAAGCTATCCGCACGAAGAGCAATATGGATGGGGTG
GATCAATTATTAACGGTCATGAATAAAGATTTCACAGGTTTAAGTTTTACTAACTTAGTG
GATTTCGATGCGCTGTATGGCCACCGTCGTGATGTGAAGGGCTATGCAAAAGCCATCGAA
GATTTTGATGGTCGTTTGCCAGAGATTATGGCAGCTATGGCCGAAGATGATTTGCTTTTA
ATTACAGCAGATCACGGGAATGACCCAACTTTCCCAGGAACAGACCACACACGTGAATAT
GTGCCTTTATTGGCTTATAGTAAAAAAATGACAAAACAAGGCAGCTTGCCACAAGGATTT
TATTCAGATATTTCAGCAACGATTGCTGAAAACTTTGAAGTTCCTGCAACGGAAAACGGT
CAAAGCTTTTTAAATCAATTACAA
>CDS_146790-147608 /log_Odds=143.967 /R_value=0.0000000000000000000000000570377 /input_id=gi|194268102|gb|ABPI01000001.1| /input_comment=Enterococcus faecalis OG1RF chromosome, whole genome shotgun sequence
ATGACAACGTTAACGAACCATTTAAACGAAACAACTGAGTTTTTGAAAGAAAAAGGGGTG
CAACAAGCAGACTTCGGTCTAATCTTAGGTTCTGGGTTAGGTGAATTAGCTAATGAAATA
ACCGATGCGATTGCTATTCCTTTCTCTGAAATTCCCCATTTTTCTGTTTCAACAGTCGTT
GGACATGCTGGACAATTAGTTTACGGAACGCTTTCTGGAAAAAAAGTTTTGGCGATGCAA
GGACGTTTTCATTATTATGAAGGACATTCGATGCAAACGGTCACTTATCCCGTTCGTGTG
ATGGCTGCTTTAGGCATTCATTCAATGATTGTAACCAATGCAGCTGGTGGCGTAAATGAA
ACATATACACCAGGGAATTTGATGTTAATCAATGACCACATTAATTTTACAGGCGATAAT
CCGTTAATTGGTGAAAATGATGAAGAAATCGGGCCGCGTTTTTCAGATATGAGTCATGCT
TACACGCAAGAATATCGGGAAGTGGCAAAAAAAGTGGCTGCGGAACAAAATATTGATTTA
AAAGAAGGCGTGTATATGGGCTTTTCTGGCCCGACATATGAAACGCCTGCAGAAATTCGG
ATGTCACGGACGATGGGTGCGGATGCAGTTGGCATGTCAACTGTTTCGGAGGTCATTGTA
GCTGTGCATAGTGGCATGAAAGTACTAGGCATCTCTTGTATTACGAATTTAGCAGCTGGT
ATGCAAAGTAGTTTAAATCATGCAGAAGTAGTTGAAACAACTGAACGCGTTAAAGGACAA
TTCAAAGAGTTAGTGAAAGCAACACTAGCAGCTTTA
>CDS_147626-148333 /log_Odds=129.67 /R_value=0.0000000000000000000000145802 /input_id=gi|194268102|gb|ABPI01000001.1| /input_comment=Enterococcus faecalis OG1RF chromosome, whole genome shotgun sequence
ATGAGTGTGCATATCGAAGCAAAACCAGGTGAAATTGCCGATAAAATTTTACTACCAGGG
GATCCCCTCCGAGCAAAATATATTGCGGAAACTTTTTTAGAGAATCCTGTCTGCTATAAT
CAAGTTCGTGGGATGTTAGGTTACACAGGAACGTATAAGGGACAGCGTGTTTCGGTCCAA
GGAACAGGGATGGGGATGCCTTCAGCAGGTATTTATGCCCATGAGTTAATTAACTCTTAC
AATGTGAAGAAGTTAATTCGTGTTGGTACGTGTGGTTCTATTTCAGAAAAAGTCAACGTT
CGTGAATTAGTTATCGCACAAGCAGCAGCGACACCTTCTTCCGCGATTCGCAATGATTTT
CCTAAATATGATTTTCCACAAATTGCGAGCTTTGATCTTTTACTCAAATCTTACGAAATT
GCTAAAGCAAAAGGCTTTACTACCCATGTTGGTAACGTATTGTCAGATGATGTTTTTTAC
AAAGATAGCTTAGATGATGTCTTTCGTTTAGGTCGATACGGGGTATTAGCGATTGAAATG
GAAGCGGCAATGTTATATTATTTAGCAGCAAAATTTGATGTAGAAGCATTGGCGATTATG
ACGGTGAGTGATAGCTTGGTGACAGGCGAAGAAACAACGGCAGAAGAACGCCAAACGACG
TTTAATGAAATGATTGAAGTTGGTTTAGAAACGGCAATTGCTAAT
>CDS_149547-150347 /log_Odds=117.694 /R_value=0.0000000000000000000324693 /input_id=gi|194268102|gb|ABPI01000001.1| /input_comment=Enterococcus faecalis OG1RF chromosome, whole genome shotgun sequence
ATGAATTATTTAGAGGCAGAGGACTTAACTACAGGATATGGTCGTCAAGTGATTAGTGAA
GCGCTGAACTGTTCATTTGAAGCGGGAACTATTACAAGTATTATTGGACCAAATGGTTGT
GGCAAATCGACCTTGTTAAAAACACTTGCGCGTATTTTGCCAGCTGAGAAAGGCAAGGTG
TTCATTAAGAACCAAGAACTTCAACATTTTTCTTCAAAAGAAGTGGCGCAAGAACTAGCG
ATCTTATCACAAACGCCAGAAAATACAATCGATTTATCTGTTTTTGACCTCGTCTCTTTC
GGGCGGTATCCATATCAATCGGGCTGGAAAAGTGTCACCACAGAAGATCAAGAGTACATA
CAATGGGCATTAGAATTAACAGGCTTAACTGAATTAGCTAGAGAGTCTGTGGCGATTTTA
TCAGGTGGACAACGTCAACGGGTTTGGATTGCTATGGCGCTAGTGCAGGATACAGATATT
TTAATTTTAGATGAACCGACCACCTATTTGGATCCAGCGCATCAGCTAGAAATTTTAAAT
GTGTTAAAACGAATTAATCAAGAACATCAGAAAACTATCGTGATGACGATTCATGATATT
AATTTAGCTTCTCGTTTTTCTGATCGCGTGATTGCGATGAAAGAGGGAAAGATTATCAAT
GAGGGAACACCGCAAGAAGTGATTACTGTTACTGGCTTAGCAGATGTTTTCGCTATTCAA
GCAGAAATTAGTTATCATAGTCAGACACAGCGGCCACTAGTGCTTTCTTATGAGTTGATG
GAAATGGAGCTGGATGGA
>CDS_150344-151354 /log_Odds=88.6995 /R_value=0.00000000000000093301 /input_id=gi|194268102|gb|ABPI01000001.1| /input_comment=Enterococcus faecalis OG1RF chromosome, whole genome shotgun sequence
ATGAAAGGCATAAGCGGATTTTATAGACACCAATGGCAAGTGTTGCTTGTCTGTCTTTTT
TTGCTACTGGGGACAATGCTTCTGTCATTGATGTTTGGTGCGACGTCGGTTTCGATTCAA
ACGATTATTGATTCATTTACGCACTTCGATGCGACCAATCAAGCGCATCAAGTCATCCAA
ACGGTTCGGTTGCCGCGGATTTTAGGGGCCGCTTTTGTGGGGGCAAGTTTAGCGGTGAGT
GGGGCGTTAGCGCAAGGGATTACACAAAATCCATTGGCAGATTCTGGCTTGCTGGGTATC
AATGCTGGGGCTGGCTTGGGCTTGGCGCTTGTTTTTGCTTTCCTCCCTCAGGCAAGTTAT
TGGTGGCTTTTAGTTGTTTCTTTTCTTGGTGCCGGCGTGAGTGTGGCACTGATTTATTAT
CTTTCTAATCATTCAATTCGAGGAGCAAGCCCCATGCGTCTGACCTTAGTGGGAGCTGGT
ATTAGTGCCCTTTTTTTATCATTTAGTCAATTCTTAGCCATTCAGTTCAATTTGAGTCAA
GAGTTAACGTTTTGGTTTCTTGGCGGTGTCAGCGTTATTTCTTGGGCACAATTAAAAATA
GTCGTCCCTATCTTTCTGGGCGCATTTGCATTAGCAATTCTGATTAGTCCGTCGGTGACT
ATTTTACGGTTTGGCGATGATGCAACAATTGGTTTGGGGCGAAATCCGCAGCGTATTCGG
TTGTTTGCCAGTATAACGATTTTGCTTTTATCAGGATTGTCTGTGGCGCTAGTTGGCTCG
GTCAGTTTTGTTGGTTTGGTGGTGCCTCATGTGATGCGAACAGTTTCTGGAGAAAATTAC
CGGCGCTTGATTCCGTTCTCGGCGTTAGGTGGTGCGCTCCTCGTTTTGGTGGCAGATTTA
ATCGCTCGAATGGTGAATCCGCCTTTTGAAACACCATTTGGGATTATCACGGCCTTAATT
GGCATCCCATTCTTTCTTTATTTATTTCGTAAAGGAGGGCAACTAGGA
>CDS_151351-152355 /log_Odds=149.999 /R_value=0.0000000000000000000000000289116 /input_id=gi|194268102|gb|ABPI01000001.1| /input_comment=Enterococcus faecalis OG1RF chromosome, whole genome shotgun sequence
ATGACACAGAAAAAAGTGTCCCGTTGGGTGGCTATCTTAATAGTTGGGATTATCCTAACT
GCTTGTATCAGTTTAACGCAAGGGGAATTATCTGTTTCCTTCATGGATTTAAAAGCTCTT
CTTTTGGGACAGGGAAGTCAGGCCAAACAACTGTTAGTTTGGGATTTTCGGTTACCACGG
ATTGTGCTTGCGGTCCTAGCGGGCGCAGCTTTAGGCTTAAGCGGCGCTATTCTTCAAGGG
ATTACTCGGAATCCGTTGGCAGATACTGGGATTTTAGGCATTAATGCGGGTGCGGGTTTG
GCAGTGATTTTGTTTATTAGTTTTATTGAAACGACAAGTATCACGATGTTTGCACTTCCG
CTCGTGGCCTTAGTTGGCGGCTTGCTAGCGGCTGTTGGGATTTTAGTAATCGCGTATCAT
CATCGTTTAGGATTGACGCCAGTTCGAATGGTCTTAGCGGGTGTCATTTTGAGTACGGGT
ATTTCAGCACTCACCTTATTAATTACATCAAAAATTGACACTGAAAAGTACCGTTTTGTT
ACAATGTGGCAAGCAGGCAGTATCTGGGGCAGTAATTGGTTCTTTGTGGGCGCTTTGTTG
CCTTGGCTAGTCATCGGGTTCTTTTTTGCGATGAAGCGTCATCGTCTGTTGGATATTTTT
CAATTGGGGGACGAAACAGCTATTTCTGTAGGTATTGCTGTGAAAAAAGAACGAATCGTT
TCGTTGCTGTTAGCGGTGATGTTGGCGGCATCAGCGATTTCCGTTACAGGGGGAATTAAT
TTTTTAGGTTTACTTGCGCCACATATTGCTCGCAAATGTGGTTTTACGCAACAAAAACAG
GTATTGCCATTGGCGGCGTTGTTTGGGAGTTTACTTTTATTGGTTAGTGATACGATTGGT
CGGCTATTGCCTGGCAATGGAGAAATGCCTGCAGGGATTATTGTTGCGATCATCGGTGCG
CCTTATTTTCTTTATTTGTTAATCAAAACAAGCGATTCGTTA
>CDS_152484-153671 /log_Odds=193.84 /R_value=0.0000000000000000000000000000000000681874 /input_id=gi|194268102|gb|ABPI01000001.1| /input_comment=Enterococcus faecalis OG1RF chromosome, whole genome shotgun sequence
ATGGAAAACTTTAATTTTTATGTACCAACAGACATCCGTTTTGGGAAAGATCGTTTAGAC
GAATTACCTGCTGTGTTAGATCAATTTGGCAAAAATGTCTTACTTGTTTATGGTGGCGGT
AGTATCAAACGTAATGGCTTGTACCAACAAATTACTGATTTGGCCCAAAAAAACGGGCAT
ACACTGATTGAGTTGAGCGGTGTCGAACCAAACCCGCGCATTGAAACCGTTAGAAAAGGA
ATTGAGTTGTGTAAAGAAAACCAAGTCGATGTTATTTTAGCAGTTGGCGGTGGTTCAACC
ATTGACTGTTCCAAAGCAATAGCTGCGGGCTTTTATTCGGAAGAAGATATCTGGACAGTC
ATTGCAGCCAGAAAAGGGTATACTGGTCCTGCTTTACCAATCGTGACCATCTTGACTTTA
GCAGCGACAGGTAGTGAAATGAACGCAGGTGCTGTCATTTCTAACTTAGAAACCAATCAA
AAGTTAGGCTTTGGTGGTCCGAATATGATTCCAAAAGTTTCGTTCTTGGATCCAACGAAT
ACTTTTACGGTTCCTCAAAATCAAACAGCAGCTGGCTCAGCGGATATTTTCAGTCATTTG
ATTGAAAACTATTTTAGTATTTCGACAGGCACAGACGTCCAAGATTTTGTGTCAGAAGGC
TTAATGCGAACGGTTATCAAAAATTGTCCTATTGCTTTAGAAAATCCAGAAGATTATGAT
GCACGTGCTAATTTAATGTGGGCAAGTAGTTTAGCCTTAAATGGGTTAACAGGGCGCGGC
AAACAAGGTGTTTGGTCTTGTCACCCAATGGAACATGAATTAAGTGCGTTTTATGACATT
ACGCATGGGATTGGCTTAGCAATTTTAACGCCTCGTTGGATGAATTACGTTTTGTCTGAA
CAAACCGTAGGCAAATTTGCACAGTTTGCTCGAAATGTTTGGGGAATAGTCGAACAAGAA
GAGGAAGTAGCAGCGAAAAAAGGTATTCAAGCATTGTATGATTACTTTGTGGCTTGTGGC
ATTCCAATGACATTACCAGAAGTTGGCATCGAAGCAGATAAATTTGAAGAAATGGCACAA
CAAGCTGTGGACCATAGTGCAATTGCCGAAAAGGCTTATGTACCATTGGATGCAGCGGAT
ATAGTAGCGATTTATAAAGATTGTTTAACCGAAAGTCAATTTATT
>CDS_156231-156644 /log_Odds=48.8291 /R_value=0.000000225352 /input_id=gi|194268102|gb|ABPI01000001.1| /input_comment=Enterococcus faecalis OG1RF chromosome, whole genome shotgun sequence
ATGCCTACAATTAACCAATTAGTACGTAAACCTCGTAAATCTAAAGTAGAAAAATCTGAT
TCACCAGCCTTAAACAAAGGATATAACAGTTTTAAGAAAACTCAAACAAACGTTAACTCT
CCGCAAAAACGTGGAGTTTGTACACGTGTGGGTACGATGACACCTAAAAAACCGAACTCA
GCTTTACGTAAATATGCCCGTGTTCGTTTGTCAAACTTAATCGAAGTTACAGCTTATATC
CCAGGTATCGGTCACAACTTACAAGAACACAGCGTGGTATTATTACGTGGTGGACGTGTA
AAAGACTTACCAGGGGTACGTTACCATATCGTTCGTGGTGCGCTTGATACTGCCGGTGTT
AACGACCGTAAACAAAGCCGCTCTAAATACGGTACAAAACGTCCTAAAGCT
>CDS_156700-157170 /log_Odds=76.8169 /R_value=0.000000000000473247 /input_id=gi|194268102|gb|ABPI01000001.1| /input_comment=Enterococcus faecalis OG1RF chromosome, whole genome shotgun sequence
ATGCCTCGTAAAGGTCCTGTTGCAAAACGTGATGTTTTACCAGATCCAATTTATAACTCA
AAATTAGTAACTCGCTTAATCAACCGTGTAATGGTTGACGGTAAACGCGGGATTGCTGCT
AACATTATCTATAATTCATTTGATATCATCAAAGAATCTACAGGTAACGATCCATTGGAA
GTTTTTGAACAAGCAATGAAAAACGTTATGCCTGTTCTTGAAGTTAAAGCACGTCGTGTT
GGGGGTTCTAACTACCAAGTACCAGTTGAAGTTCGTCCAGAACGTCGTACAACTTTAGGT
TTACGTTGGGTAGTTAACTACGCACGTCTACGTGGTGAACACACAATGGAAGAACGTCTA
GCGAAAGAAATCATGGATGCTGCTAACAACACTGGCGCTTCTGTTAAAAAACGCGAAGAC
ACACACAAAATGGCAGACGCAAACCGCGCATTTGCTCATTATCGTTGG
>CDS_157254-159335 /log_Odds=341.934 /R_value=0.00000000000000000000000000000000000000000000000000000000000000472359 /input_id=gi|194268102|gb|ABPI01000001.1| /input_comment=Enterococcus faecalis OG1RF chromosome, whole genome shotgun sequence
ATGGCAAGAGAATTTTCACTTGAAAAAACTCGTAACATTGGTATCATGGCCCACGTTGAT
GCTGGTAAAACAACAACAACTGAGCGTATCTTGTACTACACTGGTAAAATCCATAAAATC
GGTGAAACCCATGAAGGTGCTTCACAAATGGACTGGATGGAACAAGAACAAGAACGTGGT
ATCACGATTACATCCGCTGCGACAACTGCACAGTGGAAAGGCTACCGTGTAAATATCATC
GATACTCCAGGACACGTGGACTTCACAATTGAAGTACAACGTTCTCTACGCGTATTAGAT
GGTGCGGTAACAGTTCTTGACTCTCAATCAGGTGTAGAACCTCAAACAGAAACTGTTTGG
CGTCAAGCGACTGAATATAAAGTTCCTCGTATTGTATTCTGTAACAAAATGGATAAAATC
GGTGCGGACTTCTTCTATTCAGTAGAATCATTACATGATCGTTTACAAGCAAACGCTCAT
CCAATTCAAATTCCAATCGGAGCTGAAGAAGACTTCACTGGAATCATTGACTTGATTAAA
ATGAAAGCTGAAATCTACACAAATGATTTGGGAACAGATATTCAAGAAACTGATATTCCT
GAAGATTATTTAGAAAAAGCGCAAGAATGGCGCGAAAAATTAGTTGAAGCTGTTGCTGAA
ACTGACGAAGACTTAATGATGAAATATCTTGAAGGTGAAGAAATCACTGAAGAAGAATTA
GTCGCTGGTATCCGTCAAGCAACAATCAACGTTGAGTTCTTCCCTGTATTAGCTGGTTCA
GCATTCAAGAATAAAGGGGTTCAATTAATGTTGGACGCTGTTCTTGATTACTTACCATCT
CCATTAGATATCGATGCTATCAAAGGGATCGATACTAAAACAGACGAAGAAACAACTCGT
CCAGCTGATGACGAAGCACCTTTCGCTTCATTAGCATTTAAAGTTATGACTGACCCATTC
GTAGGTCGTTTAACTTTCTTCCGTGTTTATTCTGGTGTCCTTGAAAGTGGTTCATACGTA
TTGAACGCTTCAAAAGGCAAAAAAGAACGTATCGGTCGTATCCTACAAATGCACGCCAAC
ACTCGTCAAGAAATTGACAAAGTGTACTCTGGTGATATCGCTGCTGCTGTTGGTCTAAAA
GACACAACAACTGGTGATACATTATGTGCATTAGATGCACCAGTTATTCTTGAATCTATT
GAATTCCCTGACCCAGTTATCCAAGTCGCTGTTGAACCTAAATCAAAAGCTGACCAAGAT
AAAATGGGCGTGGCTCTACAAAAACTTGCTGAAGAAGATCCATCATTCCGCGTTGAAACA
AACGTTGAAACTGGTGAAACAGTTATCTCTGGTATGGGTGAATTGCAATTAGACGTTTTA
GTAGACCGTATGAAACGTGAATTCAAAGTTGAAGCTAACGTAGGTGCTCCTCAAGTATCT
TACCGCGAAACATTCCGTGCTGCGACTAAAGCAGAAGGTAAATTCGTTCGTCAGTCTGGT
GGTAAAGGACAATACGGTCACGTATGGGTTGAATTTACACCAAATGAAGAAGGTAAAGGC
TTCGAGTTTGAAAACGCAATTGTCGGTGGTGTGGTTCCTCGTGAATACATCCCAGCAGTT
GAAAAAGGGTTAGAAGACTCTATGAACAACGGTGTTCTTGCTGGTTATCCATTAGTTGAT
ATCAAAGCAAAACTTTACGATGGTTCATACCACGATGTCGATTCAAATGAAACGGCCTTC
CGTGTAGCTGCTTCTATGGCATTGAAAGCTGCGGCTAAAAATGCAAACCCAGTTATTTTA
GAACCAATGATGAAAGTTACAATTACTGTTCCTGAAGATTACTTAGGTGATATCATGGGA
CACGTAACAAGTCGTCGTGGACGTGTTGAAGGTATGGAAGCACACGGTAACTCTCAAATC
GTTAATGCGATGGTACCTTTAGCTGAAATGTTTGGTTATGCTACAACATTACGTTCAGCA
ACACAAGGACGCGGTACATTTATGATGGTATTTGACCACTATGAAGACGTACCTAAGTCT
GTTCAAGAAGAAATCATCAAGAAAAACGGCGGCAACGCA
>CDS_159486-160673 /log_Odds=191.499 /R_value=0.000000000000000000000000000000000223012 /input_id=gi|194268102|gb|ABPI01000001.1| /input_comment=Enterococcus faecalis OG1RF chromosome, whole genome shotgun sequence
ATGGCAAAAGAAAAATTTGACCGTTCTAAATCCCATGTTAACATTGGTACTATCGGACAC
GTTGACCATGGTAAAACTACATTAACAGCTGCAATTGCTACTGTATTATCAAAACACGGT
GGCGGGGAAGCACAAAGCTACGATTCTATCGATAACGCTCCAGAAGAAAAAGAACGTGGA
ATCACAATCAACACTTCTCATATCGAATATGAAACTGAAACTCGTCACTATGCACACGTT
GACTGCCCAGGACACGCGGACTACGTTAAAAACATGATCACTGGTGCTGCTCAAATGGAC
GGAGCTATCTTAGTAGTTTCTGCTGCTGATGGTCCTATGCCTCAAACACGTGAACATATC
TTATTATCACGTAACGTTGGTGTACCATACATCGTTGTATTCTTAAACAAAATGGATATG
GTTGATGACGAAGAATTATTAGAATTAGTAGAAATGGAAGTTCGTGACTTATTATCAGAA
TACGATTTCCCAGGCGATGATGTTCCAGTTATCGCAGGTTCTGCTTTGAAAGCTTTAGAA
GGCGACGAGTCTTATGAAGAAAAAATCTTAGAATTAATGGCTGCAGTTGACGAATATATC
CCAACTCCAGAACGTGATACTGACAAACCATTCATGATGCCAGTCGAAGACGTATTCTCA
ATCACTGGACGTGGTACTGTTGCTACAGGCCGTGTTGAACGTGGTGAAGTTCGCGTTGGT
GACGAAGTTGAAATCGTTGGTATTAAAGACGAAACATCTAAAACAACTGTTACAGGTGTT
GAAATGTTCCGTAAATTATTAGACTACGCTGAAGCAGGCGACAACATCGGTGCTTTATTA
CGTGGTGTAGCACGTGAAGATATCGAACGTGGACAAGTATTAGCTAAACCAGCTACAATC
ACTCCACACACAAAATTCAAAGCTGAAGTATACGTATTATCAAAAGAAGAAGGCGGACGT
CACACTCCATTCTTCACTAACTACCGTCCTCAATTCTACTTCCGTACAACAGACGTTACT
GGTGTTGTAGAATTGCCAGAAGGTACTGAAATGGTAATGCCTGGTGATAACGTTGCTATG
GACGTTGAATTAATTCACCCAATCGCTATCGAAGACGGAACTCGTTTCTCTATTCGTGAA
GGCGGACGTACTGTAGGTTCAGGCGTTGTTACTGAAATCGTTAAA
>CDS_160854-161678 /log_Odds=122.383 /R_value=0.00000000000000000000414164 /input_id=gi|194268102|gb|ABPI01000001.1| /input_comment=Enterococcus faecalis OG1RF chromosome, whole genome shotgun sequence
ATGGAAAAAGTATTGACGATTGCAGGCTCCGATTCAACTGGAGGGGCAGGGATTCAAGCA
GATTTAAAAACATTTGAAGAGTATGGAGTTTTTGGATTTTCAAGTTTAACCTCGATTGTG
ACGATGGATCCTACGACAGGTTGGTCACATGAAGTAACTGAATTGCCAGAAACGCTCTTA
GAAAAACAATTGATTTCGGTTTTTGCAGGCGGTCCAGTAGCGGCTTTGAAAACAGGGATG
ATGGGTAATGAACAAAATATTAAAATGGCTAGTAAGTACATTAAACAAGAAAAAATTCAA
AAAGTCGTGATTGACCCAGTCATTGCTTGTAAGGGAACGGCACAAATTCTGCAACCCAAA
AGTGTGGAAGGCCTAAAAAACGATTTACTGCCATTAGCATTAGTTGCCACGCCTAATTTA
ATTGAAGCGGGCATCTTATCTGGTTTAGGCGAAATTTCTTCCGTGGCGGAGATGGAAGAA
GCGGCAAAACGAATTGTACAAATGGGAGCCAAGCATGTCGTGGTTAAAGGGGGACATCGC
TTAGCTGGTGAAAAAGCACTGGACTTATTTTACGATGGTCACACCGCGCATCTTTTGGAA
AATGAATTATATCCTACTGATTATAATCATGGTGCAGGTTGTACTTTTTCAGCGGCAATC
ACAGCTGGCTTGGCGAAAGGTTATTCGGTGTTAGAAGCAGTAACTTTAGCGAAAAAATTT
GTAGCAGCGGCGATTAAACACGGTATTCAAGTTAATCCTTATGTGGGGCACGTGTGGCAT
GGAGCATACACTCATGCGGAACAACGGATGCGTAAGAAAGAA
>CDS_161950-163116 /log_Odds=161.328 /R_value=0.000000000000000000000000000312971 /input_id=gi|194268102|gb|ABPI01000001.1| /input_comment=Enterococcus faecalis OG1RF chromosome, whole genome shotgun sequence
ATGTTAGAAAAAGAAACGTACAGTCAACTGTTTAAATGGTCTTTTTCAAAAAAGACACAA
GTCACATACTGGGATGGTACCGTCAAAGAGTATGGGCAAGGGTCGGGGGATCCGGTTTTT
AAAATTGTATTCAATGAAAAAATTCCTGTGAAGGATTTACTGAATAACGCTTCGTTAACT
TTAGGGGAAGCCTACATGGATCGCAAAATTGAAATCGAAGGCGATATCCAAGCGCTGATT
TATGATGTGTATAACCAAAAGGATAGCTTTTTACACAATGCTAAATTTATTAAATGGCTT
CCTAAAGAAAGTCATTCAAAAAAACGTTCGCAAGAGGATATTCACAGCCATTACGATCTA
GGAAATGATTTTTACAAAAAATGGCTTGACCAAACAATGACGTATTCATGTGCTTATTTT
AAAACGCCTGAAGATACATTAGAACAAGCGCAAGTGAATAAAGTTCATCATATTTTAGAT
AAATTGTTTATCAAAGAGGGCGACACTTTACTGGATATTGGCTGCGGCTGGGGCACGTTA
ATTTTAACTGCGGTGAAAGAATATGGAGCCAAAGCAACTGGGATTACATTAAGTGAAGAG
CAATTTCATCATATTCGCCATATTATAGAAAAAGAAGGTCTACAAGATCGAATGACTGTC
AAATTGATGGATTATCGTGATTTAAAAGGAGAGTCTTTTGACCATATTACGAGTGTTGGG
ATGTTTGAACATGTCGGTGCGGAAAATCTACATGAATATTTTGATGTCGTTCAGCGGAAT
TTAGCGCCTAAAGGTACGGCGTTGATTCATGGGATCAGTCGCCAACAAGGTGGGGCTAAA
AATGCTTGGATTAATCGTTATATTTTTCCAGGTGGCTATATTCCTGGTGTCACTGAGCTA
GTCGGCCATATGACAGAAAACGACTTGCAAGTGATTGACTTGGAAAGTTTGCGCAGAGAT
TATCAATTGACGTTGGAACATTGGACAAAAAACTTCCATAATATAGAAACAGAAATTGTT
GACGAAAAAGGCGAGCGCTTCTATCGAATGTGGGACTTATATTTGCAAGCATGTGCAGCC
TCATTCCAAGCAAGCAATATTGATGTTATTCAATATTTATTGGTTCATCCAGATAACAAT
GATATTCCAATGCGCCGGATTGGT
>CDS_163465-163773 /log_Odds=41.9357 /R_value=0.00000241028 /input_id=gi|194268102|gb|ABPI01000001.1| /input_comment=Enterococcus faecalis OG1RF chromosome, whole genome shotgun sequence
ATGGCAAAACAAAAAATTCGTATCCGTTTAAAAGCGTATGAACACCGTATTTTAGATCAA
TCAGCGGATAAAATTGTGGAAACAGCAAAAAGAACTGGAGCTGACGTATCAGGTCCGATT
CCATTACCAACAGAACGCTCACTTTACACAGTTATTCGTGCGACTCATAAATACAAAGAT
TCTCGCGAACAATTCGAAATGCGTACTCACAAACGTCTAATTGACATTGTGAACCCAACA
CCAAAAACAGTTGACGCTCTAATGAAGCTTGACTTACCGTCTGGTGTTAATATTGAAATC
AAACTA
>CDS_163795-164424 /log_Odds=96.4108 /R_value=0.000000000000000209159 /input_id=gi|194268102|gb|ABPI01000001.1| /input_comment=Enterococcus faecalis OG1RF chromosome, whole genome shotgun sequence
ATGACCAAAGGAATCTTAGGGAAAAAAGTGGGAATGACACAAATCTTTACTGAGTCTGGT
GAATTAATTCCAGTAACAGTAGTTGAAGCTACGCCAAACGTAGTTTTACAAGTAAAAACT
GTTGAAACTGACGGATACGAAGCTATCCAAGTTGGTTACCAAGACAAACGTGAAGTTTTA
TCAAACAAACCTGCGAAAGGTCATGTTGCAAAAGCAAACACGGCTCCTAAGCGCTTCATT
AAAGAATTCAAGAATGTTGAGCTAGGAGAATATGAAGTAGGTAAAGAAATCAAAGTAGAT
GTTTTCCAAGCAGGAGACGTTGTTGATGTTACAGGTACTACGAAAGGTAAAGGATTCCAA
GGGGCAATCAAACGTCACGGCCAAAGCCGCGGACCTATGTCTCATGGTTCTCGTTATCAC
CGTCGTCCTGGGTCAATGGGTCCAGTAGCGCCTAACCGTGTATTTAAAAATAAACGACTA
GCCGGCCGTATGGGTGGCGACCGCGTAACAATTCAAAACCTTGAAGTTGTTAAAGTGGAC
GTAGAAAGAAATGTTATCTTAATCAAAGGAAACATTCCTGGAGCGAAAAAATCTTTAATC
ACAATCAAATCAGCTGTGAAAGCTAAA
>CDS_164450-165073 /log_Odds=84.0758 /R_value=0.000000000000072206 /input_id=gi|194268102|gb|ABPI01000001.1| /input_comment=Enterococcus faecalis OG1RF chromosome, whole genome shotgun sequence
ATGCCGAATGTAGCATTATTCAAACAAGATGGAACTCAAAACGGTGAAATCACTTTAAAT
GAAGAAATCTTCGGAATCGAACCTAATGAAAGTGTTGTCTATGATGCAATCATCATGCAA
CGTGCTTCATTAAGACAAGGAACACACGCAGTTAAAAACCGTAGCGCTGTTCGTGGCGGT
GGCCGCAAACCATGGCGTCAAAAAGGAACTGGTCGTGCTCGTCAAGGTTCAATCCGTTCA
CCACAATGGCGTGGAGGTGGCGTAGTCTTTGGACCAACACCGCGTTCATACAGCTACAAA
CTTCCTAAAAAAGTTCGTCGCTTAGCAATGAAATCTGTATTATCAGATAAAGTTGCTGAA
AATAACTTGGTAGCAGTAGAAGGTTTAAGCTTCGATGCACCAAAAACAAAAGAATTCAAA
CAAGTTCTTGCTAACTTGTCTATCGATACTAAAGTATTAGTTGTTTTAGAAAATGGTAAC
GACTTTGCAGCTTTATCAGCTCGTAACTTACCAAACGTTTCTGTAGTAACTTCTGATAAC
GTTAGTGTGTTAGATGTTGTGTCAGCTAACAAAGTCTTGGCAACACAAACAGCTCTTACT
CAAATTGAGGAGGTGCTTGCA
>CDS_165073-165363 /log_Odds=43.0231 /R_value=0.000000994591 /input_id=gi|194268102|gb|ABPI01000001.1| /input_comment=Enterococcus faecalis OG1RF chromosome, whole genome shotgun sequence
ATGGAATTACTAGACGTAATCAAACGCCCAGTGATCACTGAAAAATCCATGTTAGCTATG
GACGAAAAGAAATATACTTTCGAAGTGGACACTCGCGCAAACAAAACTTTAGTAAAACAA
GCTGTTGAATCAGCATTCGATGTTAAAGTAGCAAACGTAAACATCTTAAACGTGCGTCCA
AAATTCAAACGCATGGGTAAATATGCAGGTTATACAAAAAAACGTCGCAAAGCGATCGTT
ACATTAACTGAAGATTCAAAAGAAATTCAATTATTCGAAGCTGCTGAA
>CDS_165403-166233 /log_Odds=100.417 /R_value=0.0000000000000000708209 /input_id=gi|194268102|gb|ABPI01000001.1| /input_comment=Enterococcus faecalis OG1RF chromosome, whole genome shotgun sequence
GTGGCGATTAAAAAGTACAAACCTACCACAAATGGCCGTCGTAACATGACAAGTTCTGAT
TTCGCTGAAATCACAACTTCAACACCAGAAAAATCATTGTTACAGCCATTAAAAAACAAT
GCCGGTCGTAACAACAACGGTCGCATTACGGTTCGTCACCAAGGTGGCGGTCACAAACGT
CAATACCGTGTGATTGACTTCAAACGTAATAAAGATAACGTCGCAGCGGTTGTTAAAACG
ATCGAGTACGATCCAAACCGTTCTGCTAACATCGCGTTAGTTCATTACGAAGACGGGGTT
AAGGCATACATCTTAGCACCAAAAGGATTAGAAGTAGGCATGCGCCTAGTATCTGGTCCA
GAAGCAGATATTAAAGTAGGTAACGCATTACCATTGGAAAACATTCCAGTTGGTACAGTT
ATCCACAACATTGAAATGAAACCTGGTAAAGGTGGACAATTAATCCGTTCAGCTGGAACA
AGCGCGCAAGTACTTGGTAAAGAAGGCAAATACGTATTAATCCGCTTAAACTCTGGCGAA
GTTCGTATGATCTTAGCAACTTGCCGTGCAACAATCGGTTCAGTTGGTAACGAACAACAC
GAATTAATCAACATTGGTAAAGCTGGCCGCTCTCGTTGGATGCGTAAACGCCCAACTGTT
CGTGGTAGCGTAATGAACCCTAACGATCACCCACACGGTGGTGGTGAAGGTAAAACACCA
ATTGGACGTAAAGCGCCAGTATCTCCATGGGGTCAACCAGCAATTGGATACAAAACACGT
AATAAAAAAGCTAAATCAGACAAACTTATCGTTCGTCGTCGTACTAAA
>CDS_166276-166554 /log_Odds=28.0262 /R_value=0.00121433 /input_id=gi|194268102|gb|ABPI01000001.1| /input_comment=Enterococcus faecalis OG1RF chromosome, whole genome shotgun sequence
ATGGGTCGTAGTTTAAAAAAAGGACCTTTCGTCGATGATCATTTGATGAAAAAGGTCGAA
GCACAACAAGGTGCCGAAAAGAAAAAAGTAATTAAAACTTGGTCTCGCCGCTCTACAATT
TTTCCATCATTCGTAGGTTTCACAATCGCTGTATATGATGGACGGAAACATGTCCCTGTT
TACATTCAAGAAGACATGGTAGGACATAAATTAGGTGAATTTGCACCAACTAGAACTTAT
CGTGGCCACGTTGCTGACGATAAAAAAACTAAACGC
>CDS_166576-166923 /log_Odds=29.2518 /R_value=0.000669835 /input_id=gi|194268102|gb|ABPI01000001.1| /input_comment=Enterococcus faecalis OG1RF chromosome, whole genome shotgun sequence
ATGTCAGAACAAATTACATCAGCTAAAGCAACTGCAAAAACAGTTCGCACTTCACCTCGT
AAAGCACGTTTAGTAATCGATCTTATCAGAGGGAAAAGCGTTGCGGATGCAATTTCAATC
TTGAAATTCACACCGAACAAGTCTGCTGGAATCATTGAAAAAGTTTTAATGTCAGCAGTT
GCTAACGCAGAAAACAACTTTGACTTAGACGTTGAAAGCTTAGTCGTATCTGAAGCATTT
GTTAACGAAGGACCAACAATGAAACGTTTCCGTCCTCGTGCAAAAGGTTCAGCTTCACCA
ATCAACAAACGTACTAGTCACATCACAGTAGTTGTAACAGAGAAA
>CDS_166990-167646 /log_Odds=102.32 /R_value=0.000000000000000014865 /input_id=gi|194268102|gb|ABPI01000001.1| /input_comment=Enterococcus faecalis OG1RF chromosome, whole genome shotgun sequence
GTGGGTCAAAAAGTACATCCAATTGGAATGCGTGTAGGCATCATCCGCGACTGGGATGCG
AAATGGTATGCTGAAAAAGAGTATGCTGAATTCTTACACGAAGATTTAAGAATCCGTAAA
TTTATCGCAACAAAACTTGCTGATGCTGCTGTATCTACAATTGAAATCGAACGCGCTGCA
AACCGTGTTAACATTTCAATTCACACAGCTAAACCAGGTATGGTTATCGGTAAAGGCGGA
TCTGAAGTCGAAAACCTAAGAAAAGAATTAAACAAATTAACTGGCAAACGAGTTCACATC
AACATCGTTGAAATCAAAAAACCAGATTTAGATGCAAAATTAGTAGGCGAAGGAATTGCA
CGTCAATTAGAAAACCGTGTTGCTTTCCGTCGTGCTCAAAAACAAGCCATCCAACGCGCA
ATGCGTGCTGGCGCTAAAGGAATCAAAACTCAAGTATCAGGTCGTCTAAACGGTGCGGAT
ATCGCTCGTTCAGAAGGATACTCTGAAGGAACTGTACCACTTCACACATTACGTGCGGAC
ATTGATTACGCATGGGAAGAAGCGGACACTACTTACGGAAAACTAGGAGTTAAAGTGTGG
ATCTATCGTGGAGAAATTCTTCCAACGAAAAAAAACACTGAGAAAGGAGGGAAA
>CDS_167649-168083 /log_Odds=61.9666 /R_value=0.000000000582877 /input_id=gi|194268102|gb|ABPI01000001.1| /input_comment=Enterococcus faecalis OG1RF chromosome, whole genome shotgun sequence
ATGTTAGTACCTAAACGTGTAAAACACCGTCGTGAATTCCGCGGAAAAATGCGCGGTGAA
GCTAAAGGCGGAAAAGAAGTAGCATTTGGTGAATGGGGTTTACAAGCAACTGAATCTCAC
TGGATTACTAACCGTCAAATCGAAGCAGCCCGTATTGCAATGACTCGTTACATGAAACGT
GGCGGGAAAGTATGGATTAAAATTTTCCCTCACAAGTCTTACACAAGTAAAGCTATCGGC
GTACGTATGGGTAAAGGTAAAGGGGCACCAGAAGGCTGGGTATCACCAGTTAAACGTGGT
AAAATCATGTTTGAAATCGCAGGCGTTCCTGAAGAAGTAGCTCGTGAAGCTCTTCGTCTT
GCATCTCACAAATTGCCGGTAAAAACTAAGATCGTAAAACGTGAGGAAATGGGTGGTGAA
TCGAATGAAGGT
>CDS_168073-168261 /log_Odds=30.6491 /R_value=0.0000590903 /input_id=gi|194268102|gb|ABPI01000001.1| /input_comment=Enterococcus faecalis OG1RF chromosome, whole genome shotgun sequence
ATGAAGGTTAAAGAAATCAGAGAATTAACCACTGCCGAAATGCTAGATAAAGAAAAACAA
TTAAAAGAAGAATTGTTCAACTTAAGATTCCAATTAGCAACAGGTCAATTAGAAAACACT
GCACGTATTAAAGAAGTACGTCAATCGATTGCACGCATCAAAACAGTATTGCGTGAACAA
GCTAAC
>CDS_168285-168551 /log_Odds=34.6058 /R_value=0.0000510015 /input_id=gi|194268102|gb|ABPI01000001.1| /input_comment=Enterococcus faecalis OG1RF chromosome, whole genome shotgun sequence
ATGACTGAAGAAAGAAATCAACGTAAAGTTTACCAAGGTCGTGTGGTATCAGACAAAATG
GATAAAACAATCACAGTTGTCGTTGAAACAAAGAAAAACCACCCTATCTATGGCAAACGT
ATGAAATATTCTAAAAAATATAAAGCGCATGATGAAAACAACACAGCGAAAGTTGGAGAC
ATCGTAAAAATCATGGAAACTCGTCCATTATCAGCTACAAAACGTTTCCGTTTACTAGAG
GTAGTCGAAGAAGCAGTTATTATC
>CDS_168609-168977 /log_Odds=53.4397 /R_value=0.0000000173912 /input_id=gi|194268102|gb|ABPI01000001.1| /input_comment=Enterococcus faecalis OG1RF chromosome, whole genome shotgun sequence
GTGATCCAACAAGAAAGTCGTTTAAGAGTCGCTGACAATTCTGGCGCACGTGAAATTTTA
ACGATCAAAGTCCTAGGCGGATCTGGTCGTAAAACTGCTAACATCGGTGACGTTATTGTT
GCTACTGTCAAACAAGCAACGCCAGGTGGGGTTGTTAAAAAAGGTGAAGTAGTTAAAGCC
GTTATCGTTCGTACAAAATCTGGCGCTCGTCGTGCTGACGGTTCTTACATCAAATTTGAT
GAAAATGCTGCGGTAATTATCCGTGACGATAAAAGCCCACGCGGAACACGTATCTTCGGA
CCAGTTGCACGTGAATTACGTGAAAACAACTTCATGAAGATCGTTTCTCTAGCACCAGAA
GTATTA
>CDS_169013-169324 /log_Odds=50.3869 /R_value=0.0000000282897 /input_id=gi|194268102|gb|ABPI01000001.1| /input_comment=Enterococcus faecalis OG1RF chromosome, whole genome shotgun sequence
ATGTTTGTTAAAAAAGGCGATAAAGTAAAAGTTATCACTGGTAAAGATAAAAACAAAGAA
GGCGTTGTCTTAGCAGCGTTTCCTAAACAAGATAAAGTTATCGTTGAAGGTGTCAACGTC
GTTAAAAAACACCAAAAACCAAACCAAGCAGCCCCACAAGGTGGAATCCTTGAAGTGGAA
GCGCCAATTCATGTTTCTAATGTAATGGTGATTGATCCTTCAAACGGAGAAGCTACTAAA
GTTGCGTTTAAAGAAGTCGACGGCAAAAAAGTCCGCGTTTCTAAAAAAACAGGTGAAGTT
TTAGATAAA
>CDS_169350-169889 /log_Odds=86.9702 /R_value=0.00000000000000738685 /input_id=gi|194268102|gb|ABPI01000001.1| /input_comment=Enterococcus faecalis OG1RF chromosome, whole genome shotgun sequence
ATGAACCGCCTGAAAGAAAAATATATTAAAGAAGTAACACCATCATTGGTGGAAAAATTT
AATTACAGCTCAGTTATGCAAACACCTAAAGTTGATAAAATCGTTATCAACATGGGTGTG
GGTGATGCAGTATCAAATGCTAAAAACTTAGACAAAGCTGTTGAAGAATTAGCATTAATC
ACTGGTCAAAAACCACTTATCACAAAAGCTAAAAAATCTATCGCTGGATTCCGTTTACGT
GAAGGAATGCCAATCGGTGCGAAAGTAACGCTACGCGGCGAAAGAATGTACGAATTTTTA
GATAAATTAGTAACAGTTTCTTTACCTCGTGTACGTGACTTCCACGGTGTCAGCAAAAAA
GCTTTCGATGGTCGTGGTAACTATACTTTAGGTATTAAAGAACAATTAATCTTCCCAGAA
GTTGATTATGATTTAGTAGATAAAGTACGCGGTATGGACATCGTAATTGTTACAACAGCG
AACACTGACGAAGAGTCTCGCGAATTGTTGGCACAATTAGGTATGCCATTCCAAAAA
>CDS_169908-170093 /log_Odds=13.7037 /R_value=0.371736 /input_id=gi|194268102|gb|ABPI01000001.1| /input_comment=Enterococcus faecalis OG1RF chromosome, whole genome shotgun sequence
GTGGCTAAAAAATCAATGATTGCTAAAAACAAACGTCCTGCTAAACATTCAACACAAGCT
TATACTCGTTGTGAACGTTGTGGACGTCCACATTCAGTTTATCGTAAATTTCATCTTTGC
CGTATTTGCTTCCGCGAACTTGCCTATAAAGGTCAAATTCCCGGCGTGAAGAAAGCTAGC
TGG
>CDS_170129-170527 /log_Odds=49.5352 /R_value=0.000000154584 /input_id=gi|194268102|gb|ABPI01000001.1| /input_comment=Enterococcus faecalis OG1RF chromosome, whole genome shotgun sequence
ATGGTCATGACAGATCCAATTGCAGATTTTCTAACTCGCATTCGTAATGCGAACATGGTT
AAACATGAAACTTTAGAAGTACCTGCTTCAAAAATCAAACGTGATATCGCAGAAATCCTG
AAACGTGAAGGATTTATCCGCGACGTAGAATACATCGAAGATGACAAACAAGGCGTAATC
CGTGTTTTCCTAAAATATGGTAAAAACGAAGAGCGTGTTATCACAAACTTAAAACGTATT
TCTAAACCAGGTTTACGTGCATACGTAAAAGCTGACGAAGTACCAAAAGTATTAAACGGT
CTAGGAATTGCAATCATCTCTACATCAGAGGGTGTAATTACTGACAAAGAAGCTAGAGCG
AAAAATATCGGCGGCGAAGTAATCGCCTACGTATGG
>CDS_170559-171095 /log_Odds=85.0492 /R_value=0.0000000000000192699 /input_id=gi|194268102|gb|ABPI01000001.1| /input_comment=Enterococcus faecalis OG1RF chromosome, whole genome shotgun sequence
GTGAGCCGTATTGGTAATAAAGTTGTTGTTCTTCCTGCTGGTGTTGAAATCAAGCAAGAC
GGAAACAACATTACAGTTAAAGGACCTAAAGGTGAATTAACACGCGAATTTTCTTCTGAT
ATCAAAATGAACATCGAAGGAAACGAAGTGACATTCACTCGTCCAAACGATTCAAAAGAA
ATGAAAACAATCCACGGAACAACTCGTGCAAACTTCAACAACATGGTTGTTGGTGTTTCT
GAAGGTTTCCAAAAAGCACTTGAACTTATCGGGGTCGGATACCGTGCCCAAGTACAAGGC
AACAAATTAACTTTAAACGTTGGTTATTCTCATCCTGTCGAAATGACAGCACCAGAAGGC
GTAACATTTGAAGTACCTGCGAACACACAAGTTATCGTTAAAGGCATCAACAAAGAAGTT
GTTGGTGAATTAGCTGCTAACATCCGTGGCGTTCGTCCTCCAGAACCTTATAAAGGCAAA
GGGATTCGCTATGTTGGTGAATTTGTACGCCGTAAAGAAGGTAAAACTGGTAAA
>CDS_171256-171612 /log_Odds=47.8277 /R_value=0.000000243211 /input_id=gi|194268102|gb|ABPI01000001.1| /input_comment=Enterococcus faecalis OG1RF chromosome, whole genome shotgun sequence
GTGATTACAAAACCAGATAAAAACAAAACACGTCAAAAGAGACATCGTCGTGTACGTAAC
AAAATCTCTGGTACTGCTGAGTGCCCACGCTTGAACATTTTCCGTTCTAACAAAAACATC
TACGCGCAAGTCATTGATGACGTAGCGGGTGTGACGCTAGCAAGTGCCTCTGCCTTGGAT
AAAGAAATTTCAGGTGGAACAAAAACAGAAACAGCTGCAGCTGTTGGTAAACTAGTTGCT
GAACGTGCCGCTGAAAAAGGCATCAAAAAAGTAGTCTTCGACCGTGGTGGATACCTTTAC
CATGGCCGCGTGCAAGCTTTAGCTGAAGCTGCTCGTGAAAATGGACTAGAATTT
>CDS_171633-172133 /log_Odds=79.9228 /R_value=0.000000000000156529 /input_id=gi|194268102|gb|ABPI01000001.1| /input_comment=Enterococcus faecalis OG1RF chromosome, whole genome shotgun sequence
ATGGTTTATATTGATCCAAAACATTTGGAATTAGAAGACCGCGTTGTAGCGATCAACCGT
GTAACAAAAGTTGTTAAAGGTGGACGTCGTTTACGTTTCGCAGCTTTAGTTGTTGTCGGT
GACAAAAACGGACACGTTGGTTTCGGTACTGGTAAAGCACAAGAAGTACCTGAAGCTATC
CGTAAAGCAATCGAAGACGCGAAGAAAAACTTAGTTGAAGTGCCTATGGTTGGTTCTACT
ATCCCGCACGAAGTAATTGGCGTATTCGGTGGCGGCCGTATCCTTATGAAACCTGCAGTA
GAAGGTTCTGGGGTAGCTGCTGGTGGACCAGTTCGTGCCGTATTGGAATTAGCTGGTGTA
GCAGATATTACATCTAAATCACTAGGTTCAAACACACCTATTAACGTTGTTCGCGCAACT
GTTGAAGGTCTAAAACAATTAAAACGTGCCGAAGAAGTGGCAGCACTTCGCGGTAAATCT
GTAGAAGAAATTATCGGT
>CDS_172148-172327 /log_Odds=31.377 /R_value=0.0000249618 /input_id=gi|194268102|gb|ABPI01000001.1| /input_comment=Enterococcus faecalis OG1RF chromosome, whole genome shotgun sequence
ATGGCTGAATTAAAAATTACTTTAAAACGCAGTGTTATCGGACGTCCTCAAAACCAACGT
GCTACAGTTAAAGCGTTAGGTTTAGGTAAAGTGAATAGTACTGTTACAAAACCTGCCAAT
GAAGCAATCAAAGGTATGGTTAACACTATTTCACATTTAGTGGACGTAGAAGAAGTT
>CDS_172375-172815 /log_Odds=76.1216 /R_value=0.000000000000356516 /input_id=gi|194268102|gb|ABPI01000001.1| /input_comment=Enterococcus faecalis OG1RF chromosome, whole genome shotgun sequence
ATGAAACTTCATGAATTAAAACCTGCTGAGGGCTCACGCCAAGTACGTAACCGTGTTGGA
CGTGGTACTTCATCTGGTAATGGTAAAACAGCTGGCCGTGGACAAAAAGGGCAAAAAGCC
CGTTCAGGCGGTGGTGTTCGTTTAGGATTTGAAGGGGGTCAAACTCCATTATTCCGTCGT
TTACCAAAACGTGGGTTTACAAACATTAATCGTAAAGATTACGCTGTTGTGAACTTAGAT
ACTTTAAACCGTTTTGAAGATGGAACAGAAGTAACTCCTGTTGTCCTAAAAGAAGCAGGA
ATCGTTAAAAACGAAAAAGCGGGAATCAAAGTTCTTGCAGATGGTGAGTTAACGAAAAAA
TTAACTGTGAAAGCAGCTAAATTCTCGAAATCAGCACAAGAAGCTATCGAAGCTGCTGGT
GGTTCAATCGAGGTGATC
>CDS_172816-174114 /log_Odds=169.103 /R_value=0.0000000000000000000000000000108219 /input_id=gi|194268102|gb|ABPI01000001.1| /input_comment=Enterococcus faecalis OG1RF chromosome, whole genome shotgun sequence
TTGTTCAAGCTATTAAAGAACGCCTTTAAAGTCAAAGACATTAGATCAAAAATCTTATTT
ACAGTTTTAATCTTGTTTGTATTTCGCCTAGGTGCGCACATTACTGTGCCCGGGGTGAAT
GCAAAGGGATTGTCTGATTTAAGTAGCTTACCCTTTTTGAATATGTTGAATATGGTGAGT
GGTAGTGCCATGCAAAACTTCTCTATCTTCTCGATGGGGGTTTCGCCATACATTACAGCC
TCTATTATTATTCAACTATTGCAAATGGATATTGTACCTAGATTTGTAGAATGGTCAAAA
CAAGGGGAAGTTGGGCGTAAGAAATTAAATCAAGCTACAAGATATCTAACGATTGTCTTG
GGTGTGGCTCAGTCAATGGGGATCACTGCTGGTTTTAATAGCTTAAGTCAAACTGGGATT
GTAAACAATCCAACCTTAGGTACCTTTGTGATGATTGCAGTTATTTTAACTGCTGGGACG
ATGTTTGTGACTTGGATGGGTGAACAAATTACAGAAAAAGGAATCGGAAATGGTGTTTCA
ATGATTATCTTTGCCGGGATTATTTCTCGTTTGCCAGGAGCAGTCAAAGAAATCTATGAA
GATTACTTCGTCAATATCGAGTCTTCTCGTATTTGGCAATCTGTTATTTTCATTGCAATC
TTAGTTATTGCTATTTTGGTGATCGTTACAGTCGTAACGTTCTTCCAACAAGCAGAACGT
AAGATTCCAATCCAATATACAAAACGTGTTTCTGGTGCACCAACAAGTAGTTATTTACCG
TTAAAAGTAAATGCTGCTGGGGTTATTCCAGTTATCTTTGCCAGCTCGTTAATTGCAACA
CCAAATGCCATTTTACAAGCTTTCTCATCAAAATTCGCTGGTGAAAATTGGTATGACATT
ATGACAAAAATCTTCAGTTATAACACAGTTCCAGGGGCAATCATCTATACTGTCCTAATC
GTTGCGTTTACGTTCTTCTATGCATTTGTTCAAGTAAACCCTGAGAAATTAGCGGAAAAC
TTACAAAAACAAGGAAGCTACATTCCAAGCGTGCGACCAGGTAAAGGTACAGAAGAATAT
GTATCTGGCGTGTTAATGAGATTAAGTGTTGTCGGCTCAATTTTCCTAGGACTTGTTGCT
TTACTTCCAATCATTGCGCAAATGGTTTGGAACTTACCTCAATCAATCGGTTTAGGTGGA
ACAAGTTTACTAATCGTTATCGGGGTTGCATTAGAAACAACGAAACAATTAGAAGGATTA
ATGATGAAACGTCAATATGTCGGCTTTATCAATAAG
>CDS_174201-174851 /log_Odds=111.189 /R_value=0.000000000000000000127596 /input_id=gi|194268102|gb|ABPI01000001.1| /input_comment=Enterococcus faecalis OG1RF chromosome, whole genome shotgun sequence
ATGAACCTCATTTTAATGGGATTACCTGGAGCAGGTAAAGGCACCCAAGCAGAAAAAATC
ATTGATACGTATGGCATTCCACATATTTCTACTGGAGATATGTTCCGTGCAGCAATGAAA
AATGAAACTGCCTTGGGCCTAGAAGCGAAATCTTATATCGATAAAGGTGAACTGGTTCCT
GACGAAGTAACAAACGGAATTGTTAAAGAACGCCTTGCTGAACCAGACACAGACAAAGGA
TTCCTATTAGATGGTTTCCCACGTACACTGGATCAAGCAAAAGCATTAGATACAATGCTT
AAAGAATTAAACAAAAAAATTGATGCTGTCATTGACATCCATGTAGAAGAAGATGTATTA
ATCGAGCGTTTAGCTGGACGATTCATCTGTCGCACATGTGGCGCAACGTATCATAAATTA
TTCAACCCGCCAAAAGTTGAAGGCACTTGTGATCGCTGTGGCGGACATGAATTCTACCAA
AGAGAAGATGATAAGCCCGAAACGGTTAAAAATCGTTTGGCAGTCAACATTGAAAGTAGC
GCACCAATCTTAGCTTTCTATAAAGAACAAGGCTTGATGCATACAATCGATGGCAATCGC
GAAATCGATACTGTTTTTTCTGATGTGAAAAAAATCATTGACGAAAAC
>CDS_175062-175280 /log_Odds=40.9467 /R_value=0.000000315798 /input_id=gi|194268102|gb|ABPI01000001.1| /input_comment=Enterococcus faecalis OG1RF chromosome, whole genome shotgun sequence
GTGGCAAAAGAAGATATGATTGAAGTCGAAGGTACAGTCGTCGAAACTTTGCCGAATGCA
ATGTTTAAAGTCGAACTAGAAAATGGACACCAAGTTCTTGCTACTGTTTCAGGTAAAATC
CGTATGCACTACATCCGTATCTTACCTGGTGACAAAGTAACAGTTGAATTATCACCGTAT
GATTTAACGCGTGGCCGTATTACTTATCGCTTTAAA
>CDS_175449-175814 /log_Odds=65.3359 /R_value=0.0000000000229381 /input_id=gi|194268102|gb|ABPI01000001.1| /input_comment=Enterococcus faecalis OG1RF chromosome, whole genome shotgun sequence
ATGGCTCGTATTGCAGGAGTAGACATCCCTCGTGACAAACGTGTAGTAGTTTCTCTTACT
TACATTTATGGTATTGGTAACACTACAGCTAAAAAAGTTTTAGCAAACGTTGGCGTATCT
GAAGATGTTCGTGTACGTGATTTAACAAACGAACAAACAGATGCGATTCGTGCGGAAATT
GATAAGTTAAAAGTTGAAGGGGATCTTCGTCGTGAAGTGAACTTAAACATCAAACGCTTG
ATGGAAATCGGTTCATACCGTGGAATCCGTCACCGTCGTGGATTACCAACTCGTGGACAA
AACACGAAAAATAATGCACGTACTCGTAAAGGCCCTACTAAAACAGTAGCAGGCAAGAAA
AAA
>CDS_175842-176231 /log_Odds=41.2383 /R_value=0.00000546416 /input_id=gi|194268102|gb|ABPI01000001.1| /input_comment=Enterococcus faecalis OG1RF chromosome, whole genome shotgun sequence
ATGGCAGCAAAAAAAGTTAGTCGTAAACGCCGTGTCAAAAAGAATATAGAATCAGGTGTA
GCACATATCCATTCTACATTCAACAATACAATCGTAATGATTACTGATACACATGGTAAT
GCATTAGCATGGTCATCAGCAGGATCATTAGGCTTTAAAGGAAGCAAAAAATCAACTCCT
TTTGCCGCTCAAATGGCTGCAGAAGCCGCAACTAAAGTGGCAATGGAACATGGACTTAAA
ACTGTAGACGTAACAGTTAAAGGACCTGGTTCTGGACGTGAAGCAGCAATTCGTTCATTA
CAAGCAACAGGTTTAGAAGTGACTGCAATTCGTGACGTGACTCCAGTTCCTCATAATGGA
TGCCGCCCTCCAAAACGCCGTCGTGTT
>CDS_176312-177250 /log_Odds=151.436 /R_value=0.00000000000000000000000000757157 /input_id=gi|194268102|gb|ABPI01000001.1| /input_comment=Enterococcus faecalis OG1RF chromosome, whole genome shotgun sequence
ATGATTGAATTTGAAAAACCAAGAATCGAAAAAATTGATGAAAATAGAGATTATGGTAAG
TTCGTCGTTGAACCATTAGAACGCGGTTACGGAACTACTTTAGGTAACTCTCTACGTCGT
ATTTTATTGTCTTCTTTACCAGGAGCTGCAATTACGAATATTCAAATCGATGGTGTTTTA
CACGAATTCTCAACCATTCCAGGTGTACGAGAAGACGTAACACAAATTATTTTGAATATT
AAAGGCTTAGCATTGAAATTATATGCTGAAGAAGAGAAAACCCTTGAGATCGATATTACA
GGACCCGCTACCGTGACTGCCGGCGATATTATCGTGGACAGTGATGTTGAGATCCTAAAT
AAAGATTTAGTTATCTGTAGTGTTGCTGAAGGAGCTACTTTCCATGCTCGCTTAACAGTG
AAACCTGGTCGTGGCTATGTTCAAGCAGACGAAAACAAAAAAGAAGATATGCCAATCGGT
GTACTTCCAGTTGATTCCATCTACACACCCGTTCGTCGTGTTAACTACCAAGTAGAAAAT
ACACGTGTTGGTCGTCGTGATGATTTCGACAAATTAACAATGGAAATATGGACAGATGGT
TCAATCATTCCTCAAGAAGCACTAAGTTTAGCTGCGAAAATCATGACTGAGCATTTAGAT
ATCTTTGTAAACCTTACTGACGAAGCGAAAAACGCTGAAATCATGGTGGAAAAAGAAGAA
ACTCAAAAAGAGAAAATGCTAGAAATGACGATTGAAGAACTTGATTTATCAGTTCGTTCA
TATAACTGTTTAAAACGTGCAGGCATTAATACTGTACAAGAACTTACAAACAAATCTGAA
CCAGAAATGATCAAAGTACGTAATTTAGGTCGTAAATCTCTTGAAGAAGTAAAACTTAAA
TTGCATGATCTAGGATTAGGATTACGTAAGGACGAT
>CDS_177324-177707 /log_Odds=62.9072 /R_value=0.000000000149901 /input_id=gi|194268102|gb|ABPI01000001.1| /input_comment=Enterococcus faecalis OG1RF chromosome, whole genome shotgun sequence
GTGAGTTACCGTAAATTAGGACGCACATCAAGCCAACGTAAAGCTATGCTACGTGATATT
ACAACTGATTTAATCATCAACGAACGCATCGTAACTACTGAAGCTCGTGCGAAAGAAGTA
CGTTCAACTGTAGAAAAAATGATTACTTTAGGTAAACGTGGAGATCTTCATGCACGTCGT
CAAGCAGCTACTTTCGTTCGTAATGAAGTTGCTAGTGTTCGTGAAGAAGATGAGTCTATC
GTTGTTGAATCAGCTTTACAAAAGCTATTTAACGATTTAGGACCTCGTTTCGCGGAACGC
CAAGGTGGTTACACTCGTATCTTGAAGACAGAACCAAGACGCGGCGATGCAGCACCAATG
GTAGTTATCGAATTTGTTAAA
>CDS_177982-179181 /log_Odds=190.133 /R_value=0.000000000000000000000000000000000501103 /input_id=gi|194268102|gb|ABPI01000001.1| /input_comment=Enterococcus faecalis OG1RF chromosome, whole genome shotgun sequence
ATGTCGCAAATGTTTGCTTTTTCGTTGCTGATGGTTATTTTATACATTGGTGATGTAGTT
TCTATCAAAACAAAAGCTTGGATTCCATCTGTTTTTGTTTGTGGTGTTTTATTTATTCTT
GGTTATTGGACTATTTTTCCACAAAATATTGTGGAAATGGCAGGGATTCCTACAGTGGTT
GCCACTTTATTAATGTATCTGTTGATTACTAATATGGGCACTCTGCTCTCTGTTAAAGAA
TTGGTTAATCAATGGAAAACGATTGTGATTGCTTTGTCAGGTATTCTGGGCATTATTGCC
TTGTTGTTAGCTGTGGGGACTTTTGTTTTTGACTTAAAAACAGTTTTAGTTGCAATCCCG
CCGTTAGTAGGAGGTTTAGTTTCTTCATTAGTAATGTCAGAAGCGGCTCAATCAGCTGGT
TTAGCCTCACTTTCGGTTTTGGCAATTTTAATTTATGTCATTCAAGGGTTTGCTGGTTAT
CCCTTAACTTCAATTGTTCTAAAAAAAGAAGGAAAGCGGAAGCTTCAAGAATATCGAGCA
GGGACATGGCAGCCGGTTCATGAACAAGAGGGGCAAGAAACAGGAGCAGAACCAGATGTG
CCTAAACTATTTGAAAAAGTACCCAAACGATATCATACAGATTATTCACGAATTTTACGT
TTAGCCTTAGTTGCCACACTTGCTTATTATGTTTCTGTGTGGACGGCACCGTTTGTGACG
ATTAGTCCTTTTGTGCTGTGTTTATGTTTTGGCGTGATTGCAACGTCTTTAGGCTTTTTA
GAAAAGCAACCATTACAGAAAGCAAATAGCTTTGGTTTTGCGATTTTAGGGTTAATGCTT
TTTGTCTTTGATGGCTTAAAGCAAGCCACACCTGAAATGTTGATGGATTTATTTTTACCA
ATGATTGGGATTATTGTGATTGGTGTTATCGGGATGTACATCTTTTCAGCAATTGTTGGT
CGTGTATTAGGTGTGAGTAAAGAGATGGCATTCGCTGTTTCGTTGACAGCTTTATATGGC
TTTCCAGCCGATTATATTATTACTAATGAAGTGATTCAATCATTGACAGAAGATGAACAA
GAACAGGCGGCTTTAACGAGCCATTTAATGCCACCGATGTTAGTGGCAGGTTTCGTAACA
GTCACCATTGTTTCGGTTATTTTAGCGGGTATTTTTTCAAGTATTTTATTAAGTTTG
>CDS_179197-180372 /log_Odds=185.735 /R_value=0.0000000000000000000000000000000034965 /input_id=gi|194268102|gb|ABPI01000001.1| /input_comment=Enterococcus faecalis OG1RF chromosome, whole genome shotgun sequence
ATGAAAAAAATCAAAGCACTAGTCAAGCAGCATGCACAAGAAATGATTGCTTTTCGACGG
GATTTACACCAACATCCAGAATTACAATTTGAAGAATTTCGAACGACAGAAAAAGTCGCG
GCAGTTCTTGATCAATTAGGAATTACTTATCGCAAAACAGAACCGACGGGTTTAATTGCT
GAAATTGTGGGCGGCAAACCAGGCCGAGTGGTTGCGCTGCGGGCGGATATGGATGCCTTA
CCTGTACAGGAATTAAATGAAGATTTAGCTTATAAATCTTTAGAAGCTGGCAAGATGCAT
GCATGTGGGCATGATTCCCATACCGCGATGTTAGTAACAGCGGCTAAAGTATTAAAAGAA
ATCCAGGAAGAACTTCAGGGAACTGTAAGATTAATTTTTCAACCATCTGAAGAAAATGCG
CAAGGTGCTAAAGCAATGGTTGCGCAAGGCGCAATGACCGGTGTTGATGATGTATTTGGC
TTACATATCTGGTCACAAATGCCTGTAGGAACCGCTTCGTGTCGAGTGGGCTCAAGTTTC
GCATCCGCAGATATTTTTTCTGTTGATTTTAAAGGCCGTGGTGGCCATGGTGCCATGCCA
AACGCTTGTATTGATGCGGCAGTCATAGCTTCTTCTTTCGTGATGAATCTGCAAACGATT
GTTTCTCGAGAGACAGATCCTTTAGATCCAGTAGTTGTCACGATTGGACGGATGGATGTG
GGGACCCGTTTTAATGTGATTGCTGAGAATGCACGTTTAGAAGGAACGGTTCGTTGCTTT
AGTGTAGCAACGCGTAATCGAGTAGAACAGGCGCTGCAACGCTATGCGGAACAAACAGCC
GCTATTTACGGTGGTACGGCTTCGTTAGATTATCAATATGGAACGTTGCCAGTGATTAAT
GATGAGCAAGATGCCTTGTTTGCTCAAACACTAATTAAGGAAAATTTTGGTGAAGCGGCC
TTAAGACAAGAAGAGCCGACAACCGGTGGTGAAGACTTCAGTTATTATACTGAACATGCT
TCTGGTTGTTTTGCCTTAGTGGGAAGTGGTAATCCAGAGAAAGATACGGAATGGGCACAT
CACCATGGTCGTTTTAATATTGATGAAGATGCGATGGCAATGGGTGCTGAGTTATATGCC
CAATATGCGTTTGAATATTTGAAGACACATTTT
>CDS_180574-181413 /log_Odds=147.973 /R_value=0.00000000000000000000000000958764 /input_id=gi|194268102|gb|ABPI01000001.1| /input_comment=Enterococcus faecalis OG1RF chromosome, whole genome shotgun sequence
ATGCAACCAATCATTGAACTAAATAATATCCAATTTAATTATCAACCAGAAGATGCTTCT
CCCGCTTTAAAAGATGTGTCTTTTTCCATTCAACAAGGCGAATGGGTCGCTATTATTGGC
CATAATGGTTCTGGTAAATCAACGTTAGCCAAAACGATCAATGGGCTGTTACTGCCAGCT
GCTGGGACTATCAAAGTTGGCGGCAAAGAATTAAATGAAGCAAACGTCTGGGATATCCGG
CGTATGGTAGGAATGGTTTTTCAAAATCCAGATAACCAATTTGTCGGTTCAACAGTCGAA
GACGATGTGGCTTTTGGTTTAGAAAATCAAGGTATTCCGCGTGATGAAATGGTCGAACGT
GTTCACGATGCATTAGAACGGGTTCGTATGTTAGATTTTGCCAAGCGAGAACCTGCTCGG
CTATCTGGCGGCCAAAAACAACGAGTAGCTATCGCTGGTGTGGTTGCTTTGCGACCAGAT
ATTATTATTTTAGACGAAGCGACAAGTATGTTAGATCCAGAAGGTCGTGCAGAAGTAATT
GCTACCATTCAAAAGATTAAAGAAGAAAGCAATTTAACAGTTATTTCTATTACCCACGAT
ATTGATGAAGCGGCTAATGCGAATCGTATTTTAGTGATGCGCCAAGGACAATTGACAAAC
GAGGGAACACCAGAAAAGATTTTTTCTGCAGGAGAAGCGCTTGTTGAAATGGGCTTGGAT
TTACCGTTTCCTGAAAAATTAAAAGTAGCTTTGAAAGAGCGTGGCGTTGTTGTGCCAACG
AATTATTTAACAGAAGAAGGGATGGTGGATTGGTTATGGACATCCGTTTTAAACAAG
>CDS_181389-182258 /log_Odds=152.365 /R_value=0.00000000000000000000000000155638 /input_id=gi|194268102|gb|ABPI01000001.1| /input_comment=Enterococcus faecalis OG1RF chromosome, whole genome shotgun sequence
ATGGACATCCGTTTTAAACAAGTAGATTTTACTTACCAACCCAATACTCCTTTTGAGCAA
CGGGCATTATTCGATATTAATTTAACGATTCAAGACGGCTCTTATACAGCGATTGTCGGA
CATACTGGCAGTGGCAAATCAACGCTATTGCAACATTTAAATGCTTTGGTGAAACCAACT
AAAGGCCAAGTGACAATTGGAGAGCGTGTAATTACGCCAGAAACTGATAATAAGAATTTA
AAACCAATTCGTAAAAAAGTTGGGATCGTTTTTCAATTTCCAGAAGCACAATTGTTTGAA
GAAACAGTGGAGCGAGACATCGCTTTCGGACCGAAAAACTTTGGTGTTTCAGACGAAGAA
GCGAAAAAATTAGCTAAGAAAATGCTTGATTTAGTCGGCTTAGATGAAAAATACTTACAA
CATTCTCCGTTTGAGTTATCAGGTGGTCAAATGCGCCGTGTCGCAATTGCTGGTGTGCTA
GCGATGGAACCAGAAGTTTTAGTATTAGACGAACCGACTGCTGGTTTGGATCCTAAGGGT
CGTAAAGAAATGATGGAGATGTTTAGTCGTCTGCATAAGGAACATAATATGACCATCGTT
TTAGTGACACATTTGATGGATGACGTGGCTAATTACGCAGATCATGTGATTGTTTTAGAA
AAAGGACAAATCGTCCGAGCGGGAGCACCACAAGAAGTGTTTCAAGAGACACAATGGCTG
AAAGAAAAACAATTAGGCGTGCCAACTGCAGCCGAATTTGCTGAAAAATTAGTGGCAAAA
GGCTTTTCTTTTGAGCAATTACCATTAACGGCCGATCAATTAGCCGATCAGCTTCTGAAA
AAAATGCAGGAAGCAGGTGAGGCAAAA
>CDS_182258-183052 /log_Odds=86.2042 /R_value=0.0000000000000222554 /input_id=gi|194268102|gb|ABPI01000001.1| /input_comment=Enterococcus faecalis OG1RF chromosome, whole genome shotgun sequence
ATGAATAAATTGATTTTTGGGCGCTATATTCCAGGTGATTCTTTTATCCATCGTTTAGAT
CCGCGCGCAAAATTATTAGCTAGTTTTTATTTTATTGGGATTATCTTTTTAGCAAATAAT
TGGCAGAGTTATGTTTTAATAGCAGCCTTTACTGCTTTTGCTATTTCATTATCAAAAATC
AGCGCCCGCTTCTTTATCCGCGGTGTTCGGCCATTATTATGGCTAATTCTGTTTACTGTG
GCTCTTCAAACCTTGTTTACACAAGGGGGAGAGGTGTACTTTCAGTGGGGAATTATTTCC
ATTACCCAGTTTGGTGTGACGAATGGGCTATTTATTTTCTGTCGTTTTGTTTTAATTATT
TTCATGTCAACGTTATTAACTTTAACGACGGCACCATTAGAGTTATCAGATGCGATTGAA
TATTTGCTACGTCCACTTCGTGTGGTGAAATTTCCAGTTCATGAAGTTTCATTGATGTTA
TCAATTGCCTTACGTTTTGTCCCAACATTAATGGATGAAACGGAAAAGATTATGAATGCC
CAACGTGCCCGTGGTGTTGATTTTGGTGAAGGAAACTTACTTCAAAAAATGAAAGCTATT
GTTCCACTTTTGATTCCGCTTTTCGTAAGTAGTTTTAATCGTGCGGAAGACTTAGCGACT
GCCATGGAAGCAAGAGGTTATCAAGGTGGTGAAGGACGGACAAAATACCGCATTCTTCAT
TGGCACCTACGAGATACAATAGTAATGTTTGGCTTTGTCTTGTTAACCATTGGCTTATTT
GTATTAAGAACT
>CDS_183071-183820 /log_Odds=116.422 /R_value=0.000000000000000000037634 /input_id=gi|194268102|gb|ABPI01000001.1| /input_comment=Enterococcus faecalis OG1RF chromosome, whole genome shotgun sequence
ATGCCCCGCTATAAAGCAATCATTGCCTATGATGGCACTCATTTTCATGGCTTTCAAAAG
CAGCCTAATGAGCGTACCGTTCAAGAAGAAATAGAAAAAACGTTAGCACGCATGAATAAC
GGACACTCCGTGACGGTTTTTGGTTCAGGACGAACAGATGCAGGGGTTCATGCAATGGGC
CAAGTGATTCACTTTGATTATCCGCAGGAACGTCCGTTGGAAAAAATGCGCTTTGCGTTA
GATACACAAACACCAGAAGACATTGCTGTGCGAAGCGTGGAACGTGTTTCAGAAGACTTT
CATGCACGTTATCACGTGATCGAAAAAACCTATCAATTTAAAGTGGATATTGGCAAACCG
CGAAGTCCATTTCGACGTTTTTATGCCAGTTATTTTCCGTATCCCATTGATCTCGAAAAA
ATCCAACAAGCTTTACCTGATTTATTAGGCACCCATGATTTTACATCTTTCTGTGCCTCA
GGAAGTTCAGTAGAAGATAAAGTCCGAACCATTCATGAAGCCAGTGTTCATGTCAATGAA
ACGGGGGATGAATTAACATTCACTTTTCGGGGCGATGGTTTCTTGTACAAAATGATTCGG
ATTTTAGTTGGTACGCTATTGAAAATCGGCAATGGGCGGCTGGAACCAACCGCGATTCCA
GCAATTATCGCAGCCAAAGATCGAAATTTAGCAGGTCCGACTGCTCATCCAGAAGGATTG
TATTTAGCAGAAGTGAAATATGAAAAC
>CDS_186441-187010 /log_Odds=84.9045 /R_value=0.0000000000000322943 /input_id=gi|194268102|gb|ABPI01000001.1| /input_comment=Enterococcus faecalis OG1RF chromosome, whole genome shotgun sequence
GTGAAAAAAATGGCAGTATATTGTGGCGCCAGTCTGGGGAATGAGCCAATCTATCAGCAA
GCTGCAGTAGCGTTAGCCGCTTGGATGAAAGAAAATCACTATGATCTAGTTTATGGCGGT
GGCAATGTTGGTCTAATGGGTACGGTGGCTGACACGCTTTTGGCAGAAGGTGGAGAGGTA
ATTGGTGTCATGCCCACTTTTTTAATGGAACGAGAGATTGCACATAATGGCATTACAAAG
ATGCATACAGTCAGTGATATGCATGCGCGTAAGAAAAAGATGATTGAATTGGCAGATGTG
TATTTAGCTTTACCCGGTGGTCCCGGCACGCTAGAAGAAATTAGCGAGGTGATCTCTTGG
GGCCGAGTCGGTGAACATATGAACCCTTGTATTTTATACAACGTGAATGGTTACTATGAT
TTATTAGCTGCTTTTTTTGATAAAATGGTAGAAACTAATTTCTTAACAGCGGCGGATCGA
GCTAAAATTTTCATTTCAGATTCCTTAGAAGAAATTGGTGCATTTATTGATTCCTATGAA
CCGCCAATGATTCGTCAATACAAAAAA
>CDS_190418-191131 /log_Odds=86.8596 /R_value=0.0000000000000242082 /input_id=gi|194268102|gb|ABPI01000001.1| /input_comment=Enterococcus faecalis OG1RF chromosome, whole genome shotgun sequence
ATGCAAGATATCACGCAAGCTGAGGCAATTCATTGGTTGGCAACCCAACAAAAAATCACA
TTTTTAACAGGTGCGGGTATCTCGACAGCCTCAGGTGTGCCAGATTATCGTTCCTTAAAA
GGTGTCTATCAAGGAATCCAGCAACCGGAATACTTATTGAGCCGGACTTGCTTAAAAACA
GAGCCAGAAAAGTTTTATCAATTCGTTAAAACGCTCTATCATCCAGACGCACAACCTAAT
ATCATTCACCAGAAAATGGCACAATTAGAGCAAATGAAACGGGGAAAAATTGTTTCACAA
AATATTGATGGGCTTCATCGAAAAGCAGGTAGCCAAGAAGTGGTGGACTTTCATGGTAAT
TTATATGAATGTTATTGCCAAACTTGTGGTGCAGCGGTTCCTTGGCAAGACTATTTGCTT
AGTGATCGGCACGCTGATTGTCATGGACAAATCCGTCCAGCTATTACTTTGTATGAAGAA
GGACTATCCGAAGAGGCAATCGAAAAAGCCATTCAGGCCGTTGCTTCTGCCGACTTAATC
GTGATTGTCGGCACGAGTTTTCAAGTGCATCCATTTTGCGATTTGATTCATTATAAACAA
CCAACGGCAGCTATTTTAGCCATTAATCAAACGCCGCTATTTTTACAACAACCTTATTAT
TTTTTAGAAGCGAAAGCCGAAACGATATTTGCAGAATTAACGATAAAGGAG
>CDS_191136-191981 /log_Odds=123.403 /R_value=0.00000000000000000000296091 /input_id=gi|194268102|gb|ABPI01000001.1| /input_comment=Enterococcus faecalis OG1RF chromosome, whole genome shotgun sequence
ATGGAAGAATTTAAATCAGAAAAAGAAAAAATGATCGCAGGTGCACTATATTTTGCCTCA
GATCCTGAATTAGTGGCTGATCGCAAAAAAGCCCGTGAACAAATGGCGTTAATTAACCAA
CAACCAGACACTTATATTCGTCGTCAATTAATAGAAGAAACGTTTGGAAAAGTGGGTGTC
GGGACGTACATCGAACCGATGATTCAATTTGATTATGGCTACAACATTTCTGTGGGAAAA
AATTTCTATGCCAATTTTAATAACGTTTTTTTAGATGTTTGTCCAATCGAAATTGGCGAT
AACTGTATGTTTGGACCCAATGTGCAACTTTATACAGCCGAGCATCCATTACAAGCGGCC
AAGCGTAATAGCGGAATGGAATCAGGGAAACGAATTATCATTGGCAACAATGTTTGGATT
GGCGGTGGAGCGATTGTCCTTCCTGGCGTAACATTAGGTGATAATGTAGTGGTAGCAGCA
GGCGCTGTTGTGACCAAATCGTTCCCAGAAAACTGTGTGATCGCAGGTAATCCAGCACGG
ATAATTAAAGAATTGACTGAAGATGACGCCCCAACAACTTCTTTAGAACAACAACGAGCA
AAGATTAACCAAATCGATAAGGAACTGGTCCGTTTATTAGAACAGCGGATGGATGTCGTC
GCAGAGATTGCTGCAGTGAAAAAGAAAGCAGGTCATGCGGTTTTTGATTCTGAAAGAGAA
CAACAAGTATTAGAAACTATTCTGAATCATGTTGAAAATGACGAGTATGAAGAAACATTA
TCTGAGACTTTCCAGGGGATTATGGACGCCTCTAAACGTTTCCAAGAAAAACATTTAGGA
GAG
>CDS_191992-192504 /log_Odds=66.0037 /R_value=0.000000000158229 /input_id=gi|194268102|gb|ABPI01000001.1| /input_comment=Enterococcus faecalis OG1RF chromosome, whole genome shotgun sequence
GTGGATGGAGAAATCAGAAGAAGAGAGATTGTTAAAAGGTTAAGAGAGACCGAAAAGCCA
ATTAGTGCCACTCGTTTTGCAAAAGCTTTTGATGTCAGCAGACAAATTATTGTAGGAGAT
GTCGCTCTATTACGGGCGACAGGGGTCGAAATTGTCGCAACAGCTCGAGGGTATATGTTG
GAACAACCTTTAGAAGGAATTGAACGGAAAATTGCTTGTCAACATACACCTGAACAAACG
AGAGAAGAATTGTCAGTCATTGTTGCCAAAGGTGGAGAAGTGGTAGATGTGAGTATTGCA
CATCCGCTTTATGGGGAATTAATCGGCAGTTTGCGCATTCAATCAGAGAAAGATATTGAT
AAATTTATGGACAAGTATCAAAAAGAGCATGCTACATTACTATCAGTTTTAACAGGAGGC
GTCCATCTGCATACTATTCGCTGTGCAGACGAAGAAACTTTCCAAGAAATCAAAGAGGCA
CTTCGAAAAAAAAGTATTTTGTTTGAAGGA
>CDS_192739-194244 /log_Odds=181.701 /R_value=0.000000000000000000000000000000029908 /input_id=gi|194268102|gb|ABPI01000001.1| /input_comment=Enterococcus faecalis OG1RF chromosome, whole genome shotgun sequence
ATGAAAAAACAATTTGCCCTGTTCTCTACCTTATTACTTTTAGGTTCATCAATGCCAGTA
GGTGCATTTGCAGAAGGTAATAACTTGGTAGCTGAAAATAGTTCTGTTGCAGAAACAACC
GCAGAAGCAACAACTGCTGAAGACACTGAAACGACAGCGACTAGTGAAACAACAGAAGCG
ACAGAAGAATCAACAACTGAAACAGAAAGTTCAACCGAATCAAGTGAATCTACAACCACG
GAGTCCACGGAAACGTCAGGAACCGAAACGACAGATTCCACAACGGATTCAACATCCACA
AGTACGACAGAATCGACTACTGACTCCACCTCAACGAGTACAACAGAGTCAACCACAGAT
TCTACGTCAACAAGTACAACTGAATCAAGTACCACGCCGACGACCACACCAAGTTCTTCT
AAAGAACAGCCAAAACCTGGCACGAGTACTTCTGAATCAAAACAGCCGGCGAAACCAGTG
ACACCAACAGCGCCAGCTGAAAAGCCAGTAGAACAACCAGCAGCGTCAACACCGCAGCCC
GAAATAGTCCCACCAGTTACAAATGAAACGGTTGGGTTAGTGGAAGACGATGAGACGTTT
ACGGTCAGTAAAACGAAGAAGACAGAAGAGTTTATTCAAGAAATCGGGGAATCTGCTCGG
AAAGTGGCCAAGGACAAAAACTTATATGCTAGTGTGATGATTGCTCAAGCAATTTTAGAA
AGTGGCAGCGGCAATAGTAAATTAAGCCAGAAACCAAACTACAATTTGTTTGGTATTAAA
GGCGATTACAAAGGTCAATCTGTTTCTTTTATTACCTATGAAGACAATGGTTTCGGTAAC
CTATACACAGTAGAAGCAAAATTCCGTCAATATCCATCGTATAAAGAATCGATGGAAGAT
TATGCGAAATTATTAAAAAATGGTTTAGATTCCAATAAAGATTTCTATCATGGTGTCTGG
AAAACGGAAGCCAAATCATATAAAGAAGCGACACGTTTCCTAACAGGAAAATACGCAACG
GACAAAGATTACCATAAGAAATTAAATGCGTTAATTAAAACATACGATTTAACTTATTAT
GATAAAGAAAAAGCAACCGTTGAACCAATGGAATCAAATTTCCCAGCCTATAATGGCAAA
AACTATGACACCTTTAATAGTTATGCTTGGGGCAACTGTACACAATATGTCTACAACCGT
ATTACGCAATTAGGTAAACGTGTGGACTTAACAATGGGGAATGGTCAAGATTGGGGCGAA
ACAGGTCGTGCACGCGGGTACAAAGTAAGTCGTACACCAAAAGCAGGTGCAGCGGTTTCC
TTCCCAGCTGGTGTTTTAGGCGCAGACAATACTTATGGTCATGTCGCATTTGTGGAAAAA
GTCTTTAAAGATGGTAGCATCTTAATTTCTGAAATGAACGTGAAGGGATTAAACGTTGTT
TCGACACGTACAATCTCAGCCGATGAAACACATTTAATGAACTATATCGTTCCAAAAGAT
AAA
>CDS_194521-196011 /log_Odds=238.176 /R_value=0.000000000000000000000000000000000000000000388275 /input_id=gi|194268102|gb|ABPI01000001.1| /input_comment=Enterococcus faecalis OG1RF chromosome, whole genome shotgun sequence
ATGAGTAAAAAAGAAATAAATCAAGTAGTTGCCAGTAGCTATCAATTGTATATTAATGGA
GAGTGGACAACAGGTAGTGGTAACAAAATGATTGCTAGTTACAATCCTAGTAATGGTGAA
AAATTAGCAGAATTTGTAGATGCCACAAATGCAGATGTGGATCGAGCTGTAGAAGCAGCT
CAAGAAGCGTTCCAGACATGGAAAGATGTTGATGTTGTAACAAGAAGCAATCTTTTATTG
AAAATTGCTGATTTGATTGAAGAAAATCAAGAACATTTGGCTATGGTGGAGACTTTAGAT
AATGGAAAACCGCTTCGGGAAACGCAATCGATTGATGTTCCTGCCAGTGCAGACCATTTT
CGGTATTTTGCTAGTGTGATTCGTGGAGAAGAAGGATCTGTCAAAGAATTTGATAAGGAT
ACGTTATCCATTGTTGTGAAAGAACCCATCGGTGTTGTGGGTCAAATTATTCCGTGGAAT
TTCCCCTTATTAATGGGTGCTTGGAAATTAGCACCAGCGTTGGCAGCAGGTAACACGGTT
GTGATTCATCCGTCCTCGAGCACATCATTAAGTCTGTTGGAATTGTTTAAAATTTTTGAT
CAAGTCTTGCCGAAAGGAGTAGTGAATTTAATCACCGGTCGTGGTTCTGATTCAGGAAAT
TATATGTTGGCACATCCAGGGTTTGATAAGCTAGCTTTTACAGGCTCAACAGAGGTAGGG
TACACTGTCGCTAAAGCCGCAGCCGACCGCCTAATTCCAGCCACTTTAGAACTTGGCGGA
AAATCAGCCAACATTATTTTTGAAGATGCCAATTGGGAACGTGCATTAGAAGGCGTGCAG
TTAGGGATTTTATTCAATCAAGGGCAAGTTTGTTGTGCTGGGTCTCGTGTGTTCGTTCAG
TCAGGTATTTATGATCAATTTGTAGAAGCTTTAAAGGAAAAGTTTGAACAAGTGAACGTT
GGTTTCCCGTGGGAAAAAGATGTTGAAATGGGCGCTCAGATCAATGAGCATCAATTGGAA
GAAATTTTAAAATATGTCGAAATTGGTGTGAAGGAAGGAGCTACGCTGATTACTGGTGGG
CAACGTTTAACAGAAAATGGGCTAGACAAGGGGGCGTTTTTAGCACCTACGTTATTAGCG
AATGGTACGAATACAATGTGTGTGGCCCAAGAAGAAATCTTTGGTCCTGTTGCAACAGTG
ATTAAATTTGAAACGGAAGAAGAAGTCATTCGTTTAGCTAATGATTCTGAATATGGTCTA
GGTGGTGCCGTCTTTTCTCAAGATATCAATGTGGCATTACGGGTTGCTCGTGGTGTACGG
ACAGGTCGGATGTGGGTCAACACATACAATCAATTGCCTGCGGGCGCGCCATTTGGCGGT
TATAAAAAATCAGGAATTGGTCGAGAAACGCATAAATCAATGCTAGATGCTTATACGCAA
ATGAAAAATATTTACATTGTGACAAAAGAAGAAGCAGATGGACTGTAT
>CDS_197557-198123 /log_Odds=73.3969 /R_value=0.00000000000707886 /input_id=gi|194268102|gb|ABPI01000001.1| /input_comment=Enterococcus faecalis OG1RF chromosome, whole genome shotgun sequence
ATGAAAGTAATCGTAGGACTGGGAAATCCCGGTAGTAAATACAAAGAAACAAAACACAAC
ATTGGCTTTATTACGCTAGATGAAATTGCGTATCGGCAAAATGTTTCGTTTAATAATAGT
AATTTTGAAGCAGATATTGCAGAGTTTTTTATAGGGACTGAGAAAGTATTGTTAGTGAAA
CCATTAACATTTATGAATGAATCAGGTCGCTCTGTTGGTCCGTTGTTGACCTACTTTGGG
GTAGATGAGGAAGACTTGATTGTTATTTATGATGACTTAGACTTAGAGGTCGGTAAAATT
CGTTTACGGCAAAAAGGTAGTGCTGGCGGCCACAATGGGATAAAAAGTCTGATTGCCCAT
TTAGGAACAAATGTCTTTCCTAGAATTAAAATTGGCATTGGTCGGCCCTCAAAAAATGAT
ACAGTTATCCACCATGTACTAAGTACTTTTCCCAAAGAAACACACGAAGAGATGTTACTT
GCTGTAAAAAAAGCAGCCGATGCCGCTTTATATGCATGTGAAGGACATACGTTTGTTGAA
ACAATGAATCAATTTAATGGAAAA
>CDS_198143-201682 /log_Odds=552.736 /R_value=0.00000000000000000000000000000000000000000000000000000000000000000000000000000000000000000000000000000106028 /input_id=gi|194268102|gb|ABPI01000001.1| /input_comment=Enterococcus faecalis OG1RF chromosome, whole genome shotgun sequence
TTGAATATTATCGAACGAATTAGCCAAACAGAAATTGCTAAATCATGGCGCAGTCAACTA
ATGACAACAGGAACGCGCCAACTAATTACTGGGTTATCAGGCTCTGCTAAAACATTACTG
ATGGCAGGCGCTTTACAAAAGACGCATCAAAAAATTGTTATTGCGGTCCCAAACCTATAC
TATGCCAATCAATTAGTAGATGATTTTTTAAATATTTTACCTTCAGAACAAGTTCATCTA
TTTCCAGTAGATGAAGTGTTATCCGCCGAAATGGCCTTTTCTTCACCAGAAGCGCGCGCA
GATCGAGTGAGTGCGTTAAATTTCCTGATGACAGCGAATGCAGGAATCGTGGTCGTACCA
GTAGCTGGACTACGAAAATATTTGCCAACGAAAGAAACGTGGCAAAATGCGCAACTTCAT
TGGGAAATCGGGACAGAAGTAGAACCTGAAATCCTCGCGCAACGCCTAGTGTTAATGGGC
TATGAACGCCAATCGATGGTCGGGAAGCCTGGCGAATTTAGTATTCGCGGAAGCATTATT
GATGTCTATCCGCTAAATGCCGAATACCCTGTTCGGGTGGAACTGTTTGATGTTGAAATT
GACTCCATCCGTTATTTCGAAGCAGATACCCAACGTTCATTAGAAAATCTTGAAGAAGTA
ACGATTTCACCAATGACTGATTTAGTATTCTCAAAGGCAGATATGAATCATGGCATGATG
AGGTTACAAGATGCTCTAGAAAAACGTTTAGCGACAGCTAAAGATCAAACAGAGACCGAT
TTTTTAGAAGAATATTTTGGTCAGTTGCTGTCTTCTTGGGAACAAGGGATTCCTACAGAA
AATGCTCACTATTATACAGATTTTCTGTACCAACAAAAAACTACGCTGTTAGATTATTTA
CCAGAAAATAGTTTGCTTTTTGTGGATGATTATTCTCGTATGATGGAAACGGAGCGAGAA
ATCGCTAGAGAGGAAGCGGAATGGCAAACCCTGAAAATTGAAGAAATGCGCGTGTTTTCT
GAACAAACTTTTGGCGTAGACTTTCATGATCAATTGCGAAAAACTGCACGAAATACGACC
TTCTTTTCACTTTTTCAAAAAGGAATGGGGAATCTTCGTTTCCAAGAAGTCCATAATTTC
CAATATCGTTCAATGCAACAATTCTTCGGTCAAATGCCGTTGCTAAAAGCGGAAGTGGAC
CGTTGGCAAAAGCAAAACCAAACGGTCGTTGTTTTTGTTCCTACGAAAGAACGGATTCAA
AAAGTCGAAGAGCTATTCCAGGACTTTGACATACCTAGCGTAGTAAGCAATTGGGATCAG
CTGTTAGATGGATATGTCCAAATTGTTCAAGGGGCATTACAAACAGGGTTTGAATTACCT
AAAAACAAGCTCGTGGCGATTACGGAAAAAGAAATTTTTCATACAACGACCAAAAAACGG
GCACGTCGTCAAACAATCTCTAATGCGGAACGTTTGAAAAGTTATAGCGACTTAAAAACG
GGCGATTATGTCGTTCATGCGAATCACGGGATTGGTAAATATATTGGTATGGAAACCTTA
GAAGTTGATGGGGTTCATCAAGATTACATGACTATCTTGTACCAAAATGATGACAAGTTA
TTTATTCCAGTAACACAATTGAACTTGATTCAAAAGTTCGTTGCTTCCGAGTCTAAAACG
CCGAAAATTAACAAGCTAGGCGGCAGTGAATGGACGAAAACTAAACGAAAAGTTGCTTCG
AAAATTGAAGATATCGCGGATGATTTAATCTTACTTTATGCGACAAGAGAGTCGGAAAAA
GGCTATGCTTTTCCGCCAGATGATGCGTATCAAAAAGAATTTGAAGAGGCTTTTCCGTAT
TCTGAAACAGATGATCAATTACGTAGTGCTGCCGAAATTAAACACGACATGGAAAAATCT
CGACCAATGGATCGTTTGTTAGTTGGCGATGTAGGGTTTGGTAAAACAGAAGTGGCTTTA
CGAGCGGCTTTCAAAGCTGTTAGCAACAATAAACAGGTTGCCTTTTTAGTGCCAACAACT
ATTTTAGCGCAACAACATTACGAAACGATTCAAGAGCGGTTTGAGGGCTTTCCTGTAGAA
ATTGGTTTATTAAGTCGTTTCCGCACGAAAAAACAGCAAAATGAAACAATTGAAAAAATT
AAACATGGCCAAGTAGATATTGTGATTGGTACCCATCGTTTATTGTCGCAAGATATTAAT
TTTAGTGATTTAGGCTTGTTGATTATTGATGAGGAACAACGGTTTGGAGTGAAACATAAA
GAACGACTAAAACAATTGCGTTCACAAGTGGATGTCTTGACGTTAACAGCAACGCCAATC
CCAAGGACCCTTCATATGTCAATGTTAGGTGTCCGTGATTTATCCGTCATCGAAACCCCA
CCAGAGAATCGTTATCCGATCCAAACGTATGTCATGGAAAATAATCCTGGGGCGATTCGG
GAAGCGATTGAGCGAGAAATGGCCCGAGATGGTCAAGTCTTTTATTTATACAATCGAGTA
GATACGATTGAACGAAAAGTTGAAGAGTTACAAGCACTAGTTCCAGATGCACGAATTGCG
TATGCACATGGTCAAATGACAGAAGTACAACTGGAGAATACTTTGTTTGATTTTATTGAA
GGACAATATGATATATTAGTCACTACAACAATTATTGAAACAGGAGTAGATATTCCTAAT
GCTAATACCTTGTTTGTAGAAAATGCGGACTACATGGGCTTATCTACGTTGTATCAATTA
CGTGGTCGTGTGGGGCGTAGCAATCGAGTGGCCTATGCTTATTTTATGTACGAACAGCAA
AAAATCCTAAACGAAGTTAGTGAGAAACGTTTAGAAGCAATTAAAGACTTTACGGAATTA
GGTTCTGGGTTCAAAATTGCGATGCGTGACCTTTCCATTCGAGGGGCCGGAAACCTTCTT
GGTGCCCAACAACATGGCTTCATTGATTCGGTTGGGTTTGATATGTACTCACAGATGTTA
TCTGAGGCAGTTGCTCGTAAACAAGGAAAAAATATCCAAGACCAAAAAACGTCTGTTGAA
ATTGATTTGGGCATTGATGCTTATATTCCAGGAACGTACATTACAGACGAACGACAAAAA
ATTGAAATTTATAAACGGATTCGTCAATTAGAAAATATGGATATGTACGAAGAATTAGAA
GCGGACTTGTTAGACCGCTTTGGAGAGTATCCTGACGAAGTGGCGCATTTATTAACCACT
GGCCGTATCAAAATGGATGGCGACCGTGCCTTGTTAGAAAGTATTCGTAAACGCGATCAA
AAAGTCAAGTTTGTGTTAAGTAAAATTGGCACAAAAACATACTCTGTGGAGCAGTTGTTT
GAAGCGTTATCGGCAACCAGCTTAAAAGCGGATCTAGCAGTTGAGAAAGAACAAATGACT
ATTTCCTTGAAGTTGCCGAAAGATTGTAAAGAAGCTGTTTGGATTCAAGAAATTGCTGCT
TTTACAACCGCATTGCGACAAGAAAAATACAAACATTCGCAAGAAACGGATTCCCTT
>CDS_201698-203287 /log_Odds=207.8 /R_value=0.000000000000000000000000000000000000556517 /input_id=gi|194268102|gb|ABPI01000001.1| /input_comment=Enterococcus faecalis OG1RF chromosome, whole genome shotgun sequence
ATGGCACAAAAAGAAATGCAACGAATGATGCAAGGTGCCGTTGTGTTAACCATTGCTTCC
TTCATTGCAAAAGTGTTGAGTGCGTTTTATCGCGTTCCTTTTCAGAACTTTGTAGGGGAT
GAAGGATTTTACGTGTATCAGCAAGTTTATCCAATCTATGGGATTGCGATGACATTAGCA
TTGTCAGGCTTACCGCAATTTATTTCCAAAATTGTTGCTGAACAACCAGATATTCGGAGT
CAAAAACAAGTGTTGCGCCAACTATATCCCTATGTGTTATGGTTAGCGATTGCTTGTTGG
GCCTTCTTTTTCTTTGGTAGTCAAGAAATTGCTATTAGTATGGGGGATGCTGCACTCCAA
CCATTAATGGAAGTTGTTTCCTTTACCTTTTTACTCGTTCCAATTCTTTCCTTCTATCGT
GGAAATTTTCAAGGTTATTTGTTGATGGTGCCTAGTGGTATTTCACAGGTGATGGAACAG
TTTGTGCGTGTCGGGGTTATTCTAGTAGCTGCGTTGTCCTATCATTACTTTGGTGGCTCC
ATTTACCAAACGGGGACGGTGGCTATGAGTGGTGCGTTGGCTGGCGGTGTCTTAGCGGTA
CTTGTCTTATGGTACTACAATCGAAAAATTCTTAGTGGAAGTACGGAATACTTGCATCAA
TGGAAGATTATGCCTCAAACCACAGGACTATTTAAACGTTTAATGATTGAGGGTGGTTTG
GTCTCTTTATATAGTGCTTTTCTGATTCTATTTCAATTAATTGATTCCTTTAAAGTAAAA
AATGCCCTCATGCTTTTCGGGCTCTCTGATCTAGCTGCGAAAGTGGACAAAGGGGTCTAT
GATAGAGGACAACCACTAGTTCAATTAGGATTGGTAATTGCTTTAGCTTTAAGCTCGACC
TTTTTACCAGGTTTGACAAAATATTTTATGAAAAAAGACCGTCAACAATTTTTACAAGTT
GCAAAAATCTTTTTGCGCCTTACCACAACCTTGGCATCGGCGGCTTCGATTGGTCTAATG
ATGTTATTGCCGTACATGAACTTTACACTTTTTAAAGATTATAAAGGCAATGATGTTTTA
GGGGTATATGTTTTATCCATCGCTTTTATGGCCATTATTCAGGCCTACCAAAGTATTGAA
CAAAGTCGCAATCGTTTTAAAGGTCCTTTAGTGGCAGCTGGTGTGGGCTTATTAGTGAAG
TTACTGACAACGGGCTTTTTCACCATTCGTTGGGGAACATTAGGTGCTAGTTGGTCTACT
ATTCTTGGGTTATTAGCGACGCTATTCGTTTTAGTCCGACAATCGGATGCAGCGATTAAT
TGTTTTGTTCGAGAACGAAACTTTTTGAAAAAACTGTTGCTTAGTTTAGCAATCATGATG
CTGTCATTACTGGTCTATCAAGGAATTATCTCCATCTTGTTCCAAGGTGTGCATCACCGA
AGTCAAGCGTTTTTCGTTACAGTTTTAGGTGTTGCAGTGGGTGGTACAGTTTTTATTAGC
ACCATCATTAAGTTAGAATTATTTACGATACGTGAATGGTTAAGTTTACCGTATGGCGCA
AAAATTTTACGGATGAGACAAAAAAAA
>CDS_203302-203565 /log_Odds=30.0432 /R_value=0.000447758 /input_id=gi|194268102|gb|ABPI01000001.1| /input_comment=Enterococcus faecalis OG1RF chromosome, whole genome shotgun sequence
ATGCGGTTAGATAAATTTTTAAAAGTTTCTCGCATTATTAAAAGAAGAACAGTTGCCAAA
GAAGTCGCTGATAAAGGTCGGATTCAAATCAACGGAGTCTTAGCCAAATCTTCTAGTACT
GTGAAGATTGGTGACCTTGTCAAAATTCAATTTGGGAACAGAATTTTAGAAGTAGAAGTC
CTGCAACTAAATGACTCTACGAAAAAAGAAGATGCCACAAAAATGTATGAAATAAAATCA
GAAACACGCGTCTCTGAAGAA
>CDS_203820-204299 /log_Odds=41.9599 /R_value=0.00000263063 /input_id=gi|194268102|gb|ABPI01000001.1| /input_comment=Enterococcus faecalis OG1RF chromosome, whole genome shotgun sequence
ATGGGAAAGAATGAAAAAAACTCGAAGAAAGTTGCGGCATTGGAAAATGACTACACGAAA
GAACAGTATGTCGAATTCCAAAAACAACAGAAACAATTGATTTTTAGACGCAGACGCTTG
GCAGCGATTTTTCTCGTGGCCTTCATTATTTTTGCCTTTTCTGGCATCCAATTGATGAAA
GATTATCATCGCTTAGGTGCTTTCAAACAAGAACGAGCAGATGCAATTGCTGAATCCGTA
GCAGTTGATAAGAAGGTCAAGGATCTAAAAAAAGACGTTGCTTTGTTAAAAGATGATGAT
TATGTGGCAAAATTAGCACGTAGCCGTTTCCTTCTCTCAAAAGAAGGCGAACAGATTTAT
CCCACACCAGAACAAATGAAAAAAACACAGACTTCTGGAGCGGAAGAAAGCAAGAGCAGT
TCAGAAAAAAATAGTCAATCACAGTCTTCAACTGAAACAACTAAGTCTTCAGCTGAA
>CDS_204344-204823 /log_Odds=70.3923 /R_value=0.0000000000152874 /input_id=gi|194268102|gb|ABPI01000001.1| /input_comment=Enterococcus faecalis OG1RF chromosome, whole genome shotgun sequence
ATGTCAATCGAAGTAGGAGCTAAATTGCCAGGAAAAGTGTCAGGGATTACTAACTTTGGT
GCATTTATTGATTTAGGAGAAGGAAAAACTGGGTTAGTACACATCAGTGAAGTGTCTAAT
GGATTCGTTAAAGATATTCATGATGTATTAACAGTAGGTGACGAAGTAACAGTGAAAGTA
ACCTCAGTTGGTGACGACGGCAAAATTGGCTTATCGATCCGTAAAGCACAAGAGCCAGCA
GAAGGGCAACAACCAAAACGTGAATTTCAACGTCGTGAAAACAATTATGAGAATCGTGAC
CGTAATCCACGCGCAGGGGGCAAAAAGCCTTTCAATAAACCACAAGCAAATAACAATAAC
AATAAACAAGATTTTGACTCATTGATGAGCTCTTTCTTGAAAGATAGTGATGATCGTTTA
TCTTCATTAAAACGTAATACTGAAGGCAAACGTGGCGGACGTGGCGGACGTCGCGGC
>CDS_204909-206297 /log_Odds=137.471 /R_value=0.000000000000000000000000845235 /input_id=gi|194268102|gb|ABPI01000001.1| /input_comment=Enterococcus faecalis OG1RF chromosome, whole genome shotgun sequence
ATGTTTTGGCAGTTTTATAAACGAGGAAAAGAACAAGGATTTTGGCAACCGCATCAAACA
ATCGTGGTCGCCGTTTCTGGTGGTGTAGACTCCATGGCCCTTTTGACGTTAATGGAACAG
GTGGCAGAAAAAGAACAATTACAATTGGTTGTTGCACACGTCAATCATCAATTGCGAGAA
GCGTCGGCACAGGAAGCGCAATATCTCGCTACCTATTGTCAGCAGCGAGAGCTAACGTAT
TATGAAACACGTTGGGAAGACCCTGAAAAGCAACGAAATTTAGAAGCAAAAGCGCGCACA
TTTCGTTATGAATTTTTTAAAGAAGTCATGGAAATTGAAGGTGCGGCGGTCTTAATGACG
GCACATCATCTAGACGATCAAGCGGAAACGATTTTAATGAAGCTGATTCGAGGAACTAAT
TTTTCCCATTCCGCGGGCATTAAAGAGAGACGTCCTTTTGCGACAGGGGAATTGATTCGT
CCGTTACTCATTTATCCAAAAGAAGAATTGTATCAATTTGCACAGCGCCAAGCATTCGTT
TATTTTGAGGACGAAACGAACCAAACCAATGAATATTTGAGAAATCGACTCCGTAATCAG
GTTTTGCCGCTATTAAAGCAGGAAAATCCGCAATTCTTAGATCAGATTGCTTCTTTTAGT
AATGAACAACGTTTTGCCCAAGAATTTATTCAAGAACAAATTGAGCCTCAATTATCTGAA
GCCGTAGAACCAACCAAACAAGGCTGGCGCATTCCTTTGAAGAGATTATTAAAAGAAACG
CCTGCGTACCAGCACTTCTTTTTAACCGCGTTTTTCCAAAAAACATTAGTGCCATTAGGG
GTTTCGTTAAACCAACGCCAGATGACACAAATTTTAAAAGTTTTGAATGATGAACGGCAA
CCGCAAGGCTCGGTTATGTTAGAACAGCAATGGCAACTAGCTAAAAGTTATGATTGGCTA
TGCTTAGAACAAAAACAGGCTGCACTGCGAGAAGAAGTTACACATTTATTAGTATCTGGT
GCGGGGATTTATTTATCGGAAACCGAGTGGCTAGGATTAATTGCGACAGACAAACCGTTT
CCTCTTCCTGAAGAGATTAATCAATGGGCGGGCCAGTTGTTAGCAATCCCGTTGTCCACA
GCCACACCTTTGACCGTTCGTCATCGCCAAAGTGGTGATCGAATTACATTAAAACCAGGG
TTTACGAAAAAATTAAGCAGAGTTTTTATTGATCAAAAAGTGCCAAATGAAGCGAGAGAG
AGTGCTTGGGTCATTACGGATGAGCAAGAGGAAATCATTTGGGTACCAAAATTTGCAAAT
TCCTATTTGAGTATTCCTTTAGAAACTGATAAAATACACTACAGACTCCTTTTTAAGACA
AAGGAG
>CDS_206316-206861 /log_Odds=90.4844 /R_value=0.00000000000000126129 /input_id=gi|194268102|gb|ABPI01000001.1| /input_comment=Enterococcus faecalis OG1RF chromosome, whole genome shotgun sequence
ATGATAGAAAAAGATATTGAGAAAGTCCTAATCTCCAAAGAAGAAATTCTTGCGAAGTCT
GCAGAGCTTGGCAAGCAACTGACAGAAGAATATCAAGGGAAAAATCCTTTAGTGGTCGGT
ATTTTAAAAGGTGCAGTACCATTTATGGCTGATTTGACTCGTGAAATCAATACTTATTTA
GAATTGGACTTTATGGATGTATCTAGCTACGGCAACGCGACAGTTTCTTCAGGCGAAGTA
AAAATTGTCAAAGACTTAGACACAAATGTCGAAGGTAGACATATTTTAATCGTAGAAGAT
ATCATCGATAGTGGTCGTACATTAGCGTATTTAGTAGATTTGTTTAGATACCGTAAAGCT
GCATCTGTGAAAATTGTTACCTTATTAGATAAACCAGAAGGCCGTGTAGTAGACATTAAA
GCTGACTACGTAGGGTTTGATGTGCCCAATGAGTTTGTGGTCGGTTACGGATTAGACTAT
GCAGAAACGTACCGCAACTTGCCTTATATTGGCGTTTTAAAACCTGAAGTTTACGAATCA
AAT
>CDS_206955-209111 /log_Odds=431.746 /R_value=0.00000000000000000000000000000000000000000000000000000000000000000000000000000000000571796 /input_id=gi|194268102|gb|ABPI01000001.1| /input_comment=Enterococcus faecalis OG1RF chromosome, whole genome shotgun sequence
ATGAACAAAAAGAATAATGGCATGAAAAATGGTTTATACTACGTCTTAGTAGTACTTGCC
ATGGTCATGGTTGTCTATTTCATTTTTGGAAATAACAACCAACAATCGCCAGACATCGAT
TACTCAACCTTCCAACAACAATTGGAAGACGGAAAAGTCAAAGACATGACCATTCAACCA
ACCAATGGGGTTTACCGGATTGAAGGTCAGTATAAAGAAAAACAAGAAGTGAAAGACACA
GGTGGTCTGTCATTGTGGGGCTCAACGCAAGCGTCGTCAAAAGGCTTCACAACAACCGTT
TTACCTAGTGATACAACCTTAGCTGGCATTCAAGATGCGGCACAAAATAACAAGGTGAAG
CTAGTTGTCAAAGAACAATCAACAAGTGGTGCTTGGTTGTCACTGTTGTTTAGTTTCTTA
CCATTAGTGATTATTTTCTTCTTCTTCTACATGATGATGAGCCAACAAGGCGGTGGCGGT
GGCGGCGGTGGCCGTGTGATGAACTTCGGTAAATCAAAAGCCAAAGAAGCCGATAAAAAA
GCTAACCGTGTCCGCTTCTCAGATGTAGCTGGTGCGGAAGAAGAAAAACAAGAATTAGTT
GAAGTAGTGGAATTCTTAAAAGATCCACGTCGTTTCGCTGAATTAGGCGCACGGATTCCT
GCGGGCGTACTATTAGAGGGACCTCCAGGGACTGGTAAAACGTTACTTGCTAAAGCTGTA
GCAGGTGAAGCAGGTGTGCCATTTTACTCAATCTCAGGTTCAGATTTCGTTGAAATGTTT
GTCGGGGTCGGTGCTAGCCGTGTCCGGGATTTATTTGAAACAGCGAAGAAAAACGCGCCT
GCAATTATCTTTATCGATGAAATCGATGCAGTTGGTCGTCAACGTGGTGCTGGTATGGGT
GGCGGACACGACGAACGTGAACAAACCCTTAACCAATTATTAGTTGAGATGGATGGTTTT
GATGGCAATGAAGGAGTTATCGTAATTGCTGCAACGAACCGTTCAGACGTGTTAGACCCA
GCGTTGTTACGTCCAGGTCGTTTTGACCGCCAAATCTTGGTAGGACGTCCAGATGTCAAA
GGTCGTGAAGCGATTTTACGTGTTCATGCGAAAAACAAACCGTTAGCTGATGACGTTGAT
TTGAAAGTTGTTGCACAACAAACACCAGGTTTTGCTGGTGCTGATTTAGAAAATGTCTTA
AACGAAGCAGCCTTAGTTGCCGCTCGTCGTAACAAGAAAAAAATTGATGCTTCTGATGTG
GATGAAGCTGAAGACCGCGTAATTGCTGGTCCAGCTAAAAAAGATCGCGTGATTAATAAA
AAAGAACGCGAAATGGTGGCTTACCATGAAGCGGGACACACAATCGTTGGTTTAGTCTTA
AGCCGTGCCCGTGTTGTCCATAAAGTAACAATTATCCCTCGTGGTCGCGCAGGCGGTTAT
ATGATTGCTTTACCAAAAGAAGATCAATTCTTAATGACTAAAGAAGATATGTTTGAACAA
ATCGTTGGCTTACTTGGTGGACGTACAGCAGAAGAAATTATCTTTGGCGTTCAATCAACA
GGGGCTTCAAATGACTTTGAACAAGCAACAGGGATTGCCCGTAGCATGGTAACTGAATAT
GGAATGAGCGACAAATTAGGACCTGTTCAATATGAAGGAAACCATCAAGTCTTTGTCGGT
CGTGATTATGGTCAAACAAAAGCTTACTCAGAACAAGTGGCGTTTGAAATCGATCAGGAA
GTTCGTCGTATCTTAATGGATGCTCATACGAAAGCGCATGAAATTATCGAAGCGCACCGT
GAACAACATAAACTAATCGCTGAAAAACTATTAGAATATGAAACATTAGATGCAAAAGCA
ATCAAATCATTATTTGAAACAGGTAAAATGCCTGAAGGTACTGACAGCGACTATCCTAGT
GAAAAAGAAGCGCAAACATTCGAAGAAGCAAAACGTGCTTTAGAAGAAAAAGAAGCGCAA
AAACAAGTTGAAGAAAAGCAAGACTTTGAAGAAGCGAAAAAAGAATTACATGATGAAGCA
GAAGAAGTCAAAGTAGAAAGCGAACAAACAGAAAAAGAAGTCCAATCTGAAGAGAAAAAA
GATTCAGATTCCAATTCTGAATATGATCGCAATAACTACGAAGATCGTTATAAA
>CDS_209273-210169 /log_Odds=137.356 /R_value=0.00000000000000000000000541732 /input_id=gi|194268102|gb|ABPI01000001.1| /input_comment=Enterococcus faecalis OG1RF chromosome, whole genome shotgun sequence
ATGGAAGATTATTTAGTAAAAGCCCTTTGTTATAAAGGTTCAATACGAGCATATGCCATC
AGTGCCACTGAAACTGTTAGTGAAGCGCAAAGAAGACATGATACATGGAGTTCTTCTACC
GCAGCGTTAGGACGCACATTGATTGGAGCCCTTTTACTAGGAGCGACTTTAAAAGGTGAC
GATAAATTAACTGTAAAAGTACAAGGAAATGGCCCAGCTGGCGCTATTATTGTCGATAGT
AATGGCCGTGGAGAAACAAAAGGCTACATTAAAAATCCACATGTCAGCTTAAAGTTGAAT
GCAACAGGTAAAATTGATGTACGTGGCGCTGTCGGTAACGAAGGAATTTTCACAGTCATT
AAAGATTTAGGATTAAAAGAAACCTTTTCTGGACAAACACCTATTGTTTCTGGTGAAATC
GGTGAAGACTTTACATATTTTATGGCGGTCTCTGAACAAGTTCCTTCAGCTATCGGTTTA
GGTGTATTGGTGGACACGGATGAATCGGTGAAAGCAGCCGGTGGTTTTATGATTCAAGTA
ATGCCAGGTGCCGATGAAAGTACCATTGATTTTATTGAACAGCGTCTAGCGGAAGTGCCA
CCAATTTCACAATTACTAGAAAATGGAGAAACACCTGAACAAGTCTTGTATCGCTTATTG
GGAGAAGACGAAGTAGAAATTTTAGAAAAAATGCCTGTACAATTTAAATGTGACTGTTCC
AAAGAAAAATTTGCGACCGCTTTAATTGCCGTTGGGATCGATGAATTAAATGCGATGATT
GATGAAGATCATGGAGCAGAAGCAGTTTGTCAATTCTGTAACAATAAATATCACTATAGT
GAAGAAGAATTAATTGAACTTCGCGATGAAGCGATTCGCAATACGAAACAAAAG
>CDS_210181-211179 /log_Odds=157.133 /R_value=0.000000000000000000000000000854275 /input_id=gi|194268102|gb|ABPI01000001.1| /input_comment=Enterococcus faecalis OG1RF chromosome, whole genome shotgun sequence
ATGTGGAAAATTGGAGACGTTGAAATCCCCAACCGTGTTGTCGTAGCTCCGATGGCGGGT
ATTAGTAACGCCGCTTTTCGTGTGACTGTAAAAGAATTTGGCGCAGGATTAGTCGTTTGT
GAAATGATTAGTGATAAAGGAATTAAATTAAGAAACAAAAAAACCTTAGAAATGCTATAT
ATTGATGAGCGGGAATATCCTTTAAGTGTACAAATTTTTGGTGGAGATAAGGAAACATTA
GTGGAAGCTGCTAAGTTTGTTGAAGAAAATACGAAAGCGGCGATTATTGATATTAACATG
GGCTGCCCTGTCAATAAAATAATTAAAGCTGAAGCTGGTGCGAAATGGTTGCTGGATCCG
AATAAAGTGCATGAGATGGTTCACGCAGTCTCTTCAGCAGTTTCTTTGCCTGTCACTGTA
AAAATGCGAACAGGCTGGGATGAAGATCATCTATATGCTGTAGACAACGCTTTGGCTGCC
GAACAAGCAGGGGCTTCGGCAATTGCTATGCATGGTCGGACGCGTGTCCAAATGTACGAA
GGGACAGCCAACTGGGACGTTTTAAAGGAAGTGAAAAAGCATTTAAGCATTCCTTTTATG
GGAAATGGCGATGTCAAAACGCCTGAAGATGCTAAACGCATGTTAGAATATGTTGGAGCG
GATGGTGTGATGATTGGTCGAGCTGCTTTGGGCAATCCTTGGATGATTCAACGGACGAAA
GAATACTTGGAAACGGGCGAATTGATGCCTGAGCCTTCACCAGCTGAAAAAATCAATATT
GCAAAAGTTCATTTACAACGATTAGTGGATTTAAAAGGTGAAAAAATTGCGGTCCGTGAG
TTTCGCCAACATGCTTCTTACTATCTAAAAGGAATCTCGCGAGCAGCTAAAGTGAAAGTT
GCGATTAACCAAGTTGAAACACAACAAGCAGTTGTCGATTTACTTGATGCCTTTGTAGAG
AAGATTTCCAAAGTTGCTGTAACTACTATAGAAGAA
>CDS_211273-212769 /log_Odds=293.287 /R_value=0.0000000000000000000000000000000000000000000000000000000410522 /input_id=gi|194268102|gb|ABPI01000001.1| /input_comment=Enterococcus faecalis OG1RF chromosome, whole genome shotgun sequence
GTGGCAGAAGAACAACAAGCGCATTTAGAGGATTTAAATGATCAAATGCTCGTGCGCCGC
GAAAAAATGGAAGCTTTACGTGAAGAAGGGATTGATCCTTTCGGTAAACGTTTCGATCGC
ACTCATAATTCAGCAGAACTTCATGAACAATATGATAATCATACAAAAGAAGAACTTAGT
GAAATGAATACAGAAGTCAGCGTTGCTGGACGTATGATGACAAAACGTGGTAAAGGAAAA
GCTGGTTTCGCCCATTTGCAAGACCGTGAAGGCCAAATTCAAATTTATGTTCGGAAGGAC
CAAGTTGGAGACGAAGCCTATGAACTATTTAAACATGCTGACTTAGGCGACTTCTTTGGT
GTGACAGGTCAAGTAATGAAAACCAATACGGGGGAAGTTACTGTTAAAGCTCAAACAATT
ACGTTATTAACTAAAGCTTTGCGTCCATTGCCAGATAAATACCATGGATTAACGAATGTG
GAGCAACGCTATCGTCAACGCTATTTGGATTTAATCAGTAACAAAGAAAGCTTTGATCGT
TTCATGAAACGCAGTCAAATTATTAGCGAAATCCGTCGTTATCTAGATGGCAATGGCTAT
GTCGAAGTAGAAACGCCTGTCTTGCATAACGAAGCAGGAGGAGCTGCTGCTCGTCCATTT
ATCACACACCATAATGCATTAGATATGGACTTATACTTACGCATTGCCCTAGAGTTACAT
TTAAAACGTTTAATTGTCGGTGGCATGGAAAAAGTATATGAAATTGGTCGTGTCTTCCGT
AATGAAGGAATCGATACCACTCATAACCCAGAATTTACAATGCTAGAAGCTTATACCGCT
TATACTGATTATCAAGATGTGATGGATTTAACAGAGGGAATTATTCGTAATGCTACGGAA
AAAGTCTTAGGAACTACTGATATCACGTACGATGGTCAAGCGGTTGACTTAGGAAGTCCT
TTCAAACGTCTACACATGGTAGATGCGGTCAAAGAACAAACGGGCGTAGATTTTTGGCAA
GAGATGACGATAGAAGAAGCCCGTGCGTTGGCTAAAGAACATAATGTTGAAATTACAGAT
GCCATGACAGTCGGTCATATCATTAATGAATTTTTCGAAACATTTGTAGAAGATACGTTG
CAACAACCAACATTTATTTATGGTCACCCAGTAGCTGTTTCACCATTAGCGAAGAAAAAT
CCAGAAGATGGTCGTTTCACTGACCGCTTTGAACTATTTATTATCGGAAAAGAGTTTGCT
AATGCATTTACAGAATTAAATGATCCAATTGACCAACGTGAACGTTTTGAAGAACAAGAA
AAAGAACGGGAACAAGGAAATGATGAAGCACACGGAGTAGATGAAGATTTCATCGAAGCC
TTAGAATATGGCTTGCCACCAACCGGAGGATTAGGTATTGGGATTGATCGACTAGTTATG
TTATTAACTGATGCACAATCAATTCGTGATGTCTTGCTATTCCCAACAATGAGA
>CDS_221668-222438 /log_Odds=76.3743 /R_value=0.000000000000983942 /input_id=gi|194268102|gb|ABPI01000001.1| /input_comment=Enterococcus faecalis OG1RF chromosome, whole genome shotgun sequence
ATGGGCAAAGGAATTGCTTTTAAGAAACGCATTGGTGATTGGGTTCCTGATGAAAGTATC
GATCAAGTTTTTTATTTAGCCAATCAAGAAACATCACTTAAGTTTCAAGAATTGTTAGGA
AATATTCCTTTAGAGATGATGAAACTCTCGGATGACATTATTGTTTATGCAAAATCAACG
TTGAAAAAGAGTTTGAATGATACCATTTATATTTCTCTGACGGATCATTTGTACACAGCT
TTAGAAAGAAAAAAACAAGGAATTGCAATTAAGAATTTATTATTATGGGATATTAAACGT
TTTTTTCCTGAAGAGTACGAAGTAGGAGTAAATGCTTTAAAAATGGTACAAAAGCGCGTA
GGAATGGAATTGTCAACGGATGAGGCAGGTTTTATCGCATTGCACTTGGTAAATGCGGAG
ATGGAGGAAGAAGTCGGTAATATTTACGAATTGACAAAGTTGATGCAAGAGATTACAAAT
ATCGTCAAATACTATTTTAAGGTAAGTTTTGATGAAGACTCTGTTTACTTTTATCGATTT
AGCACACATTTAAAATTTTTCTGTTATCGCTTATTACACCAACGTGAAGTTGTCGAAAAT
GATGATGAAGAACTGTATGCGGTAATTAAAAAGAAATATCTCAACGCCTATCGTTGCGTG
GAAAAGATCAGCTTGTATTTAAATGAGAACTATGACTATCAAGTTTCAAATGAAGAACGC
TTGTACCTAACGATTCACATTGCACGAATTGTACAAACAACGGAACAA
>CDS_222512-224410 /log_Odds=332.959 /R_value=0.000000000000000000000000000000000000000000000000000000000000043702 /input_id=gi|194268102|gb|ABPI01000001.1| /input_comment=Enterococcus faecalis OG1RF chromosome, whole genome shotgun sequence
ATGGGAAAATATCATGAACTAGCAGAAAAAATTGTAAAAAATGTCGGTGGGCAAGAGAAT
ATTAATAGTTTGACACATTGTATCACACGTCTTCGCTTCAAATTAAAAGATGAGAGTCAA
GCGAATGATGATGTCTTAAAAAATATGGACGGTGTGGTAACTGTTATGAAAAGCGGTGGA
CAATACCAAGTCGTTATTGGGAACCATGTTCCAGCCGTTTACGAAGAAGTAGTTAGTATT
GCAGGCTTGTCAGGAGAACGTGAAGAAGAAGCTTCCAGTGGGAATTTATTTGATCGCTTA
ATAGATATTTTAAGTGGTTGTTTCCAACCCTTTTTAGGGGCGTTAGCAGCGGCTGGGATG
GTCAAAGGGTTAAATGCCTTATTGGTTTTCTTAAAGCTCTATACGGCTACGTCAGGGACT
TATACCATGTTAAATGGGATTGGCGATGCAATTTTCTACTTTATGCCAGTTATTTTAGGT
TATACAGCAGCTAAGAAATTCCGGTTGCATCCAATGGTAGGGATCGTGATTGGCGCAGCT
TTATGTTACCCAACGATTCAAGGAAGTGCATTACAAACGGTCTTTGAAACAACAGCGGGT
GCCGGAGCCGCAGCACCATATAATTTATTCGGTTTACCTGCCTATAATACATTTATGGGG
ATCCCTTGGGTCGGTGCGAACTATACAAGTAGTGTCGTACCAATCATCTTCATTATTGCT
TTTGCGGCACAAGTTCAAAAAGTGTTTAAACGTATTATTCCAGAAGTTGTTCAAACGTTC
TTAGTACCGTTTTTCGTCTTGTTGATTGCCTTACCAATTGGTTTCTTAGTAATTGGGCCA
ATCGTTAGCATGCTAACAGATTTATTAAGCGCTGGCTTTACAGCATTAATGAGTTTCTCA
CCAGCTTTGTATGGTTTGATTCTTGGTTTCTTCTGGCAAGTCTTAGTTATTTTTGGTTTA
CATTGGAGCGTTGTGCCATTAGCTATTATGCAAGTGACACAAGAAGGTTCAAGCCAAGTA
TTAACGGGATCATTTGCAGCTAGTTTTGCGCAAACAGCGGTTGTTTTAGCGATGTTCTTC
AAATTGAAAGATAAAAAGTTAAAAGCTTTGTGTCCGCCAGCAATTATCTCTGGTATTTTT
GGTGTAACAGAGCCAGCAATTTATGGAATCACTTTACCAAAAAAATGGCCATTTATTTAT
TCAATGATTGGTGGCGCTGTCGGTGGTTTATATTTGATGATCAACAATGTGACAGCTTAT
ACAATGGGTGGTTTAGGAATTTTCGGTGTGCTAAACTTTATCAATGGTGATGATGCAAGT
GGGATGATTCAGTCCTTTATTGCAATTGCCATTGCAGCGGTCGTTGGTTTTGGTCTAACA
TTCTTCTTCTGGAAAGACGATACAGTTGAGGAAGAAGAAGTGATTATTGATAAAACAACG
ATTAAAAAAGAAAATATTACAAGTCCAGTCAAAGGACGAGTGTTATCTTTAAAAAATGCA
GAGGATCCTGCTTTTGCAAATGGAGCTTTAGGAAATGGGGTCGTGATTGAACCAACGGAA
GGTAAAGTGGTTGCACCCTTTGATGGAACGATTGTCACACTATTCCCAACAAAACATGCA
TTAGGTTTGATTTCAGATAACGGCACAGAATTATTGATTCATATTGGGATTGATACAGTT
CAATTAGAAGGCGAAGGCTTTGAAGCTTTTGTAAAACAAGGTGACCGCGTGAAAAAAGGT
CAAACATTAGTAACCTTTGATTTAGAAGGAATTAAAAAAGCTGGGTTTAGTACACAAATT
CCAATCGTTGTGACGAATACAGCGGATTATTTAGATATTTTGGAAGTCGGCAGTAATGAA
GTTTCAACAAGTGATGATTTGCTGACCGCTTTAATA
>CDS_224434-225864 /log_Odds=238.62 /R_value=0.000000000000000000000000000000000000000000157805 /input_id=gi|194268102|gb|ABPI01000001.1| /input_comment=Enterococcus faecalis OG1RF chromosome, whole genome shotgun sequence
ATGGCATTTAGAAAAGACTTTTTATGGGGTGGCGCAACAGCAGCCAATCAATGTGAAGGC
GGCTATAACGAAGGCGGACGTGGTTTGGCAAACGTCGATTTAGCGCCAACGGGTCCAGAT
CGTTTTCCAGTAATCACTGGTGAAAAGAAAATGTTTAACTTTGATGAGGAACATTTCTAT
CCTGCACAAGAGGCGATTGATATGTATCATCGCTATAAAGAAGATATCGCCTTGTTTGGT
GAAATGGGTTTTAAAACATACCGTTTATCCATTGCTTGGAGTCGAATTTTTCCAATGGGA
GATGAAACAGAGCCGAATGAAGAAGGCTTGAAGTTCTATGAAGACTTATTCAAAGAATGT
CATAAATATGGGATTGAGCCACTAGTAACGATTACACACTTTGACTGCCCAATGCACTTA
GTGGAAGAATATGGCGCTTGGCGTAGTCGTAAGTTAGTAGGTTTCTATGAAAATCTTTGC
CGTGTAATTTTCAACCGATATAAAGGATTAGTCAAATATTGGTTAACATTTAACGAAATT
AATATGATTTTACATGCACCATTTATGGGAGCAGGTCTATACTTTGAAGAAGGCGAAAAC
AAAGAACAAGTGAAATACCAAGCGGCCCATCATGAACTACTAGCAAGTGCAATTGCGACA
AAAATTGCTCATGAGGTAGATCCTGAAAACCAAGTAGGTTGTATGTTAGCGGCTGGTTCC
AACTACGCTTATACTTGTAAACCAGAAGATGTTTTCGCTGCTCGACAAGCAGATCGTGAA
AATTATTTCTTTATTGATGTCCAATCACGTGGGGAATACCCTGCGTATGCTTTAAAAGAA
ATGGCACGTAAAGGTATTCAAATTGAAATGGAAGAAGGCGACGAAGAACTTTTAAAAGAA
CATACGGTGGACTTCATTTCGTTCTCTTATTATTCTTCTCGTGTCACATCAACAGATCCA
GAAATTAATGAACAAACAGCTGGTAACATCTTTGCCTCTGTGAAAAATCCTTATTTAAAA
GCCAGTGAATGGGGTTGGCAAATTGATCCGCTTGGTTTGAGAATTACGATGAATGACTTA
TATGATCGTTATCAAAAACCACTATTCATTGTTGAAAATGGCTTAGGAGCGGTAGACACA
CCAGACGAAAATGGTTATGTAGTCGATGATTATCGTATCGATTATTTGGCGGCGCATATT
CAAGCGATGAAAGATGCCGTTGAACAAGATGGTGTCGACTTGTTAGGCTATACGACTTGG
GGCTGTATTGATTTAGTATCAGCTGGAACAGGTGAAATGAAAAAACGCTATGGCTTTATC
TATGTGGATCGCGATAACGAAGGAAATGGTACGTTAAAACGAAGCAAGAAGAAATCGTTT
GATTGGTACAAAAAAGTAATCGCAACAAATGGTGAAGATTTAAGTAAT
>CDS_225987-227453 /log_Odds=205.743 /R_value=0.00000000000000000000000000000000000141914 /input_id=gi|194268102|gb|ABPI01000001.1| /input_comment=Enterococcus faecalis OG1RF chromosome, whole genome shotgun sequence
ATGGGATTTCCAGAAAATTTTTTATGGGGCGGCGCAACAGCTGCTAACCAATATGAAGGT
GGCTACCTTTCAGGAGGCAAAGGTCTGAGTACATTAGATGCAATTACTGGTGGTAGTCAA
ACAGAACCGCGACGGATTACGTATTTAACTAAAGAGGGCCAAAAAGCTTCGTGTACGCGC
GATCAAGCATTACCCGAAGGAGCGATTGGTTATATCGATGAAGAGTTATACTACCCTAGT
CATGTAGCGACGGACTTTTACCATCATTACGAAGAAGATATCGCCTTATTTGCAGAAATG
GGTTTCAAATGTTTTCGGCTGTCTATCGCCTGGAGCCGGATTTGCCCAAATGGAACAAAA
GAGATTAATGAAGAAGGCTTAGCCTTTTATGATAAAGTTTTTGATGCTTTGCTGCGCAAT
GGAATTGAGCCCGTTGTGACGATTAACCATTTTGATATTCCGATGTATTTGGCCGATGAA
TATGATGGTTGGAAAAATCGTGAAGTGATTGATTTCTTTGTTTTCTTTTGCGAAACCATT
TTTACGCGTTATCAGGATAAAGTGAAGTATTGGATGACTTTTAATGAAATTAATTTTTTA
AGAAGTTGGACGCAAATTGGGATTCACAATAATGATAAACAAAGTAAATATCAAGCAGCG
CATCATCTATTTGTAGCAAGTGCGAAAGCAGTTGAATTAGGACATTCCATCAATCCAGAT
TTCCAAATTGGTATGATGGTGGCTTATATTCCAAGTTATCCTTTGTCCTGCAAACCTGAG
GACGTGATGGCAGCTGTTCAATTTAACCGAGAGCAAGAATTTTATATGGATGTCCAGGCT
AAGGGCTATTATCCAGCGCATAAGCTCAAAGAATTTGAGCGTGAAGGAATGACAATTCAA
ATGGAGTCAGAGGATTTAGCGATTATTCAAAAAGGAACAGTTGATTATATCGGGTTTAGT
TATTATATGTCGACCGTTTCGACTGCTTATCCCGAAGAAGTAAAATATGTCGGAGGCAAC
CAAATGCCTGCGGTTAAAAATCCTTATTTGCAAGAATCTGAATGGGGCTGGGCTGTCGAT
CCTTTAGGGTTAAGAATTTCATTGTGTCAGTTGTCAGATCGTTACAATATGCCATTGTTT
GTGGTTGAAAACGGGTTTGGTGCGGTGGATACATTGCAAGAGGATGGCTCGATTGTCGAC
GATTACCGCATTGATTATTTTAAACAACATATTGAAGCCATGAGAACCGCAGTAGAAGAA
GACGGGGTTAACTTAATTGGTTATACGCCATGGGGTTGTATTGACTTAGTTTCAGCAGGG
ACTGGCGAAATGAAAAAACGTTACGGCTTTATCTATGTAGACATGGATGACCAAGGTCAG
GGAACCTTGAAACGAACTAAGAAAAAATCATTTAATTGGTACAAACAAGTTATCGCTAGT
AATGGTGAAAACTTAACAACTGAG
>CDS_227474-228292 /log_Odds=132.808 /R_value=0.0000000000000000000000218244 /input_id=gi|194268102|gb|ABPI01000001.1| /input_comment=Enterococcus faecalis OG1RF chromosome, whole genome shotgun sequence
ATGAAAAAACGATTGACGATTGTGGGGATGCTTTTTCTGGCCATTTTAGTAATGGTTGGT
TGTGGTAAAAATCAGCAAGCAACGACAAAAGAAAAAGAGACAAAACCTGAAGAACTAACT
CTTTACATTGTGCGCCATGGAAAAACCATGTTAAATACGACGGACCGCGTACAAGGATGG
TCAGATGCGGTCTTAACACCAGAAGGTGAAAAAGTTGTGACAGCAACTGGGATTGGCCTG
AAAGATGTTGCCTTTCAAAATGCATATAGTAGTGATAGTGGCCGCGCCTTGCAAACTGCT
CAACTTATTTTAGATCAAAATAAAGCAGGCAAAGACCTTGAAGTCGTGCGTGACCCAGAT
TTACGTGAATTTAATTTTGGTAGCTATGAAGGGGATTTAAACAAGACAATGTGGCAGGAT
ATTGCTGATGATCAAGGTGTTTCCTTAGAAGAATTTATGAAAAACATGACTCCTGAATCC
TTTGCCAACAGCGTAGCTAAACTGGATCAACAGCGCGAGGAAAGCAAGAATAACTGGCCT
GCAGAAGACTATGCTACAATTACTAAACGTTTGAAAAAAGGCTTAGATAAAATTGTTGCT
ACAGAATCAGCCAATCCCGGGAATGGCAATGTTTTAGTGGTCTCTCATGGCTTGAGTATT
TCAGCGTTGTTAGCAACTTTATTTGATGATTTTAAAGTCCCAGAAGGCGGTTTGAAGAAT
GCTAGTGTTACAACGATTCATTACAAAAATGGCGAGTATACTTTGGATAAAGTCAATGAT
GTCAGCTACTTAGAAGCAGGCGAAAAAGAATCAAAA
>CDS_229376-230119 /log_Odds=74.4454 /R_value=0.00000000000250133 /input_id=gi|194268102|gb|ABPI01000001.1| /input_comment=Enterococcus faecalis OG1RF chromosome, whole genome shotgun sequence
ATGAAAAATAGAACAAAATCACGCTGGAAAAAAATTGTCCTAGGACTTGGGTTTTTTTTA
GTAATCTTAGTCATCGGCCTGACTATTTTTATTAAAAATAGTACGTATCAAGCAACCGAT
TCGGCCTTAAAAATAAGTCAAAGTGCCACGCAAGAAAAAAACTATGATTATTACACAAAC
GGGCAAAAAAATGATACAGCACTGATTTTTTATCCAGGTGCATTGGTTGCGCCCGCTAGT
TATAGTGAATGGGCGCAAGAAGTTGCTACGAAAGGTTACGATGTCTATGTTGTTCATTTT
CCTTTGAATTTAGCGGTTCTTGCACCAAATGCTGCAGAACAAATTATAAAGGATCATCCA
CAACAAAACTTCGTTTTGGCTGGGCATTCTCTGGGTGGTGTGATGGCTAGTCGTTTTGTA
GCGGAAAATGAGCAACGAATCAAAGGCATGATTTATTTAGCCAGCTATCCTGACGAAAAA
GGTGCACTAAACAAGCAAGATCTGCCGGTTCTGTCAATAACAGCCACAAACGATGGTGTT
TTAAATTGGACTAGCTACCAAAAAGCCAAACAGTTTTTGCCAAAAGATACGCAGTATGTA
TCTATCGAAGGTGGGAATCATGCAGGGTTTGGTAATTACGGTGTCCAAAAAGGAGACAAC
AAAGCGACAATTTCTAACGAGCAACAGCAAACAGAAATCAGTCAATTGATTGTAGCGTGG
CTACAATCACGCCCCAATAAA
>CDS_230841-231332 /log_Odds=63.6973 /R_value=0.000000000407693 /input_id=gi|194268102|gb|ABPI01000001.1| /input_comment=Enterococcus faecalis OG1RF chromosome, whole genome shotgun sequence
ATGGCAAAAAAGATTTATTATGCGCAACAAGAATGGCAGAAAGATCACTATTATCTTGGT
GTGACAGACGCTGGACTAGCTTTTGTAGGTTCAGCCAATCAATCGATAGAAGAGCTGAAA
AACTGGTACCCTCAAGCACAATTAGAAGCTTCTGAAGAGAAAACTGCGCCTTATAAAGAA
GCACTAATAAGTTATCTTAACCAACATTCGACAACGTTTGCTTGCCCCATAGACATCGAA
GGAACGCCCTTTCAAAAAGAAGTTTGGCAGGCGTTGCAAGAAATCCCTTATGGTGAGACA
ATGACCTATCAGGAAATTTCAGAAAAAATTGGGCGTCCACGTGCGGTTCGAGCAGTTGGC
ACAGCGATTGGGAAAAATCCTTTATTAATGGTCATTCCTTGCCATCGAGTCATCGGCAGC
AAAGGACAATTAACCGGTTACCGTGGTGGTTTAGCAATGAAACAAGCATTATTAACATTT
GAACAGTCT
>CDS_231345-231857 /log_Odds=59.3671 /R_value=0.00000000279664 /input_id=gi|194268102|gb|ABPI01000001.1| /input_comment=Enterococcus faecalis OG1RF chromosome, whole genome shotgun sequence
ATGAACAACTATCAATGGTATACAGAACAATGGGGAAAACCTACAAGAGAGGATGATTTG
CTGTTTTTATTGTTGACGGTGGGTGTTTTTCAAGTTGGTTTAAGTTGGAAAGCAGCCGCA
GGGAAAAAAGTAGCATTCATGAAAAATTTTTGCCAAATGAAGCCGGAAAAAGTTGCCGCG
CTGTTGCCTGACGAAGTCGATCGAATAGTAGCTGATCCAGATATGATTCGCAATCGGCGC
AAAATTGAAGCAACCATTAAAAATGCGCAAGCAATTTTAAAAGTACAAGAAGAATTTGGC
AGTTTTGCCAATTATCTATGGCAATTTGTAAAAAACGTCCCCGTTTTATCTATTTATGAA
GAAGCATACCAAGTCCCGCGCACACAGCTTTTGTCAGATAACGTAGCAAAAGACTTAAAA
AAAAGAGGATTTTCTTTTGTAGGTCCGATTGTCACCAATATGTTTCTGAAAGCTAGTGGG
ATTATCCAGGTGGAAATTTTAAATCCAGAA
>CDS_231870-232544 /log_Odds=92.9929 /R_value=0.00000000000000156227 /input_id=gi|194268102|gb|ABPI01000001.1| /input_comment=Enterococcus faecalis OG1RF chromosome, whole genome shotgun sequence
ATGTTTGAAAATGAATCTCTTAGTTTTGAAGAACAAACAATTATTCAAGCAGCAGCGCGT
TATGTTCAACAAGAATTAGCCAACGAAGCAAGTGGCCATGACTGGTGGCATATTTATCGG
GTGACACAATTAGCAAAAACAATTGCAGAGAAAGAACAAGCAAATTTATTTTTATGTATA
TTAACAGCATTGTTACATGATATTGGCGATGAAAAATTTAACGAAAGTGAAGAGGCTGGC
TTGCTAAAGGTGCAACAATGGTTGGAAGCAAATAACGTATCAACAGAGCAAACGAATCAC
ATCCTTTCCATTATTGCTAATATGTCCTTTAAAGGAGGAAATACTGGGAAAACAGTCACT
ACATTAGAAGGAAAAGTGGTCCAGGATGCGGATCGACTAGATGCCATCGGCGCAATTGGA
ATTGCACGGGTGATGGCTTATTCGGGAAATAAAGGCCGTTTAATTCACGATCCTCATAAA
CAACCTCGTGAACAGTTAACCCAAGAAGAATACCGGAATGGGGAAGATACTGCTATTATG
CATTTTTATGAGAAACTTTTAAAGTTAAAGGAACAAATGAATACAAATTATGGTCGCTTA
TTGGCGGAAAAGCGTCATCAATTTATGGAACTTTATCTGGAGGAATTTTATCAAGAGTGG
GATGGACACCGA
>CDS_232687-233622 /log_Odds=131.379 /R_value=0.000000000000000000000116219 /input_id=gi|194268102|gb|ABPI01000001.1| /input_comment=Enterococcus faecalis OG1RF chromosome, whole genome shotgun sequence
ATGGAGACAAAAAAATCGAGTGGCATGTTTGCAGTTATTGCCGCACTGATTGCGAATATT
TTAGTAGCGATTAGTAAATTTGTTGGTTTTGCTTTAAGTGGTAGTACCGCTATGATGAAT
GAAAGTATCCACAGTGTCGTGGACTGTAGTAATCAGGTGTTATTACTTTTTGGGAATAAG
CGCGCTTCTCGTGGGCAAAGTGCGTTACATCAATTTGGAGAAGGCCGTGCAAAATACTTT
TTTAGTACAATTGTTGCAACGATGCTCTTTTTTGGTGGGGGCGCGTTAGGCGTAATGGAG
GCTATTCAGAAGTTACTGCATCCCTCTCATGAAGTAGAAAATGTGGCTATTGTCATTGGT
ATTTTAATTTTTGGTTTGCTTGTGGAAGGTAGCTCTTTGCGTGTAGCGATGAAAGAAATC
AAAGAATTGAATACAGAGAAGTTATCGCTCTTAAAATTTTTGCGAGAAAGTCGTCACAGT
GAAATTTTAATTATTTTTACGGAAGACTTTTGTGCGGTTATTGGTTTGTGTTTAGCTTTG
GTGGGAACCCTTTTAACAATGGTAACTGGGATTGCTGCATTTGATGCTATCAGTGGTTTA
CTGATTGGTTTACTATTAATGTGTGCAGCCATTTTCTTAGCGAAAGAATTTTATAGTTTG
ATTATAGGAGAAAGTGTGACCGCTACAGATTTAGCAAAAATTAAAACCGCATTTGATCGG
GCGGATGTTGAAAAACTAATTGATGTAAAGACCGTTCATTTAGGTCCAACTGAAATTTTA
GTAGCGGCAAAAATTGATGTGGTAGAACCAATGGAAGAAGATGCACCTGATGTTGTGAAT
GCGATTGAACGAGACATTCGCAGTAAAATGCCTGATAAAAAAATCTATATCTATATTGAA
GTTGACGATTATGATGTGAATTACGTTCGTAAA
>CDS_233667-234065 /log_Odds=43.1742 /R_value=0.00000244972 /input_id=gi|194268102|gb|ABPI01000001.1| /input_comment=Enterococcus faecalis OG1RF chromosome, whole genome shotgun sequence
ATGCAAGAGGCAATTATAACAAGTACAGTAGATTTAACCAGTGGTGGTTGCAACGCCTGT
GGTTTAGTGGAAGATACCGTCTACACATTAGCAATGAATGGAGTGGACATTCCGTTAGAT
GGCTTGACAGTTGCTCATCTAGTTTCTGCTGTTGTTGCCAGAAATGGATTTAAACAGGAG
CTGCAAATGGATATGCTAGATGACGAATATATCCTTTATCGAAAAGAAGACACAGCAGTA
ACATTTAAAGAAGCGTACAATCATTTAAGCTACGATAACGGTTCTGAAAAAATCCAATCT
AAAAATAAACTGGAAGATTTACCAAAACTTTTTGAACAAGTCAATCAAATCCTAACAACT
GTTTTTGGAATTGAAACTGTCAATTTTATTATAGAA
>CDS_235213-236451 /log_Odds=202.311 /R_value=0.0000000000000000000000000000000000016947 /input_id=gi|194268102|gb|ABPI01000001.1| /input_comment=Enterococcus faecalis OG1RF chromosome, whole genome shotgun sequence
ATGAAAAGAGTGGTCATAACCGGCATGGGTGCCGTAACACCATTAGGCAATACCGTAAAA
GAATTTTGGCATAATCTAGTGGATGGCAAGCTAGGAATTGGCAAAATTACTAAATTTGAT
TCTGAAGATACTGGGGTGGCTTTGGCTGGTGAAGTGAAAGAGTTTGACCCAAGTGCTGTT
TTAGAACGCAAAGAGCAAAAAAGAATGGACTTATTTTCTCAATATGGCTTGGTCGCTGCT
TTAGAAGCGTGGGAAATGAGTGGTTTAACAGAAGCAACGATTGACCCGACTCGTTTAGGT
GTGATTGTCGGTAGTGGGATTGGCGGAATGACTACCTTACAAGACCAAGTACGGGTAATG
GATAAAAAAGGCGCAAAACGCGTAACACCATTTTTCGTGCCCATGGTAATTGCTAATATG
GCAGCGGGAAATATTTCGATTCGTTTAGGTGCAAAAGGACCTTCTCAAACTATCGTGACT
GCTTGTGCTTCTGCGACGAATGCGATTGGTGAAGCTTTTCGCACGATTAAATATGGTTTA
GCGGACATGATGGTAACTGGTGGGACAGAAGCCACAGTATGTGAAATTGGGATTGCAGGC
TTTGCAGCATTGAATGCTTTAAATACAACAGAAGATGCGACTCGGGCTTCGATTCCTTTT
GATAAAGAACGAAAAGGTTTTGTGATGGGTGAAGGCGCAGGAATGCTGGTTTTAGAAGAA
CTCGAGCATGCACAGAAACGTGGCGCAACTATCTACGGCGAAATTGTTGGCTATGGCAGC
AACTGTGATGCTAGCCACATGACCGCTCCTTTAAAAGACGGTAGTGGCGCGGCGGCTGCG
ATGGAAATGGCGATTGCGGAAGCAGGGATTACGCCGGAACAAATTGGGTATATCAATGCT
CATGGTACGTCAACCCCAGCGAATGACGCTGCGGAAACAACGGCCATCAAACGTGTCTTT
GGTGAGCGAGCATCGCAAATTCCAATTTCAAGTACAAAGAGTATGACTGGACATTTATTG
GGCGCGGCTGGCGGTATCGAAGCGATTGCTTGTGTACAAACATTGCAAGAAGGAAAAGCT
CATCCGACAGTAGGCTACCAAGTTGCTGATCCAGATTGTGATTTAGATTATGTCACAGAA
GGTGCACGTGACATTACAGCGGACTATACAATTAGTAATTCGTTTGGCTTTGGTGGCCAT
AATGGTGTAATTTGCTTGAAGAAATGGGAGGAAAAC
>CDS_236453-236887 /log_Odds=69.2626 /R_value=0.0000000000137055 /input_id=gi|194268102|gb|ABPI01000001.1| /input_comment=Enterococcus faecalis OG1RF chromosome, whole genome shotgun sequence
ATGAAAAAAGTAATGACTGCAACAGAAATTATGGAAATGATTCCTAATCGCTATCCGATT
TGTTATATTGATTATGTGGATGAAATTATTCCAAATGAAAAGATTATTGCAACAAAAAAT
GTAACAATTAACGAAGAATTTTTCCAAGGACATTTCCCTGGAAATCCAACAATGCCAGGC
GTTTTGATTATTGAAGCATTGGCACAAGTAGGTTCGATTTTAATCTTAAAAATGGATCAA
TTTGAAGGTGAAACAGCCTATATTGGCGGTATCAACAAAGCCAAATTCCGTCAAAAAGTG
GTCCCTGGTGATGTCTTGAAATTACATTTTGAAATCGTCAAATTACGTGACTTTGTCGGC
ATCGGCAAAGCGACTGCTTACGTGGAAGATAAAAAGGTCTGCGAATGTGAATTGACGTTT
ATTGTGGGACGA
>CDS_237032-238000 /log_Odds=141.314 /R_value=0.0000000000000000000000013884 /input_id=gi|194268102|gb|ABPI01000001.1| /input_comment=Enterococcus faecalis OG1RF chromosome, whole genome shotgun sequence
ATGAGTAAAACAATTTACAGGAGGGTTTTTCTTTTGGATATTTCAGTAGAGTTTTCGGGA
CATAAATTGGCGAATGTGTTAATGAACGCATCAGGTATTCATTGTATGACAATTAAGGAA
ATGGACGAGTTAGCGGCTTCTCAAGCAGGTGCTTTTGTCGCTAAGACGGCAACACCTAAT
CCTCGTCAGGGCAATGAGGAACCACGGTATTTTGATACACTATTAGGAAGTATTAACTCA
ATGGGCTTGCCTAATTTAGGGATTGATTATTATTTAGATTATCAGATTGTACGTCAAAAG
GAATTTCCTGAGGAGTTACGCTTTTTATCTGTATCTGGTATGAATTATGAGGAAAATATC
GCTATTTTAAAAAAAGTGCAAGAAAGTGAATACACAGGAGTGACAGAATTTAATTTGTCT
TGTCCCAATTTGCCTGGTAAACCGCAAATTGCTTATGATTTTGAATTAACAGAAAAGCTT
TTAACAGAAGTTTTCCAATTTTTTACTAAACCATTAGGTGTAAAATTACCCCCATTTTTT
GATATTGCACATTTTGACGCAATGGCTGAAATTTTAAATAAATTCCCTTTAGTATACGTG
AATAGTATTAATAGCATCGGTAATGGTTTATATATTGACAGTGACAAGGAAGAAGTGGTC
ATTAAACCAAAAGGAGGCTTCGGTGGACTGGGCGGCGAATATGTCAAACCAACAGCGTTA
GCCAATGTTCGTGCGTTTGCGCAACGTTTGAAACCAGAAATCAAAATTATTGGAACGGGC
GGTATTACATGTGGAAAAGATGTTTTTGAGCATCTTTTATGTGGTGCGACATTAGTACAA
GTTGGCACACAATTGCATCAAGAAGGTCCACAAGTTTTTGCGCGTCTAGCCAAAGAATTA
CAAGAAATCATGGCAGCAAAAGGTTATGAAAGTATTGAAGAATTTCGTGGGAAATTGAAA
GAGATG
>CDS_239187-239747 /log_Odds=101.881 /R_value=0.00000000000000000302765 /input_id=gi|194268102|gb|ABPI01000001.1| /input_comment=Enterococcus faecalis OG1RF chromosome, whole genome shotgun sequence
ATGATTGCAGCAAGCGATTTAAAAGCCGGTATGACTTTTGAGCAAGACGGCAAATTAATT
AAAGTAATGGAAGCTAGCCACCACAAACCAGGTAAAGGTAACACGGTTATGCGTATGAAA
TTAAAAGATGTTCGTACGGGTTCAACAACAGATACAACAATGCGCCCAGATGAAAAAGTG
AAAAAAGCGCACATCGATACAAAACCGGTTCAATATTTATACAGCCAAGATGATATGGCT
ATTTTCATGGATTTAGAAACATATGAACAATATGAAGTACCAACTGCTTTAATTGAAGAA
GAACTAAAATATTTATTAGAAAATATGGAAGTAAAAATTCAATTTTATGGTGAAGAAGTC
ATTGGTTTAACTTTACCAACAACGGTAATCTTACGTGTTGCTGAAACACAACCTTCAATC
AAAGGCGCAACAGTAACTGGTTCTGGTAAACCCGCTACAATGGAAACAGGATTAGTTGTT
AACGTTCCAGATTTTGTTGAAGCAGACGAATTATTAGAAATCAATACTGCGGAAGGTACG
TATTTAAAACGTGCTAAA
>CDS_240144-241061 /log_Odds=120.549 /R_value=0.0000000000000000000135902 /input_id=gi|194268102|gb|ABPI01000001.1| /input_comment=Enterococcus faecalis OG1RF chromosome, whole genome shotgun sequence
ATGATTTTTCAGTCAATTTTAGACACAATCGGAGCAACACCATTATTTGAATTTACAAGT
GAACAATATCCTATGCCAGAAGGCACTAAAATTTATGCGAAACTAGAATATTTGAATCCA
GGTGGCAGTGTCAAAGATCGGCTTGGTGTGCATCTTCTCAAAGAAGCAATGAAAACGGGA
AAGATAAATCAAGCCACAACAATTATTGAACCGACAGCGGGGAATACAGGGATTGGACTT
GCATTAGCTGCCAGTCAACTGGGCCTCAAGACAATCTTTGTTGTGCCAGAAAAATTTAGT
CAGGAAAAACAACAGCTGATGCAAGCGTTAGGTGCTAAAATTGTCCCTTCGCCAACAGAG
CAAGGGATTGTCGGAGCGATAATTAGTGCTCAAGACTTAGCCAAGGAAATTCCTAATAGT
TACGTGCCGTTACAATTTGAAAATCCGGATAATCCTGCTGCTTACTACGAAGGATTAGGA
CCTGAAATTGTTCAAGACCTAGGCGGGAAGATTACTAGCTTTGTCGCAGGTTTAGGCAGT
GGTGGAACGTTTGCAGGTGTTGGCAGATATCTCAAAGAACAAAATAGTAAGACGCAATTA
TGGGGCGTGGAGCCAGAAGGTTCGATTTTAAATGGCGGACCTGCACACGGACATGAAATC
GAAGGCATTGGCGTGGAGTTCGTGCCGCCTTTTCTTAAACAGATTCCTGTGGACGGCTTT
TATACCATTTCAGACGAGGATGGTTTTTTCTGGGTCAAACAATTAGCCAAGAAAAGCGCT
TTGCTGGTGGGAAGCTCCAGCGGCGCAGCATTTGCGGCGGCATTAAGAGAGGCGCGCCGC
TTACCAGCAGGCAGCACAATTGTAACTATTTTTCCTGACGGTAGTGACCGTTATTTATCA
AAAAATATTTATTCT
>CDS_241075-242211 /log_Odds=187.078 /R_value=0.00000000000000000000000000000000114172 /input_id=gi|194268102|gb|ABPI01000001.1| /input_comment=Enterococcus faecalis OG1RF chromosome, whole genome shotgun sequence
ATGAAATTCAATACCAAATTAATTCATGGCGGCATTAGTAAAGATACAACAACAGGTGCA
GTGAGTGTTCCTATTTATCAAACGTCAACCTTTGAACAAAATGGCGTGGGCCAGCCAAAA
GAATATGAATATTCTCGTTCAGGTAATCCCACACGTCACGCGTTAGAAACCTTAATCGCT
GAGTTAGAAGGTGGGAGCCATGGCTTTGCGTTTAGCTCAGGCTTAGCTGGTATCCATGCA
ATCATTTCTATGTTTGGACCCGAAGATCATATTTTATTAGGTGACGATGTCTATGGGGGG
AGTTTCCGTTTATTGGATAAAGTATTTGTAGCAAATGGGTTAAGCTACACGATTGTAAAC
GCCAGCGACTTATCAACAATTGAAGCCGCAATTCAGCCAAATACAAAAGCCTTGTTTTTG
GAAACACCAAGTAATCCACTGTTAAAAATTACAGATATTGAAGCGGCAGCTAAGCTTGCT
AAAAAACATCAGTTGTTAACTATTGTCGATAATACATTTGCGACGCCTTATTTTCAACGG
CCGTTAGCGTTAGGTGCTGATATTGTCGTTCACAGCGGGACAAAATATTTAGGGGGCCAT
AGTGATGTAGTCTCTGGTTTAGTCGTAACGAATCATCCAGAAAGCGCAGAAAAGATTGCC
TTTTTACAAAATGCGATTGGTGCTGTTCTAGGACCACATGATGGTTGGCTGGTCCAACGT
AGTTTAAAAACATTAGGCGTCCGGATGGCAGCGCACGCCCAAAATGCTCAAAAAATTGCA
GAATTTTTAGAAGCGCATCCAGCGGTAGCAACGGTGTATTATCCAGGACTAGCGAGTCAT
CCTGGTCACGAAATTGCGCAAAAACAGATGTCGGGATTTAGTGGCATGATTTCTTTTGAA
TTAGCCAAGGATGAGCAAGTCGTTCCTTTCGTAGAAGCGTTGGAAATTTTTACTTTAGCG
GAAAGTTTAGGTGGCGTAGAAAGTTTAATTGAAGTACCTGCCATTATGACTCACGCATCT
ATTCCCAAAGAAAATCGTGAAGCTGTGGGAATTAAAGATGGACTCATTCGTTTATCTGTA
GGAATTGAAGCAGTCGAAGATTTATTGGCTGATTTAGAAAAGGGATTACAAGCA
>CDS_246221-246763 /log_Odds=67.2868 /R_value=0.0000000000979064 /input_id=gi|194268102|gb|ABPI01000001.1| /input_comment=Enterococcus faecalis OG1RF chromosome, whole genome shotgun sequence
GTGGCACGGGAAGTAATTTTATTTATTGCAGCGAGTATTGATGGTTTCATTGCGGACAAA
GCGGGCGGTGTTGCTTGGTTAGAAGAGAATATTCGTGGCGATGAAGAAGATCGTAGTTAC
GATGAAATGTATGAAAAAATAGACACTGTGGTAATGGGGCGGACTACTTATGATCAAGTG
ACACAAGAATTGTCCCCAGATGTGTATTTTTATGAAGACAAGCATTCTTATATCATTACC
TCTCATCCAGAACCATCAACTGCTTCAAGAACTTTTACCAAGGAAGATCCAGTCACATTA
ATTCGTCGTCTCAAAGAAGAAGACGGCGCGGGAATTTGGATTGTTGGAGGCCCAAAAGTG
GTTCAACCGCTTTTGGCAGCTGATTTAATTGATACCTTCATTTTGACGACAATACCACTG
TTTCTGGGTGAGGGCATTGCTCTATACGAGACAATGGCTCAATCAATCCCAGTTCGTTTA
AAACAGGTTTATCAAAAAAATGAGTTGGTTTATTCGATTTATCAACGTGAAAACAAAAAT
>CDS_246895-248262 /log_Odds=164.457 /R_value=0.0000000000000000000000000000553575 /input_id=gi|194268102|gb|ABPI01000001.1| /input_comment=Enterococcus faecalis OG1RF chromosome, whole genome shotgun sequence
ATGAAACATCAGATCAAAAGAAGGTTGTATATTTCACCTGTTCAAACAATTGTCTTAGGC
TTTTTTCTATTAATTGTTGTAGGCACAATCTTATTAATGATGCCTTTTTCTGCACAAGCT
GGACAAAAAACGCAATGGATTGATGCTTTTTTCGTGGCAACTTCCGCCGTCTGTGTTACA
GGGCTTTCGCCTTTGAATACGGCGGAACATTGGAGTCCTATCGGGCAAGTTATTATTATG
ATTTTGATTGAATTAGGCGGCTTAGGCTTTTTAACCGTTGCCACGATTTTCTTTAGTTTG
CTGCGGAAAAAAGCGTCACTAAGTGTACGGATGTTGTATCAAGAAGCTTTAAATGTTAGT
GAAGTTTCCGGAGTTTTTCGTTTAATGAAATATATTATGAAGTTTGCGGCCATTATTCAA
TTACTTGGAGCCTTCTTGTTGTCCTTTCAATTTGTGCCAACATTTGGGTGGAAAAAAGGG
TTGTTTTTTAGTCTCTTCCATGCCGTTTCGGCATTTTGTAATGCTGGCTTTGATTTGCTA
GGGGATAGTATGGTTCCTTATCAAAATTCGCCTTATCTTTTACTAGTTATTAGCTTTTTA
ATTATAGCTGGCGGCTTAGGATTTATTGTGTGGCGCGATATTTTTGCAATGATTAAAGGC
TATAAAAATAAAATTAAGCACCGTGTTAGTATTCATACACGCCTTGCTTTAACGGTGACC
GCCACCTTTTTAGTCTTAGGGACCGTTATTTTTTACATTTCAGAATATCGCCATTTTCCA
GCTGACATGTCTTTTTGGCAGCGTCTTGTCAACAGTTGGTTCTTGTCGGTTACACCAAGA
ACGGCTGGCTTTTATTCAGTTGATTATTTGAAAATGAGTAATCCAGGCCTGATTGTCACG
ATTTTGTGGATGTTTATTGGTGGCACTTCAGGATCAACCGCTGGCGGCTTGAAAACCACT
ACGTTTGGTGTGTTATTTTTACAATTTCGTGCAATTTTTAAAGGGAAACAGCGAGTGGAA
TTCCATGAACGCACAATTCCTGAGCGAGTAGTGCTCCAAGCGTTTACTTTGTTCTTCTTG
GCAACTTTTTTATGTGTAACTGCTTCGGTTATTCTCTCGTTTACAGAAACATTACCTTTA
AAAAACGGGATTGAGTATATCGTTTTTGAAGTGATTTCTGCATTTGGAACGGTCGGTTTA
ACAATGGGGTTAACACCAGATTTAACTGTTTTTGGTAAACTGGTGATTATTTTTCTAATG
TTCGTCGGTCGTGTGGGTGTGTACACGGTGTTATTGTCATTAATTAAGAAAGGCTTGGAA
AGTCAGTCGAAAGTTCAATATCCAAAAGAATCAGTGATGATTGGT
>CDS_248283-249446 /log_Odds=205.626 /R_value=0.0000000000000000000000000000000000000952146 /input_id=gi|194268102|gb|ABPI01000001.1| /input_comment=Enterococcus faecalis OG1RF chromosome, whole genome shotgun sequence
ATGGAATTTTTAGGTATTTTATGTTTGATTTTAATTACAACGACTTTAGCAGGTGTTGCT
TGTAAAAGAGTAGGAATTCCTGCAGTAATTGGGCAATTGCTAGTAGGGATTGTGTTAGGT
CCAGCGATGTTAAATATTGTGCATCAAGATGTGTTTGTGCATGACTTTTCAGAAATTGGT
GTCATTATGCTGATGTTTATTGCTGGAATGGAATGTGAATTGGAATTATTGAAAAAATAT
GCGAAACCTAGTGTCATGGTCGCTATTTTGGGGATCGTTTTACCGGTTGGTTTTACTATG
TTGATTGGTCAGCTGTTTGCTTTTTCTTGGAAAGAAGCTTTTTTCCTTGGGTTAGTTTTA
GCAGCAACGTCGGTCAGCATTTCAGTAGAAGTATTAAGAGAGTTGAATGTTTTAAGTAGT
AAAGAAGGTGCAACGATTCTTGGGGCTTCCGTCGTTGACGATATCGTGGTCGTGATTATT
TTAAGTGTCGCTGTCGGCATGATTGGTGCAAGTACAGGCGGCAATACAGAAGTCAGCTTT
ATTGTTAAGTTAATTGAACAAGGCTTATTCTTTATTGGGATTTTCTTTTTGGTCCGCTTT
ATCGCTCCCTATTTACTACGTTTAAGTCAAAAAATGAACATTGGGTCGTCTGTTATTATC
ATGTCATTGATTATCTGTTTGGGCATGGCTTATTTGGCTGATTTAGTTGGTTTAAGTTCT
GTCGTAGGTGCCTTTTTTGCAGGGATTGCTGTGGGACAAACGGATGCAAAAACAGAAATT
GATTTCAATATTGAAGCTATTGGCTATGCCGTGTTTATTCCCGTCTTCTTTGCCAGCATT
GGCTTATCAGTGACATTTAACACGTTAGGAAAAGATTTACCTTTTATTTTGGTAATGACG
ATTATGGCGATTTTAACGAAATTACTGGGCGGCGCCTGGGGAGCGAAAATGGTTGGTTTC
TCCAATACAAGTTCTTTAATGGTCGGTGCTGGGATGGTTTCGCGTGGGGAAATGGCATTA
ATCATTGCGCAAATTGGCTACCAATCTAAATTACTTTCAGAAGCGTATTATACGAGCATG
ATTGTGGTAATTATCTTAACGACCTTAGTTGCACCGTTCTTATTGAAATACTTTGTTAAA
AAACAAGAATCTGCGTTGCAA
>CDS_249574-250014 /log_Odds=55.1019 /R_value=0.0000000155016 /input_id=gi|194268102|gb|ABPI01000001.1| /input_comment=Enterococcus faecalis OG1RF chromosome, whole genome shotgun sequence
ATGGCAAAAGATAAATTAGCGACAATTACTGATGCAGAGTGGGAAGTCATGCGGGTTATT
TGGACCCAAGGCAAAACCACGAGTCGTGAAGTGCATACACTTTTAAATGAGAAGAAAGAA
TGGAAATCAACGACCGTCAAGACGTTACTAAGTCGTTTAACAGATAAAGGGTTAGTTGGA
ACGGAGAAAGTAGGCAATAAATATATTTATTATCCGCTAGTAGAAGAACGTCGGAGCGTT
GAAACGGTGGCAGATGAACTTTTAGCCAAAGTGTGCAGCCGTAAAGTTGGTTCCGTGGTG
GAAACAATTTTAACAGAGAGTCAGTTGAGTTATGACGATTTGGATCGATTAGAGGAACTC
TTGAAAGAGAAGCGCAAGACGGCGGTTGAATCCGTCCCTTGCAACTGTATTCCTGGTCAA
TGCCAATGTCATTTAATT
>CDS_250030-252516 /log_Odds=386.248 /R_value=0.0000000000000000000000000000000000000000000000000000000000000000000000520233 /input_id=gi|194268102|gb|ABPI01000001.1| /input_comment=Enterococcus faecalis OG1RF chromosome, whole genome shotgun sequence
ATGGAAAGTAAAACGTTTGATATTGAAGGGATGAGCTGTGCTTCCTGTGCCCAAACGATT
GAAAAGGCTACGACGAAGTTACCTGGGATGGCAAAGGCAAGTGTCAATTTAGCTACGGAA
AAATTAAGTGTCACGTATGATCAGACGGCAGTCACAGAAGAAGAAATTAAGGAAGCTGTG
TCAGATGCTGGCTACAAGGCGATTAGCCCAGCCCAGCAACGAACGTTTGCGATTGAAGGA
ATGAGTTGTGCTTCCTGTGCCCAAACGATTGAAAAAGCTGTGAACCAATTATCTGGTGTT
CAACAAGCGATTGTTAATTTAGCCACGGAAAAACTGGTGGTTAGTTATGACGACCATCAA
GTAACGAGTGCTGAAATTATCAAAGCAGTTACGGATGCAGGTTATCAAGCGACAGAAGAA
GTCGCTGCAGGTGCAACAGCGGACCAAGATCGTGAAAAGAAACAAAAACATATTGCTGAG
ATGTGGCAACGTTTTTGGATCTCAGCGGTGTTTACAGTGCCCCTTCTTTATATTGCGATG
GGACATATGGTAGGCTTACCATTGCCGGCTTTTTTGAATCCAATGACACATGCGACGACC
TTTGCAATGGTTCAATTGATTTTGACGTTACCCGTTCTATATGTCGGCAGAGAATTTTTC
ACAGTTGGTTTTAAAGCGTTATTTAAAGGGCATCCGAATATGTTTTCTTTGGTAGCTTTA
GGAACCAGTGCTGCTTTTGTGTATAGTTTATATGGCACAGTCATGATATTTTTAGGAGAC
ACAAGTTTTACAATGGCTCTTTATTATGAATCAGCGGGTGTTATTTTAACTTTAATTACA
TTAGGAAAATATTTCGAAGCTGTTTCAAAAGGGAAAACCTCAGATGCGATAAAAAAATTA
ATGGGTTTGGCGCCGAAAACTGCTCATATTTTACGTGATGGCGCAGAAATTGAAGTGCCA
GTTGATGCTGTTCAGTTGGATGACATTGTGATTGTTCGCCCAGGAGATAAAATCCCTGTT
GATGGAGTGATTGTTTCAGGCAGTAGTTCTGTGGATGAAGCCATGTTAACGGGCGAAAGT
TTGCCTGTTGAAAAGAAAGTCGGTGATGCAGTAATTGGTGCTAGCATCAATAAAAATGGC
AGCTTTCAATTCAAGGCGACAAAAGTGGGGAAAGAGACGGCCCTTGCCCAAATCATTCAA
TTAGTAGAAGATGCGCAAGGCTCAAAAGCGCCGATTGCACAATTAGCTGATAAAATTTCG
GGTGTTTTTGTCCCAATCGTCATTGGTTTGGCTGTTCTTTCTGGCTTGGCTTGGTTCTTT
TTAGGACAAGAGTCATGGATTTTCGCTTTGACAATTACTATTTCTGTGTTAGTGATTGCT
TGTCCTTGTGCGCTCGGCTTGGCAACGCCGACTGCGATTATGGTGGGAACAGGTAAGGGT
GCTGAAAATGGCGTTTTAATTAAAAGTGGGGATGCTTTAGAAACCACTCACAAAATTCAA
ACAATCGTGTTTGATAAAACAGGAACTATTACAGAAGGCAAACCGGTGGTTACGGATATT
TTAGTTGCTGATTCAGCACTTTCAGAAGCTGAGTTACTAACATTAGCAGCTTCTGCAGAA
CAAGGATCAGAACACCCCCTAGGTGAAGCAATTGTGGGAGCGGCTAAAGAACGTCAATTG
CCATTAGCAGAAGGAAGCGATTTTTCAGCGATTCCAGGTCACGGCATCCGTGTGACAGTC
AACGAACGAGTCCTACTTTTGGGCAATATAAAATTAATGAAAGAAGAAGGCATTGAGCTA
TCAACGTTTGTTCAACAAGCGGATCGTTTGGCAGAAGAAGGGAAAACCCCAATGTTTGTG
GCAAAAGATGGTTCGTTTGCGGGTATCATTGCGGTAGCAGATACTGTGAAGGATAGCAGT
CAAACAGCCATTGCACGTTTGCATAAAATGGGGATCGAAGCCGTGATGATTACGGGAGAC
AACAAGCGTACTGCAGAGGCGATTGCGAAACAAGTAGGTATCGATCGTGTCTTAAGTGAA
GTTTTACCAGAAGATAAAGCGTTAGAAGTGAAAAAACTACAAGCAGAAGGCAAAAAAGTT
GCGATGGTGGGTGACGGTATTAATGATGCACCAGCACTTGCCCAAGCGGATGTGGGGATT
GCTATTGGTTCAGGCACAGATGTTGCAATGGAATCGGCCGATATTGTGCTAATGCGTAGT
GATTTAATGGATGTGCCTACAGCAGTTGAATTAAGTAAAGCGACCATCAAAAACATCAAA
GAAAATCTTTTCTGGGCATTTGCCTATAATACATTAGGTATTCCAGTGGCTATGGGTGTG
TTACACTTATTTGGTGGACCTTTGTTAAGTCCGATGATTGCAGCAGCAGCTATGAGTTTT
AGTTCAGTCTCTGTCTTACTAAACGCCTTACGCTTAAAAGGATTTAAACCTTCGACGGTG
AAAAAAACTAGTGGAAGTCAAAAA
>CDS_252538-252744 /log_Odds=26.7211 /R_value=0.000977538 /input_id=gi|194268102|gb|ABPI01000001.1| /input_comment=Enterococcus faecalis OG1RF chromosome, whole genome shotgun sequence
ATGGAAAAAACAGTAAAAATTGATGGGATGAAATGTGATGGCTGTGTTCAAGCGGTCACT
GAAAAATTTAGTGGAATTGACGGCGTAACGAATGTTGCGGTTCACTTGGCAGATCAAACA
GCCGTTGTGACAGCAGATCGTGAAGTAAGCCAGGATGAACTGAATACCACGTTGGCAGAT
ACAAAATTTAAGGTTGTCAGCGAA
>CDS_254698-256026 /log_Odds=187.311 /R_value=0.00000000000000000000000000000000404558 /input_id=gi|194268102|gb|ABPI01000001.1| /input_comment=Enterococcus faecalis OG1RF chromosome, whole genome shotgun sequence
ATGACAGCAATTGAACCAAAATTAACAGAGAAATTCCATCAAGATTTCTTGAACAATAAT
AAACAAAATGCCTTACAACGTAGTGTAGTAAAAAATGGTATCAGCGCTTCAGGTGAATCT
GTACAAGGAGCCGTGAATAACGTACCCGTCTTTTCAGTCGACTTAGCTACTGGAAAAGTG
GCCAATCAAAAACAAAGCGGTCGCTGCTGGATGTTTGCGGCATTAAATACATTTAGACAT
AGAATGTTAAATGCGTTTCAATTAAAAGATTTTGAATTATCACAAAACTATACATTTTTC
TGGGATAAATATGAAAAATCAAATTATTTCTATGAAAATATTATTGCAACAGCCGATCAA
CCGTTGACTAGTCGTAAAGTGGCCTTTTTATTAGCTACACCACAACAAGATGGTGGGCAA
TGGGATATGATCGTTTCAATTTTTGATAAATATGGCGTAGTGCCTAAAACGGCAATGCCT
GAAAGCAGCAACAGTTCCAATTCACGTGATTTAAACAACTATTTAAATAAAAAATTACGC
AAAGATGCAACAATTTTACGTAGTTTAATTGAAAAAGGCGCTTCTGCTGAAGAAGTCCAA
AAAAACAAAGAAGCAATGTTACAAGAAATTTATAATTTCTTAGCAATCTCTTTAGGAACG
CCGCCAGAAACCTTTGATTTTGAATACCGTGACGAAGAAAAAAATTATCATTTGGATCAA
AATCTAACACCGCAAACATTCTTTGAAAAATACGTTGGCGTTAATTTACATGATTATGTA
AGTATTATTAATGCTCCTACAGAAGATAAACCCTTCAACAAAACATACACTGTTGAAATG
TTAGGGAATGTTGTTGGCGGCAAAGAAGTTAAATATTTAAATGTAGAAATGGCTGCTTTC
AAAAAATTAGCTGCTGCACAATTGGAACAAGGCGAATCTGTTTGGTTTGGTTGTGATGTC
GGACAATCTTCAACACGTGACACAGGAATTATGGCATTAGACGTTTACGATATGAACGAT
CTTTTTGATATTGATTTTACGATGACTAAAGCAGAACGTTTAGACTTTGGTGAAAGCTTA
ATGACACACGCCATGGTTTTAACAGGTGTTGATATCGTTGATGGTCAAACAACAAAATGG
AAAGTGGAAAATAGCTGGGGCGAAAAAGTCGGTGAAAATGGCTTCTTCGTTATGAGCGAT
GCGTGGATGGACGAATACACTTATCAAATCGTTGTGCACAAAGATTTATTAACTGATGAA
CAGAAAAAAGCTTGGGAACAAGCGCCAACTGTTTTGGCACCTTGGGATCCAATGGGAGCA
TTAGCA
>CDS_257973-258308 /log_Odds=44.7334 /R_value=0.000000862004 /input_id=gi|194268102|gb|ABPI01000001.1| /input_comment=Enterococcus faecalis OG1RF chromosome, whole genome shotgun sequence
ATGAGTAAAGCTTGGTTAAAAGTTATTTTTGGCGCTTTTTGTGAAGTGATTTGGGTCATT
GGCATGAAGCATAGCACAACATGGTGGGAGATTTTAGGGACAGTAATCGCAATCTTTATC
AGTTTCTATGCGCTGATTAAAGCAGGAGAAGAATTGCCAGTCGGTACAGCCTATGCTGTA
TTTGTTGGCTTAGGTAGTGCTGGAACTATTGTGACAGATCATTTTTTATTCCACACACCA
TTGGGCATAGGAAAAGTTCTTTTTCTGTTGCTGTTATTAATAGGTGTAATTGGCTTAAAA
ATGGTAACTGGAAATAAAGAGGAGGAAACAAGA
>CDS_258305-258616 /log_Odds=67.0557 /R_value=0.000000000000801526 /input_id=gi|194268102|gb|ABPI01000001.1| /input_comment=Enterococcus faecalis OG1RF chromosome, whole genome shotgun sequence
ATGAGTTGGTTATACTTAGTTATTGCAGGCTGTTTTGAAATTTTTGGCGTAGGTTCAATT
AAACTATTTACAACAAAAAAAGACTTACGTTCATTGTTAATTTTAATTCTAGCGTTTAGT
GGTAGTTTCTTATTCTTATATTTAGGGATGAGACAATTACCGATGGGCGTTTCTTATGCG
GTTTGGACAGGAATTGGTACAGCAGGAGGCGCTATTTTAGGAATGCTCTTAGGTGAATCA
AAAGACCCACGCCGGATATTTTTTATTTTTTTAATCATTGTTTCTGTGATTGGTTTAAAA
TTAATTGGT
>CDS_260584-261393 /log_Odds=98.7862 /R_value=0.000000000000000145731 /input_id=gi|194268102|gb|ABPI01000001.1| /input_comment=Enterococcus faecalis OG1RF chromosome, whole genome shotgun sequence
TTGAAGAAATCACGTGGTATACTTTTAAGAAGAAACAATGACACGAAAGTAGCCATTGGA
AAAAGGAGATTATTTCGTGGGAAAAAACATACATCCTCTTATGAAGTTGCCTACTATGAC
GGCGATTTTACTGGTGCAATGAAGATACCGGCTTTGTTAGCGGTTGTCATTAAAGTATCA
GAAGAACAAACAGAATTACTAGGAAGAGATGCGGCTTATGTCGCTCAATTTGGTCTAGGC
TGGGTCATCACCAACTATGAAATAGAGATTCACCGTTTACCAAAAGTTGGTGAAAAAGTA
GCAATTACCACGCAAGCTATGAGTTATAACAAATATTTTTGTTATCGTAACTTTTGGGTT
CATGATGAAGAAGGCAATGAATGTGTCTTTGTGAAATCAACCTTTGTCTTAATGGATCAA
AAAAATCGGAAAATCAGTAGTGTGTTACCAGAAATTATTGCACCTTTTGATTCTGAAAAA
ATCACTAAAATTTATCGCCATGAAAAAATTGAAAAAGTCACAGAGGGGAACTTTTTACCT
TATCGTGTGCGTTTTTTTGATATTGATGGCAATCAACACGTTAATAATGCGATTTACTTT
AATTGGTTATTGGATGTGTTAGGGTATGACTTTTTAACAACGCATCAACCGAAAAAAATT
CTTGTGAAATTTGATAAAGAAGTAGAATATGGCCAAGAAGTCGAAAGTCATTACGAAATT
GTCGAACAAGAAAATCAGTTGAAAACACGCCATGAGATTCGGATTGATGGTCAAATCTAT
TGTGAAGCGAATATCGATTGGACCAAC
>CDS_261444-262277 /log_Odds=96.0786 /R_value=0.000000000000000397216 /input_id=gi|194268102|gb|ABPI01000001.1| /input_comment=Enterococcus faecalis OG1RF chromosome, whole genome shotgun sequence
ATGATTCGCTTAGGATTAACATCTTTTAGTGAACACGACTATTTAACTGGAAAAAAACGG
GCCACGCTTTATGAATATGCCAGTCATTTACCGCTAGTTGAAATGGACACGGCGTATTAC
GGGATTCCTCCCAAAGAACGAGTAGCTGAATGGGTCAAAGCAGTTCCCGAAAACTTTCGC
TTTGTCATGAAAGTTTATAGTGGAATCAGTTGTCAAGGTGAGTGGCAAACCTATTATGCA
AGTGAAGAAGAAATGATCACCGCTTTTTTAGAAAGTATGGCCCCATTAATTGAAAGTAAA
AAATTATTTGCCTTTCTGGTACAATTTTCAGGAACATTTGGTTGTACGAAAGAAAATGTC
GCTTACTTGCAAAAAATTCGTCACTGGTTTAAAGACCTACCCATCGCCATTGAATTACGA
AATAATTCATGGTATCAACCAAACTTTGTAAAACAAATGTTGCAATTTATGAAAGAAAAT
CAATTTTCACTTGTGATTGTAGATGAACCGCAGATTCCTACGAATCTAGTACCCTTTTAT
CCGTATGTAACGAATCCTAATCTCGTGCTCTTCCGGTTTCACGGACGTAATGCGGCTGGC
TGGTTAGCCAATGATGCAGAGTGGCGTAAAAAAAGAACCCTCTATCATTATAATACGCAG
GAAATCGCTGATTTAAGCGAAGCTGTTTTAAAAATGTCGCAAGAAGCTAAAGAAGTGGGC
GTAATTTTTAATAATAATTCTGGCGGCGATGCCGCAGAAAACGCTCTACAGATGCAAAAA
GTCTTGAATTTGAGTTACGATGATTTGAATCCAAAACAATTAGATTTATTT
>CDS_262294-262830 /log_Odds=76.022 /R_value=0.00000000000176261 /input_id=gi|194268102|gb|ABPI01000001.1| /input_comment=Enterococcus faecalis OG1RF chromosome, whole genome shotgun sequence
ATGTCTGAAAAGCAATCCCCTTATGAAATGGCTTGTGCCTTCCACGAGGTTTTTAATCCA
CACCAACCAGAGCAACCAACTGCTTTTTCGCCAGAGTTAGCCAGTCGACGAGCAGAGTTT
AAAGTCGAAGAACTTGTGGAATTTTTATATAGTGCTGCTGATAATGACCAAGTACTTTTT
CAACAATTGGTCAACGGATTAAAAAAATCTGTCGATAAAGCAGAGCAGAAAGTCTTGGCG
AAAGGCAAACCAGTATCTGATCCTTTAGTGGAGGAAGTGGATGCACTAGTTGATTTATTG
TATTTTACTTATGGTTCGTTTTGCTTAATGGGCGTCAATCCAACAAAAATTATTGAAATC
GTTCATCAAGCCAATATGGGGAAATTATTTCCAGATGGGCAGCCACATTATGATCCAGAA
ACAAATAAAGTATTAAAACCTGAAAATTGGGAACAAGATTTTGCGCCAGAAGCTAAAATT
AAAGCGGAAATTCAGCGCCAATTGAAAATTACTGAAACCAATGAAAAAGACGAA
>CDS_264392-265078 /log_Odds=115.687 /R_value=0.0000000000000000000220324 /input_id=gi|194268102|gb|ABPI01000001.1| /input_comment=Enterococcus faecalis OG1RF chromosome, whole genome shotgun sequence
ATGACAGAATCCAAAACTGCCATTATTTTTGATATGGACGGTGTCCTAGTAGATAGCGAA
GCTTATTATTATGAGCGACGTAAAGCATTTTTAGCGGAATTTGATTTGACCATTGAGGGC
CTAACCTTGCCAGAATTAGTCGGTGCGGATATGCGTTCATTATGGCAAAAGATTGAACAA
GTCAACAAAAAAGAGCTAGATATTGCTTTTTTAAATGAACAATACATAGCCTATAAAAAA
GCGCATCCGATAGATTATTTAGCTGTGCTTGATGAAAATGCGAAACGTGTTTTACAATTT
TTAAAAAGACAAGGCTATAAAATCGGATTAGCTTCTTCTTCCACAAAAGACGCAATTGAA
GAGGTTTTGACAGTAGGGCAATTAAGTAGTTATTTTGATGCGGTCGTGAGTGGGGAAGAT
TTCGAAGAAAGTAAACCGGCGCCGGATATTTATCTGCACACGTTACAAGAATTAGCTGTT
GCGCCACAGGAATGTATAGCCATTGAAGATTCAGAAAAAGGCATTGCCTCTGCCAAAGAA
GCTGGGCTAGAAGTTTGGGCTATGCGCGATGAACACTTTGGGATGGATCAAAGTCAAGCG
GATGCCTTCTTAACACAACTAAGTGATATTTGTAAAAAAATTAGTGAAAATCGGATCGAT
GAAAGCAGTGAATCAACCCCTTCG
>CDS_265264-267000 /log_Odds=314.789 /R_value=0.0000000000000000000000000000000000000000000000000000000000482301 /input_id=gi|194268102|gb|ABPI01000001.1| /input_comment=Enterococcus faecalis OG1RF chromosome, whole genome shotgun sequence
ATGAAGAATAATTGGATTATCATTTTAGTACTAGTAATCGTTATTATTGCTGCGGTGCTA
TACTTAATTGGTTATTTTATGCGCAAAAAAAATCAAGAACAATTAGATGAATTAGAAGTT
CGTAAAGAAGCCCTGTTTGACTTGCCAGTCTTTGAAGAAATCGATGACATTAAAAAAATG
CATCTAGTTGGACAGAGTCAAAATAGTTTCCGTGAATGGAATCAACGTTGGGTAGAACTA
TCGACGCGTTCTTTCGCCGAACTAGAGAGTCAAATTTATGAAGTCGAAAATCAAAATGAA
ATTTTCCGTTTCATGAAAGCGAAGAAAGCAGTCGTGGAAGCGAATGAAACGATGACCGAA
ATGGAAGCCGAAGTGGAAGTCATTCGTAATGGCTTGAAAGAATTACGTGAAAGTGAAGAG
CGCAATTCATTAGAAGTTCAAAAAGCTTTGGATGTCTATGAAGAATTAAGTAAATCACTA
AAAGATGATAAAGCTAGCTTTGGTCCAGCTTACTCCGAAATCCAAAAACAATTAAGAAAC
GTCGAAATTGAATTCACACAATTTGTCACACTAAATACATCGGGGGACCCAATTGAGGCT
CGAGAAGTCCTAGAAGATGCGGAACGTCATACGTATGAATTGGAAGACTTAATGAAACGG
ATTCCACCAATGTATGAAGAATTAAATGAAACTTTCCCAGATCAATTAAAAGAAATCGAA
GAAGGCTACAACCAATTATTAGCTGACGATTATGTGTTCCCTGAACAAAACTTTGCTGAA
GAAATTCAACATGCGAAAAAACGTGTCGAGAATTCAATGGCTGATTTAGAGAAAACAGAG
ATTGCTGCAGTAGAGGTCGCAAATCGCGACACAGCAACGGCGATTGATGCATTATATGAA
GTGATGGAACGTGAAATTGAAGCGAAGAAATATGTCGTGACCAATCAAAAAATTATTGAC
GATTATATTTCTCATTCCTTAAAAAATAACCGTCAATTAATGATTGAATTGGACCATGTA
TCACAAAGCTACACCTTAAACAACAACGAGCTAGGACGTAGTCGTGGCTTCCAAACGGAA
ATTGAAGAAATTATCCGCCGTCAAAAAGACTTGGAACCTCGAATGAAAGAACATACCGTT
CCTTACTCTGAAATTCAAGCGTTCTATAAAGAATGCTATAAGATTTTAGATGATATTGAA
AATCAACAATTAGAAATTGATGCTTCATTGAAAGAACTAAGAAAAGGCGAAAAAGTCGCC
CAAGAAAAAGTCGACGAATACGAATTCCGTTTACGGAGTATCAAACGGTATGTTGAAAAG
CAACGATTACCAGGTTTGTCTGCTGATTACTTAGAATTTTTCTATGTGGCAACGGATCGA
ATTGAAGATTTAAGCCGAGCCTTAAATAAAATGCGCATTAACATGGATGAAATCAATCGT
TTGTGTGACTTATGCGAAGATGATTTAGAGTTATTAGATAAGAAAACAAAAGATTTAGTC
AATGCAGCAGCTCTGACGGAACAAATGATGCAATATGCAAACCGCTATCGTCATACTCAC
GAGAACATCCGAGCGGCTTTAGATAAAAGCATGTATTTATTCTCGACAGAATTCCGTTAT
CAAGATGCATTAGATGAAATTGGAACGGCATTGGAAGCTGTTGAGCCAGGGGCGTTCAAA
CGAATCGAAGATTTTTATTTTAAAAATATCAATAACCCTAATTTAACAGCAATT
>CDS_267126-268271 /log_Odds=158.454 /R_value=0.0000000000000000000000000010789 /input_id=gi|194268102|gb|ABPI01000001.1| /input_comment=Enterococcus faecalis OG1RF chromosome, whole genome shotgun sequence
ATGATTTATTTTGATAATAGTGCAACTACACCGATTTACCCCCAGGCTTTAGATACATAT
GTAAAAACCAGTCAGCGGATTATTGGCAATCCGTCTAGTCTGCATGACTTAGGCAGCCAA
GCGAATCGGCTCTTACAACAAGCACGGAAGCAGATTGCGGAGCTAATCAATGTTTCAGCA
AATGAAATCTATTTTACAAGTGGCGGAACTGAAGGAGATAACTGGGTTTTAAAAGGAACG
GCAATCGAAAAACGAGAATTTGGTAATCATATTATTATTTCTGCAGTGGAACATCCAGCA
GTTACAGAAACAGCGGAACAATTAGTCGAACTAGGTTTTGAACTTTCTTATGCGCCAGTG
GATAAAGAAGGTCGTGTGAAAGTCGAGGAATTACAGAAATTAATTAGAAAAGAAACGATT
TTGGTTTCTGTTATGGCAGTCAACAATGAAGTGGGAACGATTCAACCAATTAAAGAAATC
AGCGAGGTTTTAGCGGAGTTTCCTAAAATTCATTTTCATGTAGACGCCGTTCAAGCAATT
GGGAAAGTTAATTACTCAGAGTGGTTAACGGATCGGGTGGATTTTGCAACATTTTCTGCA
CATAAATTTCATGGACCACGAGGCATTGGTTTTATGTATTGGAAACAAGGAAAACGTTTA
GCGCCGCTTTTAACAGGAGGCGGACAAGAAAACAACCAACGCAGTGGGACAGAAAACGTA
CCAGCAATTGTGGCAATGGCCAAAGCGTTGCGTTTGCATTTAGAGAACGAACAACAACGG
CCGCAACATGTGGCGACATTACGGAGTTATTTATTAAAGGCGCTAGAAGAATTTCAAAAT
GTGACTGTTTTTTCACAAGATAATGAACATTTTGCGCCACACATTTTATGTTTTGCTTTG
AAAGGGATTCGCGGCGAAGTGCTAGTCCATGCATTGGAAGAAAAACAGATTTATATTTCG
ACTACGAGTGCTTGTTCTAGCCGAAAAAAAATGGCTAGCAGCACCTTGTATGCCATGCAT
GTGCCTGGGGAATTGGCGACTTCCGCTGTGCGCATTAGTTTAGATGAAAGCAATACAATG
GCAGAAATTGAACAATTTATGATTGTTTTCAACCAACTTTATCAAAAATTTTCTCGTGTA
AAT
>CDS_270680-271657 /log_Odds=161.25 /R_value=0.0000000000000000000000000000821154 /input_id=gi|194268102|gb|ABPI01000001.1| /input_comment=Enterococcus faecalis OG1RF chromosome, whole genome shotgun sequence
ATGAAAAAGAAAAAAATTTTTAGTGCGCTTACCTTATTAACCTTTAGTACGTTGTTGATT
GCAGGCTGTGCTGGCGGAGCCAACTCTGCAACAGATAAATCAAGTGCAGCTAGCTCAAGC
ACTGCAGTCTCTAGTTCAGCAGAAGCAGCTAAAGAGCAATCAAAAGGACAAGAATTAACA
GAAATTTTATCCAGTACTGATTGGCAAGGCACAAAAGTTTACGACAAAAATAATAATGAT
TTAACAGCAGAAAATGCTAATTTTATTGGTTTAGCAAAATATGATGGTGAAACAGGTTTT
TATGAATTTTTCGACAAAGAAACAGGTGAAACCCGTGGCGATGAAGGCACATTCTTTGTG
ACAGACGATGGCGAAAAGCGTATCTTAATTTCGGATACACAAAACTATCAAGCGGTGGTC
GATTTAACGGAAGTGACGAAAGATAAATTTACCTATAAGCGAATGGGTAAAGATAAAGAC
GGGAAAGATGTAGAAGTCTTTGTAGAACATATCCCTTATTCTGACGAGAAATTAACCTTT
ACGAATGGCCGTAAAGATTTAGAAACAGAAACTGGCAAGATTGTTACCAGTGAACCTGGG
GATGACATTTTAGGGGCTACATTATGGAATGGCACGAAAGTTTTAGATGAAGACGGTAAC
GATGTTACTGAAGCAAATAAAATGTTTATTAGTTTAGCGAAATTTGATAATAAAACAAGT
AAATATGAATTCTTTGATTTAGAAACGGGTAAAACACGTGGAGATTTTGGTTACTTCCAA
GTAATTGATAATAACAAAATCCGTGCTCACGTTTCAATTGGTGACAATAAATATGGAGCT
GCATTAGAATTAACAGAATTAAATGATAAACGTTTTACGTATACACGAATGGGTAAAGAC
AACAATGGCAAAGAAATTAAAGTCTTTGTAGAACATGAACCATATGAAGGAGACTTTACG
CCAGACTTCACGTTC
>CDS_271842-272807 /log_Odds=145.741 /R_value=0.000000000000000000000000166576 /input_id=gi|194268102|gb|ABPI01000001.1| /input_comment=Enterococcus faecalis OG1RF chromosome, whole genome shotgun sequence
ATGAAAAAGAAAGTATTAAGTTCGATTACTTTAGTAACATTAAGTACGTTACTTATAGCA
GGTTATGCAAGTCCAGCATTTGCAGATCATGCAGCCAATCCAAATAGTGCTACAGCAAAT
TTAGGCAAACATCAAAACAATGGCCAAACAAGAGGCGACAAGGCGACTAAGATTTTATCT
GGCACGGACTGGCAAGGAACCCGTGTTTATGATGCTGCTGGTAATGATTTAACGGCAGAA
AATGCTAATTTTATTGGTTTAGCAAAATATGATGGTGAAACCGGTTTTTACGAGTTTTTC
GACAAAAATACTGGGGAAACCCGTGGTGACGAAGGAACATTTTTTGTGACAGGTGATGGC
ACAAAACGAATTTTAATTTCGCGGACACAAAATTATCAAGCCGTAGTGGATTTAACCGAA
GTGAGTAAAGACAAATTTACTTACAAGCGTTTAGGGAAAGATAAACTGGGGAATGATGTT
GAAGTTTACGTGGAACACATCCCTTATCATGGGAAAAAATTAGCTTTTACAAATGGACGT
GAAGCATTAACCAATCAAACTGGCAAAATTGTGACAAATAAATCAGGGGATAAAATTTTA
GGAACAACCTTGTGGAATGGCACAAAAGTCGTAGATAAAAACGGTAATGATGTGACAGCG
GCCAATCAAAATTACATTAGTTTAGCGAAATTTGATCCAAACACAAGTAAATATGAATTT
TTCAATTTACAAACAGGTGAAACCCGCGGCGACTTTGGGTACTTCCAAGTGGTGGACAAT
AACAAGATTCGGGCCCATGTATCTATTGGTACGAATCGCTACGGTGCAGCGCTAGAATTA
ACGGAACTAAACAATGATCGATTTACGTATACTCGAATGGGTAAAGATAATGCTGGTAAT
GATATTCAAGTGTTCGTGGAACATGAACCTTACCAAGGCACATATCATCCAGCCTTTACT
TTC
>CDS_273026-274069 /log_Odds=147.059 /R_value=0.000000000000000000000000137772 /input_id=gi|194268102|gb|ABPI01000001.1| /input_comment=Enterococcus faecalis OG1RF chromosome, whole genome shotgun sequence
ATGAAGAAAAAAATCGTTGGTACAATTACGTTGTTGGCTTTAAGTGCGTTATTAGTTGGT
GGAGCAGGAGGGGCTTTGACGGCAGAAGCATACGTTCCTCAAAGCGTAGACAATCCCAAT
AATTTAGGGGATTTACCTGAGTATTTACGTTCAGTTGGTATTAGACAAGATGAAGGATTA
TCAGAAAAAGATTGGGCTGGAACACGCGTTTATGATCGAAATGGGAATGACTTAACAGAT
GAAAATCAAAACCTATTACATGCAATCAAATTTGATGCAACCACTAGTTTCTATGAATTT
TTTGATAAAGAGACTGGAGAATCAACAGGAGATGAAGGAACCTTCTTTATGACCGCTGGT
ATTACAGATGTTTCCCGTCTTGTAATTATTTCTGAAACCAAAAATTATCAAGGTGTATAC
CCACTTAGAACTTTATACCAAGATACTTTTACGTATAGACAGATGGGGAAAGATAAAAAC
GGAAATGATATTGAAGTTTTCGTAGAAAACAAAGCAACCTCAGGACCAGTTTATGGTCGT
CCGCAGCCATACCCCAATAATCGTCCCAGAACACTAGAATTCACGAATGGACGCCGTGCC
ATGACAGAACAAACAGGCCAGATTGATGTAAATCGACAAGGGGATGAAATTATTGGTAAA
ACTTCCTTTGATGGGACACCGCAACTTCTTTGGAATGGCACAAAAGTAGTGGATAAAGAT
GGCAATGACGTAACTTCGGCCAACCAAAACTTTATCAGCTTAGCGAAATTTGACCAAGAC
AGCAGCAAATATGAATTTTTCAATTTACAAACTGGTGAAACTCGTGGCGACTATGGCTAC
TTTAAAGTAGGAAATCAAAATAAATTCCGTGCCCATGTTTCGATTGGAACCAATCGCTAT
GGCGCTGTCTTAGAGTTAACAGAATTGAATGATAATCGTTTTACGTACACACGAATGGGT
AAAGATAACGAAGGAAACGATATCCAAGTCTATGTGGAACATGAACCATACCAAGGAACT
TTTAATCCTGAATTTACCTTT
>CDS_274243-275046 /log_Odds=119.653 /R_value=0.0000000000000000000130096 /input_id=gi|194268102|gb|ABPI01000001.1| /input_comment=Enterococcus faecalis OG1RF chromosome, whole genome shotgun sequence
ATGAACAAAAAAATTTTAATGGGGCTATTAAGTGTCGTGACCATTCCATTACTTGCTGCG
TGTCAAGGAGGAGAAACACCCTCCGCAGCGTCAAAAAATAGTCAAACGGTGACTACTCAA
AGTAGTGCAAAAACTGAAAGCACCAGTACAACCCGTTCGGTAGCTCAAACAACATCAAAA
GAGGAAGTGAAAGAACCGATGAAGACCTATGAAGTGGGTGCGCTTTTAGAAGCAGCCAAT
CAACGAGATACGAAGAAGGTCAAGGAAATTTTACAAGATACTACTTATCAAGTGGATGAA
GTCGACACAGAAGGCAACACACCGCTCAATATCGCTGTTCACAATAATGACATTGAGATT
GCAAAAGCGGTGATTGATCGGGGTGCCGATATTAATCTGCAAAATAGCATTAGTGATAGT
CCCTATCTTTATGCGGGAGCGCAAGGACGTACGGAGATTTTAGCGTATATGTTAAAAAAT
GCGACCCCAGATTTAAATAAGCATAACCGTTACGGTGGCAATGCGTTAATTCCGGCAGCT
GAAAAAGGACATATTGACAATGTGAAGCTCTTGTTAGAAGATGGACGAGAAGACATAGAT
TTCCAAAATGACTTTGGCTATACAGCATTGATTGAGGCAGTGGGGTTACGTGAAGGGAAC
CAACTTTACCAAGATATTGTAAAATTGTTAATGGAAAATGGTGCGGATCAATCCATTAAA
GACAATTCTGGTCGAACAGCAATGGACTATGCCAATCAAAAAGGTTATACGGAAATTAGT
AAAATTTTAGCACAGTACAAC
>CDS_275098-276309 /log_Odds=239.731 /R_value=0.000000000000000000000000000000000000000000000974028 /input_id=gi|194268102|gb|ABPI01000001.1| /input_comment=Enterococcus faecalis OG1RF chromosome, whole genome shotgun sequence
ATGAATTATTGGTTAAAAAATGTTCGAATTGAAACAGGGTATCAAAAAGAAGGTGACTGG
TTATCTGGGACAGTAACCAAAGAAGTGGCAATTGAAGTAACAGATGGAGTATTTACGAAA
ATCATCCCCAATGAAGAATTGGTAGAAGAACCTGGGTTGACAATTATTGATGGTCACCAT
CAATTGATTTTACCAGGTTTGATTGAAAAACATTGTCACTTTGATAAAAGTAAACTAGGT
GTTCCGTGGTATCCGGTGACGCCAGCGAAGTCAATTGTGGAACGTGTCGAAGCAGAAATC
CCTTATTTAGATAGTTTAGAACTTTCTTTAACTGAACGCGCAAATCATTTAATTGACTTA
GAATTACCACATGGCGCGACAGCCTTCAGAACACATGTCGACGTGGAACCGATGACAGAC
TTACGTTATTTTGATGAAGTCCAAGCATTGGCCCAAACGAAACCATTTGCGGTAGAAATT
GTCGTCTTTCCACAGCACGGCTTACTACGTTCAGATTCCGTTGAATTAGTTGATCAAGCA
TTGGCAAAAGGTGCCGATTTTATTGGTGGCGTGGATCCTTATTCACTAGATGGTGATTAC
AAAAAATCATTGGCTGAAACATTCCGCTTAGCAGATAAACATGGTGTCGGTGTGGATATT
CATTTACATGACCGTCACGAAGCTGGGACAACAACGATTAAAGAAATTATCCGTTTAACG
AAAGAATATGGCCTACAAGACAAAGTATTTATCAGCCATGCCTTCGGGTTAAATGATTTC
ATTGGTGAAGAACGTGACGAAGTTTATGATGCTTTAGCAGCAGAAAAAATTCATATTAAT
TCCAGCGTGCCAATCACACCTAACACGATTCCGCCAATTATGGAATTGTTACGTCATGGA
GTCAATGTCCATCTTGGTTGTGACAATATCTACGATTGCTGGTCTCCCTATGGTGATGGT
TCATTACAAGAAAAATTGGCTCGTTTAGGTGAACTTTTTAATGTGAAAGATCAAGATGCT
TTAACACAATTATTAGGCTTAGTGACAGATGGTATCACGACTTTAGATGAACAAGGGCAA
GCAAATTGGCCGCAAGTTGGTGCTGAAGCAACATACTTACTCACTGAAGCAGAATGTGCG
GCGGCTTTTGTCGCTCGTCAGACACCGGTGGAAATCAGTGTGGTAAAAGGAACCACACTT
TATCAAAAA
>CDS_279678-282689 /log_Odds=537.828 /R_value=0.00000000000000000000000000000000000000000000000000000000000000000000000000000000000000000000000000000597456 /input_id=gi|194268102|gb|ABPI01000001.1| /input_comment=Enterococcus faecalis OG1RF chromosome, whole genome shotgun sequence
ATGTTACACACAGTAATTTTGAAAAACAATTACCAAGACTCCATCAATTTAATGTTATTG
ACCAATAAAATCAATGCATTAGATGGTGTAACCATGAGTCAAATCATGATGGGAACAGAT
GCCAACAAAGACATCCTTAACAACACAAACTTGTTAACGGATGAGGCCAATAGTGCATCT
GCAAACGACATGATGATTGTGGTTGACAGTGAAAAAGAAAACATCATGGAAGAAGTTATG
CCAGCGATTGATGAATTCTTAGATGATTTATCAGCAAAGGGAACTAGTGAAGAAGCACAA
GCAGCAACTTCTTGGTCAGAAGCGTTTGATCTTTTACCAGAGGCGAATGTAGCGCTATTC
AGTATTCCTGGTGAATATGGTGCGCCAGAAATGGAACGTGCCTTAAAAAATGATTTACAC
GTGTTCTCTTTCACGGATAATGTGTCAATTGAAGATGAAGTACGTTTGAAAAAATTAGCG
CATGAAAAAGGCTTACTAATGATGGGGCCTGACTGTGGAACTGGTATTATCTCAAGTATT
CCAATCGCCTTTACAAATGTTGTTTCTCCAGGAAACATTGGCGTTGTTGGTGCTTCAGGA
ACAGGGATTCAAGAAGTTACAACGATTATTGACCGCTTAGGTGGCGGAGTTGTTCACGCC
ATTGGTACTGGTGGTCGTGACCTAAGCGACAAAGTAGGCGCTATCACAGTGAAAGATGCT
ATTGTGGCCTTAGAAAATCACGAACCAACCGATGTGATTACAGTTATTTCTAAACCACCT
GCAAAAGAAGTTCGTGATGAAGTGGTTGAATTATTACAAAGCATTTCAAAACCAGTCGTT
GCGATTTTCTTAGGAGAAAAACCAACAAGTCACGAAGGCAAAGTTTATCTAGCTCATACA
TTAGAAGAAACAGCTAAAATTGCTGTTGATTTAGCAAATGATGTGGCCGTGAAGAAAAAT
TACTTTGAAGCATTAGCAAAACCAGCTGTACCAACATTACCAGAAGATAAAGTTGTAAAA
GGCTTATATTCAGGTGGTACATTAGCTTCTGAAGCAGGTATGTTAATTTCAGAAGCTTTA
GATCTTGGCGGTTTAGTGAAAGCAGAAGGTTATGTCTTGAAATCTCATGGTTATGAAGTC
ATTGACTTAGGCGATGATATGTATACACAAGGTCGTCCGCACCCAATGATTGACCCAGAT
GTTCGTATCGAAAAAATTCGTGAATACGCACAAGATGAAAAAACGGGGATTATCTTATTC
GATGTGGTGTTAGGCTACGGTGCTCATGAAGACATGGTTGGTGCGTTATTACCAGCAATT
GAAGAAGCGCGTGCCACAGCCAAAGAAGCAGGACGTGATCTTTACTTTGTTGCAACTGTT
TGTGGGACGACGAAAGATCCGCAAAATTACCAATCGTCGGTTGATCGTTTGAAAGAAGGC
GGCGTTTTAGTTGCAGAAAGCAATGCTAAAGCTGTTCAATTAGCTTTATTACTAAAAGGA
ATCGAAATTTCAGAAGACGATAAAGAAGTGGTTGCTTACAACGGACCAACTGTCGATGTA
CCAAAACCAGGCGAAAAAGTAATGGAACTATTAACAACCAAACCAAGAATCATTAACGTT
GGGTTGCAAAGCTTTACAGAATCAATCGTTGATTACGGTGGCGAAACTGTTCAATTTAAC
TGGCGTCCACGTGCTAACGGCAATAAAAAAATGATTAAAATTTTGGATGCTTTGGAAGAT
TACAGTGAACAAATCGAAGCTGAAAATCACAAAGTAACAGACAAAATTAAAAATGCACAA
CCATTCTTAGTAGATGTGGTACCTGCGAAATCAGTGATTCCAGAATTAAATGATGACGCA
CAAAAAACATTACTTCATGCTGGACCACCAATCCAATGGTCTGAAATGACTGGACCAATG
AAAGGTGCTTGTATCGGTGCAGCATTATTCGAACGTTGGGCAGACAACGAAGAAGATGCT
TTGAAGATTTTTGAAGCTGGCGAAGTACGTTTCATTCCTTGTCACCATGTAAAAGCAGTA
GGACCAATGGGCGGTATTACTTCTGGTAATATGCCAGTCTTTGTTGTAGAAAATCGCTTA
GAAGGTAACGAAGCATACTGTATCTTGAATGAAGGTATCGGTAAAGTATTGCGTTTTGGT
GCTTATTCACAAGAAGTAGTTGATCGTTTAGATTGGATTAAAGATGTTTTAGGACCAACT
ATTGCGAAAGCCTTGAAACTTTCTGAAGAAGGCTTGAACTTAAACGTATTGATTGCGCGC
TCTATTACAATGGGTGACGAGTTCCACCAAAGAAATATTGCCGCATCTTTGAACTTCTTA
AAAGAATTGTCTCCATTAATTATCAAAACAGATATTCCAGAAGATCAAAAATACGAAGTA
ATCAAATTCTTAGCTGACACAGATCAATTCTTCTTAAATGTCATGATGGCAACTGGAAAA
GCAATTGTTGATGGTGCCCGTAAAGATACCAACGGAACGATTGTCACAACGATGACTCGT
AACGGCGTGAACTTTGGGGTCCGGATTGCAGAAACAGGCGATCAATGGCATACCGCACCA
GTAAATACACCAAAAGGTCTTTACTTCACTGGTTTCAGCGAAGAAGACGGAAATCCTGAT
GTCGGGGATAGTGCAATTACTGAAACAGTAGGCGTTGGAGCAATGGCTATGGTAGCTGCA
CCTGGCGTAACACGGTTTGTTGGTGCAGGTGGCTTTGAAGATGCGTTAGCAACCTCAAAT
GAAATGGCAAAAATCTGTGAAGGACACAACCCAACATTCTCAATTCCAACTTGGGATTTC
CAAGGAACTTGTTTAGGAATTGATATCCGTAAAGTGGTGGAATTAGGAATTACACCAATC
ATCAATACAGGGATTGCACACAAAAATGCCGGTGTTGGTCAAATTGGTGCAGGGACAGTT
AGAGCACCACTAGGCTGTTTTGAAAAAGCCCTAGAAGCGTATGCTGAGAAACTAGGCATT
ACGGTTGAA
>CDS_282682-283515 /log_Odds=59.0174 /R_value=0.00000000010097 /input_id=gi|194268102|gb|ABPI01000001.1| /input_comment=Enterococcus faecalis OG1RF chromosome, whole genome shotgun sequence
TTGAATAACCAACTAGTCATTAGTGACTACATTTTTCCTATCCACCAATATGGCAAGATG
GGAACCATTCACAGTGTTTTTGAACGTTCATTTAATCTGAAAGTCCAGGATCAATTAATC
AATGTTGCAAACTTCCATAATTATTTATCAAGCTTTGGTATGTTTTTGCCAGATCAATTG
TTTCAAGAAATCTTTCCGTATGTACAACAAGGTAATAAAGTCAAAATCACAGAAAATCAG
TTGACCTTTTACAGTACAGTCGGCGTGAAAACGATCCAACTCACACCTGCCGAGGTCGTT
TCTTTAAACATTACTCATTTCAAGTTAGAAAAAGACCAATTACGCTTGTTGCGAGACCGC
TTATTAGCGAGAAACTTAGAACGTAGAATTGGCCTGCCTTTAGACGAACGAGCGAAGCAT
ATTTTCAAAAAAATGAGCCAAAAACAAAAAGTTTGGACACTATCGGAATGGCAAGAAGTA
ACGAATTATCTGATTGGTCGGGGCAAAGGGTTAACCCCGAGTGGTGATGACATTTTAGTG
GCGTATCAAACAATTCTGTTCATACTTGCTGATGAAAGAGCTGCGGCGTTAGCCGCTACT
CTTTCGGCAGCAAATTTATCCACAACAGATGTTAGTAAAGGCTATATTGCAAGCTCGGCT
AAAGGATATGTAAATTCATTGTTGTATCAGTTACTCTTGGATTTGGAGAACCATCGGGAT
AATAGAGTTGACGAAAATATTGACAGAATTATACAAATCGGACATTCCTCTGGTAAAGAT
ATGTCATTTGGAATGTTACTAGCTTTACAATCTGTAGAGTTAGATGAGAAG
>CDS_283525-284778 /log_Odds=230.891 /R_value=0.000000000000000000000000000000000000000000485479 /input_id=gi|194268102|gb|ABPI01000001.1| /input_comment=Enterococcus faecalis OG1RF chromosome, whole genome shotgun sequence
ATGGAGAATAGTAAAAAAAATCAAGCAGTGCAAGTGAGCAATAGTTACTGGATTAAAGTC
GTAGCCATTTTCTTCGTAGGCTGGATTTTAATGTACGCAACACGAACTATTTTTAATCCA
GTGATGGGGGTCATTGGAGAACAATTTGGTCTAAGTAACACACAACTTGGTTTAGCCAAT
AGTATCTTCTTTCTAACCTATGCTGTTGCACAGATTCCTTTTGGGATGATTGGCGATAAA
ATTGGGCGGAAATTAGTCATTGCTGTTGGGTTTATCGTTCTTGCTATTTCTACTTATTTT
AGTGGATTAGCGACAACCTTTGTTATGTTTTTAGTCATTCGTGCAATTGCTGGTATTGGT
CAAGGAGCTTACTATGGCCCGCAATATGCGCTATCGACAGAAGCGATTCCAGCAAGTAAA
CGGACCATCGGTAATGCCATCATCAATAGTGGGATGGCCTTCGGTACATCAGGTGGGTAC
CTACTTTCAAGTAAGTTGGTTTTAGAAAATGGTGAACATTGGAGCAAACCATTCTTTATC
ATGGCGATTCCAACGTTTATCGTAGGAATTCTTTTCTATACAATTTTGAAAGAAAAAGTG
ATTCGTCCTGGTGAAGAAGCTGCACGAGCAGCTGCTGAAGAAGGACCGCAAGAAAAGATC
TCATTAAAAGAAATTTTCTCAAATCGTAATTTATTAGCCGCATTTATTTTATGTTTCACA
AGTATTTATGCAAACTTTGTCATTATTACTTGGTTGCCACAATTTTTAATTGCTGAACGT
GGCTTTACAGGAGCGAGCGTTGGTTTCATTTCATCACTTGTACCATGGGCCTCTATTCCA
GGCGCCTTAATCTTCGCTCGTTTGAATGATAAAACAGGTGCGACGAAAAAATTAGTCTTT
ACATTAGTACCTTTAGCAATCCTATCTGTCTTTGCGATTGCTTTTGTAACAAATCGGACA
TTGTTAATTTCTGTTTTAATTCTTTATGGGTTAACAGGGAAATTAGCGTTAGATCCAATT
ATGGTGACTTTTGTTACCAAGCATGCACCAAAAGCGGCCTTAGGAACAACGTTAAGTGCC
TATAATTTTATCGGGATGTCAGGGTCAATCCTAGCACCGTATGTCACAGGATATTTAGCA
GATACAGCAGGCTCAATGCAAGTTGGCTTCTATCTTTCTTGTGTACTATTAGTTATTGGT
TTACTAGCTTTTGCTTTCTTAGCTAAAGATGAAAGTAAACCGAAATTAGGT
>CDS_284913-285851 /log_Odds=171.874 /R_value=0.00000000000000000000000000000012793 /input_id=gi|194268102|gb|ABPI01000001.1| /input_comment=Enterococcus faecalis OG1RF chromosome, whole genome shotgun sequence
ATGAGTTTAAACGTAATTGCCCTAGGTGGGAATGCTATTTTAGATACGGATCCAACAGAT
GAAGGCCAAAAAGCCGTCGTTAATCACGCGGCCAAATATATTGCAGAATTTGTTGCTAAA
GGGGAACAAGTCATTGTCTGTCACGGAAACGGACCACAAGTAGGGAATTTGCTTTTACAA
CAAAAAGCAGGCGAAAGTGAAAAAAATCCAGCGTTGAAATTGGATACTTGTGTTGCGATG
ACACAAGGAAGCATCGGTTACTGGTTACAAAATGCTTTAACTAATGAGTTTGAAAAACGT
AACATTGCTAAACCAGTTATCTCTGTAGTTACGCAAGTACGTGTGGACAAAGAAGATCCT
TCGTTTAAAAAACCATCCAAACCAATTGGTCCATTCTATACAAAAGAAGAAGCTGACGCA
GAAGCAGCCAAAGATGGCTCTACGTATGTGGAAGATGCTGGCCGTGGCTACCGAAAAGTT
GTTCCATCACCAATGCCTAAAGAAATTGTTGAAAAAGAGGCGGTTCGTGCTTTAGTAGAG
GCGGACGTTTTAACTATCTGTTCTGGTGGCGGGGGCATTCCGGTCGTAGCAGAAGACGGA
CAATACGTAGGTGTGGAAGCGGTTAACGACAAAGATTTCTCTGCACGTGTTTTAGCTGAA
AACGTTGATGCAGACCGTTTGATTATTTTGACAGGCGTTGATAACATCTACATTAATTAC
AATCAACCAGATCAAAAAGCATTAGAACAAATCAGTGTAGCCGAAGCAGAAGAATACATT
AAAGAAGGTCACTTTGCTGCTGGTAGTATGCTACCAAAAATCGAAGCTGCCTTAGACTTC
GTAAAAGGTGATGACAAACGGAAAGCAATCATTACTTCTATCGAAAACTTAGAAAACATC
GATAAAGAAGCAGGAACTGTGATCAGTCAAAAGGGG
>CDS_285858-287078 /log_Odds=168.727 /R_value=0.0000000000000000000000000000129026 /input_id=gi|194268102|gb|ABPI01000001.1| /input_comment=Enterococcus faecalis OG1RF chromosome, whole genome shotgun sequence
ATGAAAAAACCGTCCATGATCACCCAAATTGCAATTGCTGTTGTCGTAGGAATCCTCGTA
GGACTCTTGATTCCTGCTAGCGGCAATTACTTGAAAATAGTTGGAGATGTCTTTTTGCGA
CTGATGCAAATGGCTATTCCTATCTTGATCTTAGGGCAAATTGTCCAAGCAGTTGGCAGT
ATTAATCCAAAAGAATTAACGAGCCTTGGGGGTAGAACAATCGCTGTTTTCGGGATTTCC
TCCTTAGCTGCCGCTTTATGGGGCGTCCTAATGGCAGTCATTTTTAATCCAGGATACGGT
GTTAAAATGACTGGCTTCCAAGATGCTTCTATTAAAGCGCAAGAAATCTCAATCACTGAT
ACGATTTTAAATTTCGTTCCGAAAAATATTTTTGATTCACTGACTCAAGGATCGATTATT
CAAATTATTGTCTTTGCATTATTTTTTGGTTTAGCACTGAATAAATACTTACAAAGCCAT
CCAGAGACACAACTCTTCCAAATAATTGTGGACTTTAATGAAGTTATCATTACAGTCATT
CGATACGTCATGTATCTAGCACCTCTGGGGATTTTTGCTTTAATTGCTTCAACAATTAGT
CACTTAGGCCTTCAAATTATTTTACCGTTAGTGAAGTATCTATTGGTCTATGGATTAGGA
ACTATTTTATTTTTGGGCATCTGGATTTTGGTTATCACATTGTACTGTAAAGTAAGTCCA
CTACGTTTAATTACAAACATGAAAAATATGTCTGTGATGGCCTTGGCGACAACTTCTTCA
GCAATTACTTTACCAGTAGCTTTGGAAGAAACAGAAACAAAATTAGGTTTAAGTAAGCGA
ATTACTAACTTAGTGTTGCCGTTAGGCATGTCGTTAAACAGTAACGGTTCAGCGATGCAT
ATGGCTTTTACTGTAATGACTATCGCTCAGATGTATCAGCTAGATTTTGATATTACGAAA
ATGATTTACTTAGCAATTACAGCAACGTTTGTCTCACTAGCAAACGCAGTTGTTCCCGGT
GCGGGCTTAGTCTCACTGGCAGTGATTGTTCCGCAAATGGGTTTACCCATTGAGAGTATT
GCAATTTTTGCAGGCGTCGAATGGTTTGTTGGCATGTTACGAACAATTTTAAATGTCAAT
TCAGATGTTTACTCTGCTATTCTAGTTGCAAAATCAGTGGATGAAATTGACTATACTGTC
TTTAACAGTAGCAATAAG
>CDS_287167-288228 /log_Odds=182.519 /R_value=0.00000000000000000000000000000000410969 /input_id=gi|194268102|gb|ABPI01000001.1| /input_comment=Enterococcus faecalis OG1RF chromosome, whole genome shotgun sequence
ATGGAAGAAATGGTTGTCGTTACACCGGAAAAATTAGAAAAGCTGATGAAACAAAAATTA
GAAGCTGCTGGTTTACATTCTGAACATGCCGAAGAAGTTGCTCGACATTTAACTTTTGCA
GATGCTAGCGGTATTCATTCACACGGGGCGGTTCGTATGGATTATTATGCGGAACGGATT
GCAAAAGGCGGGATCACGATTGACCCCGAATTATCATTTGAAAAAACTGGACCGTCCACT
GCCATTTTTCATGGCGATAATGGCGTGGGTCAATTTGTTTGTAACGAAGCATTAGCTGCT
GCAGTTGACCTAGCCAAAGAATCAGGGTTAGCATATGTTGGCGTTTCTCAAACGAGTCAT
AGCGGGACGTTATCGTATTATGTTAAAAAAGCAGCGGAACAAGGCATGGTTGCTCTTTCG
ATGTGTCAATCTGATCCAATGGTGGTACCGTTTGGTGGTACAAGCAATTATTTTGGGACA
AATCCAATCGCTTTTGCAGCACCTAGAGCAGGTCATGAACCAGTCGTGTTTGATATGGCT
ACGACAGTACAGGCGTGGGGGAAAATTTTAGATGCACGTTCAAGAGATGTTGAAATTCCC
GACACATGGGCAGTAGACGAAAAAGGTCAGCCAACGACTGATCCTTATGAAGTACGAGGT
TTATTGCCGATTTCAGGACCAAAAGGATATGGACTAATGATGATGGTCGATGTCTTAGCT
GGTTCGTTGTTAGGCTTACCTTTTGGCAAACATGTCAGCTCCATGTATGCGGATTTAACG
GAGAAACGGAATCTGGGTCAGATGTTTTTAGTCATTGATCCAAGCCGCTTTACAGATTCT
GAACGATTTAAAGAAAATATTAATCAAATGGTGGAAGAACTTCATAGTGTGCCTACAGCA
GAAGGGTTTCAACAAGTTTACTATCCAGGAGAAATTGGTCAGCTAAACTATCAAAAAGCC
ATGTCAGAAGGCATTGAAATTCCACAAAGTATTTATGATTATTTAGTTAGTGAGATTGTA
CATTACGATAAATATGGCGGGCAAGGTGCCTTTGCCAAA
>CDS_288294-289649 /log_Odds=257.203 /R_value=0.00000000000000000000000000000000000000000000000156392 /input_id=gi|194268102|gb|ABPI01000001.1| /input_comment=Enterococcus faecalis OG1RF chromosome, whole genome shotgun sequence
ATGAAAAAATCGTCAAAAGTAGCACTTATTTTTGCATTCTTAGTTAGTATTTTTGTGCCA
GTTGCGGCCTTTGCTGATGAGATTGGGGATGTAGTTGCCCCGACAGGAATCATGGCATTA
GTTGTGATTATTCCATTGATTGTTGTTTTGGTTCTATTGTTTATGAAAGTCGATATGATT
ATCGCTGGTTTAATTGGTGGCGTCTTAGCGATGCTGATTGGTGGCATTGGACTAGAAGAA
GCGAATAAACAGATGTTGGAAGCTATCCCAATGATGTTAGGAATTACCGTTCCCATCATT
AATTCAGCTGTTGCGATGGCAGTCTTTAAAGCAGGTAGTTATTCAGCTGCATTAACTTTA
GCCAAACGAGGCACAAAAGGAAAAGTCGAGTATGTTTCAGCTTTTATTGTTATCTTATTA
GCCGCAGCCACATATATGTCAGGAATTGGTGGCGGAAGTGCGATGGTTATTGCACCATTG
GCCTTTGCTGCAGTTGGGGTTGTTCCTGAATTAATTGCAGCAATGTCTTTAGCTGCTGCG
GTATCATTTACAACATCACCCGCTTCATTAGAATCAAGTATTGTTTCAAAATTAGGCGAT
ATCAGTGTCGGTTCATATGTTTCAACCATGCGACCTTACTGGTTATTCTTCGTAGCATTA
GCGATTGTTTTAGCCTTTTGGGGAACGAAACATAGAAATGTTGGCTTTAAAGAGTCGGCA
GATGATGAATTTGATAAAAAGAGCAATGGTGAATTATTTAAAATTACCTTGCCAGCCATT
TTCTTATTGTTTGCTGTAATTTTTGGACCAATTGTGAATGATTTAATTGGTTTTGCCTTC
TTTACGCCACTTGTATACATGATTTTAACATTAGTTTTAATTTTCTTATGTACAGATTTC
TCAATGAACAAATCTGTCGAAGCGATGGTAGATGGGTCTACATATATTTTGACTCGTTTA
TTCCAAGTAGGGATTTTCTTAGCCTTTATTAATGTTATTGCACAAACAGGAACGTTTGCT
GTAATCGCAGGTGTTGCTGAAAATGCACCAGCCTTTATTGTCGTGCCAGTTGCCATTTTA
ACAGGGATTTTAATTGGGATTCCAGCTGGGGCCTACGTAGGTTCTGTTTTAACTTTAGTG
CTACCAGTTGCTGTATCGTTGAACTTCCCGCCGTTAGCATTAGGTTTTGTAGCAATGGGT
GTTGGTTTAGGTAGTCAAATGAGTTTCGTTAATATTACTATGCAAGCTTTATCTTCAGGC
TTCCAAATTCCAATTTTGGATGTTGTTAAAGGAAACGTGAAATGGTTAAGTATTGCCTCT
GTACTATTATTAGTTATCGGTTTAATCTTTGGA
>CDS_289674-290897 /log_Odds=251.49 /R_value=0.00000000000000000000000000000000000000000000000108095 /input_id=gi|194268102|gb|ABPI01000001.1| /input_comment=Enterococcus faecalis OG1RF chromosome, whole genome shotgun sequence
ATGGATTTATTAATTAAACAAGTTCGTCTTCAAGACGGTGAAGCATTACAAGATGTAGCT
ATTAAAGAAGGAAAAATCATTGAAATCGCCCCAGTTATTACTGGCGATGCCAAAGAAGTC
ATCGAAGCAGAAGGTCGTGTTTTAATCCCAGGTTTTGTAGAAAGCCATTTACATTTGGAC
AAGGCATTAATCGCTGATCGTAAACCAAATAAATCAGGTACGTTGAAAGAAGCGATTGAA
GTAACCGCAGAATTAAAACCAACATTTACCGAAGAAGACATTTACGACCGTGCCAAACGT
GCTTTAGAAATGTTAATCGTTCATGGGACCACGGCGTTAAGAACGCATGCAGAATTTGAC
CCAGCGCAAGGTTTTACTGGCTTCAAAACAATTATGCGTTTGAAAGAAGAATACAAAGAG
TTAATTGACATGCAAGTAGTTGCATTTCCGCAAGAAGGAATTTTTAAAGCCCCTGGAACA
GAACAAATGATGTATGAAGCAATGGATATGGGCGCAGACGTTGTCGGCGGTATTCCTTAT
AATGATGCACCAGCGAAAGAACATATTGATTTAGTGTTTGAAATTGCTAAAAAATATGAT
AAAGATGTAGATTTACACCAAGATTTTGCCGATGAAGCTGATGATATGAGTATTGAATAT
TTATGTGAAAAAACCATCGCTGAAGGCTACCAAGGCCGTGTTTCAGTGGGCCACTTAACG
GCATTGCATGCCTTACCTGAAGCAGAATTGGCGCCTATTATTGCAAAAATGGCGGAAGCA
AATATTAGCGTGATGGCTTTACCAGCAACGGATTTACATTTAGGGGCTCGTGGTGATCAG
TACAATGTTCGACGTGCGGTTACGCCAATCCGTAAATTACGCGATGGTGGCGTGAATGTC
TGTATTGCTACAAATAATATTCGCAATGCTTTTACACCATATGGCACAGGGGATATTGTT
CAAACAGCGATGTTAGCCATTCCTGTTGGGCACCTAGGTGGAGCGGATGACTTAAAAACA
GTGCTACCAATGGTAACAACAAGTCCTGCTCGTGCGATGGGACTAGAAGGATACGGTGTC
GCAGTTGGGAATAAAGCAGATTTAGTCTTATTAGACACAAAAGTGGTTGAACATGCGATT
ATTGATATTCCAGAACGGTTATATGTTATTAAAAACGGCCGTGTTACAGTCAAGACAGAC
AAAAAAGTCGAAATCATTCGT
>CDS_291344-293638 /log_Odds=197.519 /R_value=0.00000000000000000000000000000000000000953682 /input_id=gi|194268102|gb|ABPI01000001.1| /input_comment=Enterococcus faecalis OG1RF chromosome, whole genome shotgun sequence
ATGAAGCGAAGTAAATGGAAAGAATTGATAGTAACGGGCATCTGCCATATATTAGTATTC
CCCATACTAATACAGACAACTGTTTTTGCAGAAACATTACCAAGTACAAAACAAGTAAGA
GAAGGAACCAATCATTCATTAACAGCAGAAAAAGCCGAAAGTGAACAACCACAGACAAAG
GATAAACTACATGATGAAGAACCACTAGCATTGCCAAAAAGTGAGTTAATCGATAATGAG
GCTAATGTTACAAGTCAAACGATTAGAGAAAGAATTGAGACGCCTAACCTAACTTATCGT
TATGGATTTATTAATGAAGAGGGGCAGCCAGTAAACGCCAATGAGATCCTTCTACAGTAT
CATAGTTGGCAAGGCAATTCCCCAGATGGCATAAATGTGTGGGAAGGTGAAAGTCAACCA
GTGACAGCATCTACAGTGGCTAATTTAAAAGAAGTGGTAATTCCAAGTGAGAAAGTAGCC
GTCTATTCCGACATGTCAACGGTGCTTGCAGCGAGTAATCAAACATTTTTTTTACCAAGA
TATTATACTTCTTTAAGCTTATACAATAAGAAAGGGGAAATTGATCCCAATTATCCGCTG
CCAACTATTTCCGACGCATCAGGAAACCAATATCCAACAACAATTTCGCAATTTGAATTG
GAAAAAATGTCTGCACAACAATATAGTCAGAAAACAGGAGTAACGTTTAACATTAGCGAG
AGTCAAAAACTAATCGTTCCTTTGTACAACCAAGTGAAGGTTGATTCATCGAATCAATCT
GGGCTATTGAATTACTTTAAATTTTCAGGGCCGGTTTATTATCATGTTACCAATCGCAAA
GTGACAGAACATTTTGTGGATACTCAAGGGAAACCAATCCCTCCACCACCGGGGTTTAGA
CAAGGAAAGCAAACACTTATTGAGCGTGACCCTTACACCTTTAAACAGAAAGATCTTTTG
CCAAGTAGCTATGAAATTGACTCAAAAACGTATCAATTTCAAGGATGGTATAAAGGGAAA
ACGAAACCTGAAAATTTAGAAAAAAGCGTAACGCCCAGTTATGATATTACCTATGACGAC
AATGATGATTTAACTGTTGTCTATAAGGAGATACCTCAAAAAAATTATACATTTGAGGAT
GTCAATGGTGTTGAAATTGCACCACCATCTGATTTTATTCAGGATCACCAACAACCAATA
ACTACGGATGGCTTTCGCTATTTAGCTGGAAAAAAACTGCCACAACAATACAGCGTTAAC
GGTAAAACTTATTTATATCAAGGTTGGTATCAAGATAAAACAAAACAAGAGAGCTTAGAA
AAAACGAAGCGACCCATAAACTCCCCTGTTTTTAATGAAATGAACGCTATTACAGCAGTG
TATAAGGAAATAACTGCAAAAGCTGAAATGCAAATAGAAGGACTAGTCAAAGTCATGCCA
AGTGGTTATATACAAATTTGGCAGATTATGCTTACAAATGTGGGAGAAGTACCGTTAAAA
AAAATAAACTTAAAGCCAGCAAGTGGTTGGTCACCAGGTCTAGCTCGGCCAATCCAAGTC
ACGATTCGTGTTGGATCTGAACCAAACAAAATTGTTCCTATTACTGATGAAAATTGGCGA
GTTGGCATTGCTTTAAATACGGAAGTGCCTATTGGTCAGACAGCAACTATTATGATGACA
ACAATTGCTACAGGTGAACCAGATCAAGTGTTACAAGCGGCTGTTGAAATGAATGGAAAT
TTTTCTGCTGTTCACGCAGCTGATACTGTCAGAATCCAACCTAAAAATCAAGAAATTGTG
GCACCAGATGAGGAAGGTTTTATCAGCACACCAACTTTTGATTTTGGCAAAGTCGCCATT
TCTAGCAACACGCAGCAACATGGTTTAAAGCAGGCAGCAGATTATTATGAAAATGGTCAG
GAAAATCCATATTTACGTTTGAAAAAATCACAACCCAATTGGGCACTAACTGCAGAACTA
TCCCCCTTTGAAGGAAGAGTGGATCAACTATCATCAATGACAAAGTTATTGTTAGGAACA
ACCAATGTTTCAGGTTTTATTCAGTACAATCAACCAACGGAAACTAAAGTTGCTCTTGGC
AAAACAACCGCTATTCAATTAGTTGCCAACGGTGTAGCTAGCCATATTGTTGCCAATGGT
CAGTTTGACGAAAGTGATGTTTATCAATTTGATTTTTCTTTTGATCAAATCAAATTAGAA
ATTCCAGCAAATCAAGGTAGAAAAGATCAAACTTATCAAGCAATGGTGACTTGGAATTTA
GTGACAGGCCCA
>CDS_294095-295453 /log_Odds=212.364 /R_value=0.000000000000000000000000000000000000038399 /input_id=gi|194268102|gb|ABPI01000001.1| /input_comment=Enterococcus faecalis OG1RF chromosome, whole genome shotgun sequence
GTGAAGAAACGTCTATTTGCATCAGTATTACTATGTTCATTAACGCTATCAGCAATTGCT
ACCCCAAGCATCGCTTTGGCGGACAATGTTGATAAAAAAATTGAAGAAAAAAATCAAGAA
ATTTCATCATTAAAAGCAAAACAAGGGGATTTAGCTTCACAAGTATCTTCTTTAGAAGCA
GAAGTATCTTCAGTATTTGATGAAAGCATGGCTTTACGTGAACAAAAGCAAACACTAAAA
GCAAAATCAGAACAATTACAACAAGAAATTACAAACTTGAATCAACGTATTGAAAAACGT
AACGAAGCAATCAAAAATCAAGCACGTGATGTTCAAGTTAATGGACAAAGCACAACAATG
CTAGATGCAGTTTTAGATGCGGACTCAGTTGCAGATGCAATCAGCCGTGTTCAAGCTGTT
TCAACAATCGTAAGTGCCAACAACGACTTAATGCAACAACAAAAAGAAGACAAACAAGCT
GTTGTTGATAAAAAAGCTGAAAACGAGAAAAAAGTGAAACAACTTGAAGCAACAGAAGCT
GAATTAGAAACAAAACGTCAAGATTTACTTTCTAAACAATCTGAATTAAATGTAATGAAA
GCTTCATTAGCATTAGAACAATCATCAGCTGAAAGTTCTAAAGCTGGCTTAGAAAAACAA
AAAGCAGCTGCTGAAGCAGAGCAAGCACGCTTAGCTGCTGAACAAAAAGCTGCAGCTGAA
AAAGCTAAACAAGCTGCTGCAAAACCAGTTCAAGCTAAAGCTGAAGTAAAAGCAGAAGCA
CCAGTTGCCTCTTCTTCAACAACGGAAGCGCAAGCGCCAGCAAGCTCAAGCTCAGCAACT
GAATCAAGCACGCAACAAACAACTGAAACAACTACACCAAGTACAGATAATAGTGCAACA
GAAAATACTGGCTCTTCTTCAGAACAATCAACAACACCAAGTGGTAGTGAAAGTAATGGT
GAGGGAACAGTTACACCACCAACACCAGAACCAGATAAAAAAGATCCAATTCCAACACCA
CCACCAGCTACAGGTGATGTGACGCTTGATGCATTGAACGTTCTACGTCAATCATTAGGT
TTACGTCCAGTAGTATGGGATGCAGGTTTAGCAGCTTCTGCAACTGCTCGTGCAGCACAA
GTTGAAGCAGGCGGTATTCCAAATGATCACTGGTCTCGTGGAGATGAAGTTATCGCAATT
ATGTGGGCGCCAGGTAACTCAGTAATCATGGCGTGGTACAACGAAACAAACATGGTAACA
GCTTCAGGTAGCGGTCACCGTGATTGGGAAATTAACCCAGGTATTACGCGTGTCGGTTTT
GGTTACTCAGGTAGCACAATCGTAGGACACTCAGCC
>CDS_295861-296988 /log_Odds=173.234 /R_value=0.00000000000000000000000000000103813 /input_id=gi|194268102|gb|ABPI01000001.1| /input_comment=Enterococcus faecalis OG1RF chromosome, whole genome shotgun sequence
ATGAGTAGTCAGATTCCTTTTACAGTTGATCATGTGGGAAGTTTTTTACGTCCGGAAACA
ATTAAGAAAGCACGGAAAAAGGTCCAAGCAGGTGCTTTATCTCAAGCAGAGCTACGTCTT
ATTGAAGATGAGGAAATCAAAGCATTAGTAGCAAAACAAAAAGCTGGCGGCTTACGGGGA
ATCACAGATGGGGAATTTCGTCGCGGTTTTTGGCATATTGATTTCTTAGAAGGATTAAAT
GGTGTGACAGGCTATATCCCAGAAACGGGGTATAACCAAACCTTTCATGGAAAAGCAGCT
CCGGCCTATAATATCCGCGTAGTGGATAAAATATCTTTTCCTGCGCAACATCCATTTTTA
GAGGACTTTTCATTTTTAAAAGAGGTGGTGGAAGTTGGTGATGGCACGGTAGCCAAAGCA
ACGATCCCTAGTCCGACCATGATTTTACGTCAAGAAATTTTATCCAACGACGGCACCTCG
CGCATTCAAACAATTTATCCAGAGATTGGTGCTTTTTATAAGGATTTAGCACAGACATAT
AAAGACGCAATTGCGGCCTTTTACGAGAGAGGTTGCCGTTATTTGCAATTTGATGATACA
AATTGGGCGTTTCTAGCGGATCAGACAAAACAAGAAGAATTACGAGCAAAAGGAATACAG
CCAGAAGAAATTGCACAAGTGTGTACCACGATTATTAATGAAGCCTTAGCTGGCAAGCCA
GAAGATTTAACTGTAACCACACACATTTGCCGTGGGAACCATGCTTCGTCTTGGTTATTT
TCAGGTGGTTATGAACCGATAGCAAAAGAATTATTTGCTACGAATTATGATGGTTTCTTC
TTGGAATATGACTCAGATCGTGCAGGGGACTTTTCACCATTAAGACATTGGCAAAATAAT
GGCAGCAAAGTCGTTTTAGGTTTAGTTACTTCTAAGTTTCCTGAATTAGAAGAGACTGAA
CAAGTGAAAGCACGAATTGAAGAAGCCCAACAGTTTATTCCTTTAGAAAACTTAAGTATT
AGTCCGCAATGTGGTTTTGCTTCGACAGAAGAAGGAAATCGTTTGACGGAGAAAGAACAA
TGGCGCAAAGTTCAATTACTTCAAGAAATTGCTAGAGAAGTATGG
>CDS_298948-299634 /log_Odds=114.457 /R_value=0.0000000000000000000425312 /input_id=gi|194268102|gb|ABPI01000001.1| /input_comment=Enterococcus faecalis OG1RF chromosome, whole genome shotgun sequence
ATGGATTTATTACCTTTATTAGGCGTATTGATCGTCATTGTCGGCTTCGCATTGAAATTT
GATGCTATCTTGATTGTGATGGTTGCTTTAATAGTGACGGCTTTTACTGGCGGGCTTGGT
TTGACATCAATGCTAGAAACACTAGGAACAACCTTTGTGAATAATCGAGGCATGGCTATC
TTTATTATTATTATGTTAGCAACAGGAACGTTAGAAAGAAATGGCTTGAAAGAGTCAGCA
GCTACGTTGATTAAACGATTCAAAAAGGTATCTGCTGGTGTGATTATTGACATTTATGGT
GTCTTTCGGATTATCTTCGCCGCTTTTAACGTAAGTTTCGGTGGGGTAGCAGGTTTTGTG
CGTCCGATTATTTTGCCAATGGCGTTAGGAACAATTGAATCAAAAAATTTACCAATGGTG
CCAGAGTATGAAGAAGAACTAAAAGGGATGGCTTCAGCCATGGAAAATATCTGTTGGTTC
TTTGGTCAAGTTCTGTTTGTTGGTGGGGCTGGGGCATTGCTTGTTCAATCAACATTGAAA
GATTTAGGCTATGAAGTGACATTAGGTAAACTGGCTTTAGTGGAAGTACCAGTCGCCTTA
GTTGCCTTAATTTCGGCAAGTATTTACTTTACTTTAAAAGAAAAAAGATTACGTAAAAAA
TATTATGGACAGGAGGGACTGAAA
>CDS_299631-300575 /log_Odds=168.322 /R_value=0.0000000000000000000000000000010632 /input_id=gi|194268102|gb|ABPI01000001.1| /input_comment=Enterococcus faecalis OG1RF chromosome, whole genome shotgun sequence
ATGAGTTTTTTCACAGATCCAAGTATTGATTTGAGTGCAAAGTTATTGGAAGTCCTTTAT
ATTTTTATGGGGATTATCTTGTTATATACAAGTTTTCGTAGTTTTCGTGATAAAACCAAT
CAACATGCGTATGGGACTAGTTTATTCTGGGGAATCTTAGGGATCTTAATCGGTTTTGGT
CGGTTTATCCCACCAGTTGCCTGTGGCGTACTTATTTTTGTGATGACAATTCCGGCAATT
CTTCAAAAAGTGACAAAAGGAGAAAGTCGCTTACCTTCGAAAGAATACATGGAAAAAATG
TCTCAAAAATTAGGAATGAAGATTTTTATTCCCGCACTAAGTATCGGGGTTTTTGCAATT
CTTTTTGCCACATTGACTACTTTAGGAGCTTTAGTCGGTGTCGGTGTTGGTGTCTTTGTA
GCGATTTTCATCATGATGTTCTTTTCTAAAAATAATACGCCGAAAGTATTTTTTGATGAT
GCGGCGGAAATGTTAGAAACAGTCGGTCCTCTTAGTACGTTGCCAATGCTATTAGCTTGT
TTAGGTGCTGTTTTTACTAGCGCTGGTGTTGGTGAGATTATTTCAAAAGGGGTTAGTGCC
GTAGTACCAGCAGGAAATGTCAATGTAGGGATTATTATTTATGCTGTGGGAATGGTTATT
TTTACGGCTATCATGGGCAATGCCTTTGCAGCAATAACCGTGATGACAGTCGGAATTGGC
GTGCCGTTTGTTTTTTCTTTAGGTGCAGATCCCGCATTAGTTGGGATGGTTGCCTTAACA
TGTGGTTTTTGTGGTACACTGTTAACACCGATGGCTGCGAACTTTAATATCGTACCTGTA
GCCATGTTGGAAATGAAAGATAAGTACGGCGTCATTAAAAATCAATTGCCGATTGCACTT
TTCATGTTAATTTTCCAAATTGTTTATATGATTCTATTCAAA
>CDS_300591-301232 /log_Odds=104.359 /R_value=0.00000000000000000419711 /input_id=gi|194268102|gb|ABPI01000001.1| /input_comment=Enterococcus faecalis OG1RF chromosome, whole genome shotgun sequence
ATGAAAGTTGTCGTTACTGGCTTTGATCCATTTGGAGGAGAAGCAATCAATCCTGCCTTT
GAAGCAGTCAAAAAATTACCTGCTGAAATTGCAGGAGCTGAAATTATTAAAGTTGAGGTG
CCAACTGTTTTTGGCACTAGTGGTGAAAAAGTGGCTGAAGCAATTGAAACCCATCAACCA
GATATGGTAATTTGTGTTGGACAAGCAGGCGGCCGCCAAACAGTCACTGTTGAAAAAGTG
GCGATTAATTTAGCGGAAGCGCGTATCCCGGATAATGCAGGACAACAACCAAGCGATGTG
CCGTTGGTTGAAGATGGAGCAACAGCCTATTTTACAAATTTACCGATTAAAGCGATGGTA
AAAAATTGTCATGACCATCAATTACCTGCAGCGATTTCTTATACAGCAGGAACCTTTGTA
TGTAATGATATTATGTATCACTTACTACACTTAATTAACACTAAATATCCAACTATTCGT
GGCGGATTTATTCATGTTCCGTTCCTACCAGAACAAACAATTGATAAACCAACGTTTGCT
TCTATGTCATTAGAAGCAATCACAGATTCTTTGTTCTATATGATTGAAGCAGCAGTAAAA
ACGCAAGAAGATATTCAACTACAAGGTGGCACAACCCAT
>CDS_301676-303079 /log_Odds=261.976 /R_value=0.000000000000000000000000000000000000000000000000314504 /input_id=gi|194268102|gb|ABPI01000001.1| /input_comment=Enterococcus faecalis OG1RF chromosome, whole genome shotgun sequence
ATGAAAGAAAAACAGAAAAAGAAGACCGTGAGTGTTCGAGAAGCAAGTATCGTGTTATTA
ATTATTGTGGCAGCTATTGCAACAGGAGTAATTGGCTTAAAGATATCGCCAAATATTACT
ATTTTGTTTGTGATTGCATTGATTTTAGGCTACGCAATGTTTCGTAAAGTACCATTTGAT
CAAATGCATAAAGGGATTGTTGATGGCTTGAAGCCAGGGATTATTCCAATTTTTATTTTC
ATTTTAGTGGGGGCATTGATTGCCGTTTGGATTCAAGCAGGAATTATTCCAACGATTATG
GTTTTTGGTTTTAAAATGATTAGTGTTAAATGGTTTGTGCCGTCAGTTTTTATTGTCTGT
GCGATTGTCGGCAGTGCAGTAGGTAGTGCTTTTACAGTGATGTCAACAATTGGAATTGCC
TTTTTCGGTATTGGCAGTACCTTAGGGTTAAATCCTGCTTTAGTTGTGGGGGCGATTGTT
TCTGGTTCAGTTTTTGGTGATAAAATGTCGCCTTTATCAGAATCAACAAACTTAGCCGCA
GCGATTGTTGAAGCGGATTTATTTAAACATATAAAAAACTTGATGTGGTCGACTGTACCA
GCATTTATCGTCTCTTTAATCTTGTTTATGATTTTAGGACAAACGTACGCGAATACTAGT
CTGACAGAAGTAGTTCAAGTTATTCAAGTATTGGAAGACCACTTTACCATTTCAATTTGG
TCATTGTTACCATTAGCCTTAATGTTAATCTGTGCCTGGCGCAAAATTCCAGCGATTATC
ACGATTTTGTTGAACATTATTGTGGCAGTAATTATGATTATTATTCAAAATCCGAAAGTA
TCGTTGCAGGCATTAGGAAACACGTTGGAAAATGGGTTTGTTTCTCAAACGGGGAACGCA
CAAATTGATCAATTATTAAGTCGTGGCGGGATTATGAGTATGATGCCGACTGTGGCACTT
ATTATTCTAACGTTGTCTCTAGGTGGCTTATTAATGGAATTAGGATTGATTTCTGCGGTC
ATGGAAGTTGTTTCGCAGAAAATGAGCAGTACACCGAAATTGATTTTATCAACGTTATTA
ACAGGAATTGGCGTAAATATTTTTATTGGTGAACAATTCCTATCGGTTATTTTACCAGGG
AATGCCTTTAAAGAAGTTTACAAAAAAGAAGGTTTGGATCCGACTGTTTTAGGCAGAACC
TTGGAGGATGGCGGGACGGTTATTAACTACCTCATTCCTTGGGGGATTGCAGGTAGCTTC
GTAGCGGGGACCTTTGGCGTACCAACGTTGACTTACTTACCATTTGTTTTCTTTAGCTTA
TTATCGCCTGTCTTCTCAATGGTCAGTGCGTTTACTGGTTTAGGGATTAAGCGGTTATCA
GCAGAACCTGTTACCGAAAAA
>CDS_303231-303665 /log_Odds=54.3378 /R_value=0.0000000212547 /input_id=gi|194268102|gb|ABPI01000001.1| /input_comment=Enterococcus faecalis OG1RF chromosome, whole genome shotgun sequence
ATGTCGTTATCATTACGGGAAGTCAGCCAATTATTATGTCAGTTAAAGGTATTAGATCAA
AAAATTACCAAAGTTTTTGAAGAGCAAGTTGGCTTGAGTTTGACTCGTTATGAGTTGCTG
ATGATTTTAAAAGAACGTCAGCCGTGTCTTCAAACGGAGATTCAAGAACACTTAAAAATC
GATAGTGGTGCGGTCACTCGCCATTTGAAAATTTTAGAAGAGAAACAGTATGTGACACGA
CAGCGAAATCCAGAAAATAATCGGGAAGTGCTAGTGCATTTAACAGAAAAAGCACAACAA
GAACTACAGCAATGTACAGCCAAGCAACAAACGGTAACAGAAATTATTCCCAGTACATTT
ACAAAGGACGACTGTCGCCAATTAAAAGAACTTTTGACAAAACTAGATCAAAGCATTACA
ACGAAAGAGGTA
>CDS_303670-304305 /log_Odds=104.495 /R_value=0.00000000000000000354147 /input_id=gi|194268102|gb|ABPI01000001.1| /input_comment=Enterococcus faecalis OG1RF chromosome, whole genome shotgun sequence
ATGACAACATATACAACGAATGATTTTTCAGAGATTGTTTTTGGCCGCAAATCGGTTCGG
GTGTACGATGAAACCCATAAAATTTCTCATGAAGAAATGTTAACAATGATTCAAGAAGCG
ACCACTGCCCCTTCTTCTGTTAACATGCAACCATGGCGTTTTGTCGTAGTGGAAAGTGAA
GCAGGCAAAGAAAAATTAAAACCCTTAATTCGCTTTAATACGCGTCAAAATGAAACATCT
TCTGCAATGCTCTTAATTTTTGGTGATTTAAACTGCCATGAGCGAGGAGAGGAGATTTAC
AATCAAGCCTATGCTAGTGGTAAAATGCCTAAGGAAGTGCGGGACCAACAATTAGCAGCC
ATTATTCCCCATTATGAAAGTTTAAGTAGAGAACAAATGAATGACATCGTAAAAATTGAT
GCGAGTTTAGCAGCTATGCAATTTATGTTAGTGGCCCGAGCTCACGGATATGAAACAAAT
CCAATCGGTGGTTTTGAAGCGGAAAAATTAGCCGAAACATTTGGTTTAGATCAAGAGCGC
TATGTCCCAGTAATGATTTTATCTGTGGGTAAGGGCATGGAAACTGGTTATGAATCTGTT
CGTTTAGCACCAGAAAAAATCACGACATTTGAA
>CDS_305365-307107 /log_Odds=195.786 /R_value=0.0000000000000000000000000000000000255877 /input_id=gi|194268102|gb|ABPI01000001.1| /input_comment=Enterococcus faecalis OG1RF chromosome, whole genome shotgun sequence
ATGAAGGAAAAAGAAATGCATTCGCTCTTTTTTAAACATAAGTTTGTGAAAGTAACTCCC
TATTTACGTCGTTTTGGTCATCGTTTGAGTGGGATGATTATGCCAAATTTGAGTATTTTT
ATTGCGTGGAGCTTATTGTCTTTGGTGGCTGGCTATACGACAGGGAATCTACGGCTAGCT
CTTTCTGAAGTCGAAACGATAATGATTCGAGTTGTTTTACCGATTCTAATTGGTTTTACA
GGCGGAAAAATGTTCGAGGAACAACGTGGCGGCGTTGTTGCTGCTATTGCGACAGTGGGT
GTGATTGTTTCCACAGATGTTCCACAGTTGTTTGGTGCTATGTTTATTGGTCCTTTAGCA
GGATATACTTTCGCCAAAATTGAACAAATTCTCTTACCGAAAGTTAAAGAAGGCTATGAG
ATGCTGACTAAAAACTTTTTAGCAGGAATTGTGGGAGGACTGCTTTGCTGTTTTGGTATT
CTGGTTGTAGCTCCGGCTGTTGAAAGTGCTAGTTTTTGGCTGTATCAATTTTCTTCTTGG
TTAATTGAAGCCAATCTTTTACCATTGGTTCACGTTTTCTTAGAACCTTTAAAAGTGTTA
TTTTTTAATAATGCGATTAACCATGGCTTATTAACGCCTCTAGGTTTAGAAGGCGCTAGT
CAAACAGGTCAGTCCATTTTATTTCTATTGGAAACAAATCCTGGACCAGGCGTGGGCGTT
TTGGTTGCTTTTCTGCTGTTTGGGCCTGTAGGACAACGAAAAACAGCAGGAGGTGCCACC
ATGATTCAACTGATTGGGGGCATTCATGAAATTTATTTTCCGTTTGTTTTGATGGACCCG
CGCTTATTTTTAGCAGTAATTGCTGGAGGAATGAGTGGTACGCTTGTTTTTCAAATATTT
AATGTGGGGCTAAGTGCTCCAGCTTCGCCAGGCTCATTGGTTGCGATTTTAGCCAATACC
CCGACTGATGCGAGGCTGGCGGTTTTTAGCGGGATTTTTGTTAGCTTTCTGTGCTCTTTT
GCAATAGCAAGCTTGTTATTAAAACGTCAACGAGGAATTGAACCAGTTTCAATGATAAAG
ATGAAGGAGGAAGACCAAGTGGAAACAGTCACACCTAACTATCAGCAAATTTTATTTGTT
TGTGATGCAGGAATGGGCTCAAGTGCCATGGGGGCTAGTTTGCTAAGCCGACAATTAAAA
GCTGTGGACTTGGAGATGCCTGTGACTTACCAGTCCGTTCATCAGATGAAGTGGCAGCCA
AAGACATTAGTGGTCATTCAAGCAGAATTGAAACAGTTAGCACAAAAGTACGTCCCAGAA
AAGGATATGGTGAGTGTTCAAAATTTTTTAGAAATTAAATCCTATTACCCGCAAGTTTTA
GCCAAACTGACTGCTTCTTCTCAAGAGCAATCTTCACTTGGTTCAGAGTCTACTGGAACG
AACCCGACCAAACAAATACAGAAGCTTGTTTTTTTATATGCCGAGAATGTTCGAGGATCG
CAAACAATGGGAATGGAATTATTGCGGCAACAAGCAGCGAAACAAGGAGTCGCGATTGAA
GTATCTAAAGAACCACTGGAAACAGTCTTTTTTACCAAGGAGACAACCTACGTAGTGACT
CGTGAACTGGCGCAAGCCTATCATTTAGATCTAACGCAACAAAATTTATACGTAGTTACT
AGTTTTTTGAATAAGAAAGAGTATCAAGAATGGCTGGAAGGAGGAGCTGATAGATGTTTT
>CDS_307098-309131 /log_Odds=235.073 /R_value=0.00000000000000000000000000000000000000000105924 /input_id=gi|194268102|gb|ABPI01000001.1| /input_comment=Enterococcus faecalis OG1RF chromosome, whole genome shotgun sequence
ATGTTTTTAACGACAAGAGAAACTGTTCTATTAACGGAATTAGTGAATAGTCCCACCCCC
GTTTCAGTAAACCGCATGATGAATTTGTTAAAGGTTAGCCGCCGGACGGTATATCGTGAA
TTAGAAAATTTAGAAACCTCGCTAGCATCGATGGGCGCGACGTTGGAAAAAGTAGCTCGT
GGGCGCTTTTCGATTCAAGCAGATGAAGCAGCGATGACGGAAATTCAGGCTGCTATTTTA
GGAGAAGAGACACAGGAACTTTCTACTTTGGCGCGGCAACATGCGATTTTATTGACATTA
CTGCAAACAAAAGAGCCAGTCTCTATGCATTATTTTCTGGAAACGTATTGTATTAGTAAT
ACGACTTTTTATGCCGATATTAAACAATTAGAAACACGGATTGCTCGGATTCCGTTGACG
ATTTCTCGGAATCAAGGTTATGAAGTGACTGGTTCTGAAAAATATCGCCGTCTTCTAATG
GCGAATATTCTAAGTATGGAAATTAATGAGTACCAATTTTTTCATTTTACCGAATTAACG
ACAAACGACCATTTTTTCTTTCAGTTTATTCATGCAGAACATTTAGCATTTGCACAAAAA
ATTGTTCAGCCAGAAGTAGAAACTTTATTTCCAGCATTAAGTGATCGCAAATTACAACAT
TTGATTTTAATGTTAACAATTGCGATGGATCGGGTCACTGCAGGTTTTTATTTAGCTGAT
GAGACCTATACTGGGCAGATGAATAAGGCCTTTCTAAATTGTTCTAAACGACTTTTTTCA
AAAGTCGCTGCTGAAACAAAACAACTATACGCTGTCAGTGAGATTGTTTTTTTTGCTAGC
TTATTAAGTGATTTTTCTAATTCTTTTGATGAAGATTTTTTTGATGAACATTTTGACACT
CAGCTGGCTTATGAAGTGAAACAACTGATTGAAGCAGTAAGTCAAGAAACGGAAGTTAAT
TTTTTCGAAGATACCAATTTGTATAAAATGTTGTTGACGCATTTATCAGGTGTTTTTTCG
CGGGCGGTTTTACAAGAAGAAGATTTAACGAATCCCATTTTAGAACGGATTATGAATCAA
TATCAAGAAATAGCTGCGGCTTTACGCCAAGCGTTGCCGCAAATTTTTCCGCAAAAGAAT
TTATCGGAAGAGGAAATTGCCTACATGGTACTTCATTTTGCCAATTCTTTAGAGCGGAGT
CCCAAAATTATGGAAGTTGATATTGCTGGTTTTTCTCCTAGCGGTTTGGCTTCGACAAGT
ATGCTGGAAATGCGATTACGGCGCTACTTTCCTTTTATCAACCAGATTCATTTTTTTCGG
ATTGCGGATTTAGGTAAGGTGAATGTTGAGGAAAACTATGACTTAGTGATTTCCACTTCG
TTATTACCAGGATACAATGGTAAATATAAATTGATCTCACCGTTACTTTTAGACGATGAA
ATCCGCCAATTGAAAGAAGAGTTTAAGCGGATTAGTCACGAAAAACGCTCGCTTAGGAAA
GCGCCTGTGAAAAAAATAGGTGGCGAAGAAAGCTACGAAACGGTGGTCGCTTTCATGGAA
GAAATTAGTAAACTATTAGAAACATTTTTCATAGCAGATTTAAATAATCAAGCGGATTTA
GCAGAAACCGTTCAACAAGCTCTTGCGCAACTTTCCGCAGATTTAATCACCGATAGTGCA
ATCGTCTGTCAGCAATTGATGAAACGTTACGAGCAAGCGCCTATTGGGATTCCTCAGACG
GAAATGGCCTTATTCCATACCTCAAGTACAGCAGTGACACAGCCTGTTTTTTGTATTTTT
AATCTGGCCCAGCCACTTATGATTGAAGGTATGGATAAAAAGCCGATGCAGTTACAACGT
ATGTTACTCATGCTAGCGCCAATGCCGATTGATGAAACAATCGGGAAAATTTTAGGAAAA
ATCAGTGGTGCGATTATTATGAATGATTTAAATACAGAAATTTTTCATTCAGGAAATGAA
GCCATTGTTTATCAGTTGCTTTCGTCATTATTAATTGAAGAAATGAAAGGC
>CDS_309142-309576 /log_Odds=59.6013 /R_value=0.00000000184176 /input_id=gi|194268102|gb|ABPI01000001.1| /input_comment=Enterococcus faecalis OG1RF chromosome, whole genome shotgun sequence
ATGTTTGAAATTACAGCGGAGCAAATAATGTTGAATCAATCATATGCTAGTTGGGAGGAA
GCACTTGCAGCTTCTGGTGAATTACTGCTAAAAAATCAGTTGGTCACGCCTGACTATGTC
AAAGCAATGTATCAACGTCAACAAAAAGTCAGCGTGTATATCGGTAACTTCGTGGCATTG
CCTCATGCGGAAGGACAAGATGAACAAGTTTTAAAAGAAGGGATTTGCTTTATTCAAGTG
CCTGATGGGGTCAACTTTGGTACGGAAGCAGATCGAAAAATAGCTACTTTGTTATTTGTC
GTTGCTCTAAAAAGTCAACGGCAACTAAGCATGCTTCAAGAATTAGCTTTTTTCTGTTCA
GATCTCGAAAACATTCAGCGGCTCAGTGATTGTCGAACAATAGATGAAGCGCAAAAAATT
CTGGCTCAAGCC
>CDS_310187-311959 /log_Odds=269.813 /R_value=0.000000000000000000000000000000000000000000000000749531 /input_id=gi|194268102|gb|ABPI01000001.1| /input_comment=Enterococcus faecalis OG1RF chromosome, whole genome shotgun sequence
ATGGAACAAGTACCAGAAAAAAATAAAGTATCAATTAAAGCGAAAGTCCAAAGACTTGGC
AGTACCTTATCTAGCATGGTGATGCCCAATATCGGGGCGTTGATTGCGTGGGGCGTTTTG
ACAGCGCTATTTATCCCAGATGGATATCTGCCAAATAAAGCCTTTGCCACGATGGTTGGC
CCAATGTTGACCTATTTAATTCCATTATTAATTGGCTACACTGGTGGGAAAGTAATTGCA
GGTGATCGCGGTGCCGTAGTTGGCGCAATTGCGACAATGGGCGTGATTGTGGGAACCGAT
ATTCCGATGATGCTAGGTGCCATGATTATGGGTCCACTTGGTGGCTTTACAATTAAGAAA
TTTGATCAGTATTTCCAACATCGGATTAAAGCTGGTTTTGAAATGTTAGTAAACAATTTT
TCAGCTGGATTGATTGGTTTTGCATTAGCTTTACTTGGTTTTTCAGCGATTGGCCCAATT
GTCGATGCGCTGACTGCTGCAATGGCACGTGGTGTGGAAATCATTTTAAATGCTCATTTG
ATTCCATTAACGAGTATTTTTATTGAACCGGCAAAAGTGCTCTTTTTAAACAATGCGATT
AATCATGGCATTTTAACACCCCTAGGGACAGAACAAGTCTTATCGGCTGGTAAATCAATT
CTTTTCCTATTAGAAGCAAACCCTGGTCCTGGGTTAGGTGTCTTATTAGCATTTATGTTT
TTTGGAAAAGGTGCGGCAAAATCTTCTGCGCCGGGAGCAATAATTATTCATTTCCTTGGT
GGTATCCACGAAATTTACTTCCCATATGTAATGATGAAACCGTTATTATTCTTATCGGTT
ATTGCAGGTGGTGCGACAGGTAGTTTGGTTTTCCAAACGTTAGATGCTGGTTTACGTGCG
CCCGCTTCACCAGGCTCCATTATAGCTATTTTAGCGATGACACCAATGGGTTCTTACTTA
CCAGTTATTTTAGGTGTTTTGGCAGCAACTGCTGTTTCCTTTGCAGTATCCGCAGTCATT
TTAAAAGCAGATGCGAAAGAAGAAAGTGATGAATTTGCCCAAAAAGTGAAAGAAACCCAA
GCTGCTAAAGCAGCATCAAAAGGATTAACTGTCACAAATGGTAGTGCTTCATTGTCAGGA
ATTCAACAAATTATTTTTGCTTGTGATGCTGGGATGGGCTCTAGTGCAATGGGGGCGTCT
ATCTTACGGAAAAAGGTCCAAGAGGCTGGTTTAGTACAAACTGTGACGAATCGGGCTATT
AATAATTTGACCGATGAGGGAAATACATTGATTGTCACACAAGCGGAATTGCAAGAACGG
GCCAAACAGAAAGCACCTAATGCAACCTTTGTAGCAGTTGAAAATTTCTTGAACTCACCA
CGTTATGATGAAATTGTGGCTGAACTATCAGGTACCAAAGAAAAAAACGACGCACAACCA
ACAGCCTCCAAAGCAACACCTGCTTCTGAAATTGAGGGAGATTTAGCAAATGTCAATGAA
ATTCTTTTGGTTCACGATGACCGTGTCGGGTCAGCAACGATGGGAATGAAAGTCTTAGAA
GAAATTTTAGATAAAGAGAAAATTTCAATGCCGATTCGAAAAATTAATATTAATGAATTA
ACTCAACAAACACAGGCTTTAATTGTCACAAAAGCTGAACTAACGGAACAAGCCCGTAAA
AAAGCACCGAAAGCGACACACTTATCAGTAAAAAGTATGGTTAATCCCAAAAAATATGAA
ACAGTGGTTTCGCTCTTAAAAGAAAGTGCC
>CDS_311974-312411 /log_Odds=66.0872 /R_value=0.0000000000762203 /input_id=gi|194268102|gb|ABPI01000001.1| /input_comment=Enterococcus faecalis OG1RF chromosome, whole genome shotgun sequence
ATGGAAAATCTTACGAATATTTCAATTGAATTAAATCAACAGTTTAATACAAAAGAAGAA
GCTATTCGCTTTTGCGGCGAAAAACTAGTCGAGGCAGGCTGTGTTGAGCCCGCTTATATC
GAAGCAATGATTGAAAGAGACCAATTGCTATCTGTTTATATGGGGAATTTTATTGCCATT
CCTCATGGAACAGAAGAAGCCAAAAAATTAGTGAAAAAATCAGGAATCTGTGTAGTGCAA
GTCCCAGAAGGCGTTAATTTTGGCACCGAAGAAGATGAAAAAATTGCTACCGTATTATTT
GGGATTGCCGGAGTCGGTGAAGAACATTTGCAATTAGTCCAACAAATTGCACTTTATTGT
AGTGATATGGATAACGTGGTGCAACTTGCCGACGCATTAAGTAAAGAAGAAATAACAGAA
AATTTAGCCATTGCT
>CDS_312426-313580 /log_Odds=216.428 /R_value=0.000000000000000000000000000000000000000187344 /input_id=gi|194268102|gb|ABPI01000001.1| /input_comment=Enterococcus faecalis OG1RF chromosome, whole genome shotgun sequence
ATGAACGCAGTACATTTTGGAGCAGGAAATATTGGACGCGGCTTTATCGGCGAAATTTTA
GCTAAAAACGGGTTTCATATTACGTTTGTGGATGTTAATGAAACCATCATTCAAGCGTTA
AAAGAACGTAAAAGTTATACAATTGAATTGGCCGATGCCTCACATCAACAAATTAACGTT
GAAAATGTGACCGGGTTAAATAACATGACAGAACCAGAAAAAGTAGTAGAAGCAATTGCG
GAAGCTGATTTAGTCACGACGGCGATTGGTCCCAATATTTTACCAAGAATTGCTGAATTA
ATTGCCCAAGGAATTGATGCACGTGCTGAAGCAAATTGTCAAAAGCCGCTGGATATTATC
GCTTGTGAAAATATGATTGGTGGTTCAACCTTTTTAGCAGAAGAATTGGCCAAATATTTG
AAAAACCCAGCTTATGCTGAACAATGGATTGGTTTTCCTGATGCGGCGGTTGATCGGATT
GTTCCATTACAAAAACATGAAGATCCACTTTTTGTTCAAGTTGAGCCTTTTTGTGAATGG
GTCATTGATGATACCAACCGAAAAGCCAAAGAGATTCAGTTAGAAGGCGTTCATTACGTT
GCTGATTTAGAGCCGTATATTGAACGAAAATTATTTAGTGTAAACACTGGCCATGCTACA
GTTGCCTATACAGGGGCGTTGTTAGGCTATCAAACCATTGACGAAGCGATGCAGGACGCC
TTAGTGGTAGCACAACTCAAATCAGTTTTGCAGGAAACTGGTAAACTTTTAGTGGCCAAA
TGGAATTTTGATGAACAAGAACATGTAGCCTATATTGAAAAAATTATTCAACGTTTCCAA
AATAAATATATTTCAGATGCTATTACACGTGTAGCACGGACACCAATCAGAAAATTAGGT
GCGCAAGAACGGTTTATTCGACCAATCCGTGAATTACAGGAACGCAATCTAGTGTCGCCG
CATTTATTAGCAATGATTGGTATTGTTTTTAATTATCATGATCCAGAAGATGAACAAAGC
CGTCAATTACAGGAAATGCTTGACCAAGAAAGCGTTGATACAGTGATCGCTGAAGTAACG
GGCATTGAAGATCCAGAAACGGTTAAAAATATTAAACAAAACGTAGAACGCTATGCGCGA
CCACAAGTAGCA
>CDS_315802-316980 /log_Odds=200.91 /R_value=0.00000000000000000000000000000000000154201 /input_id=gi|194268102|gb|ABPI01000001.1| /input_comment=Enterococcus faecalis OG1RF chromosome, whole genome shotgun sequence
ATGAAGAAGAAAACGATAATTATATTGGGGGCAGTTGCGGTAATTGCGGTTGGGGGCATC
GTAACTGTGAATGCGTTAAATAAAAATGCACAACAAGTAGCTGTCAAGCAAGCGCCTAAA
GATGACTGGGGAATTGACTATTTTGACGTTCCCGACTTGCAACAAATTTATATTAACGGT
GTCATCCAACCGGAACAAATGGAAGCCTTTGCGCGTGATCAAAAAATAACAAAGGATCCA
GAGATTAAGGTGAAAAACGGCGATGTCGTAGATGCAGGCACAGAATTATTTACTTATGAA
GATGAGGCGGTCACAAAAGAAATTGAGGCACAACAAAATAGCTTAGCCAAATTAGAAACG
AAGCGGGCGAATATCTATAATAAGTGGAATCGGGCCATTGATAAATTTAATAAAACTAAA
GAAGAAGACCGCACGATGTCTGGTGATGATTTAAATGAACAATATCAAACAGAAGTCGAT
GCAGTAGATGAAGAGATTACCTTCACCAATGAAACCTTAGCGGATTTAGGAGCGAAGCAA
TATATTTCCACAAAGGCTAATTTCAAAGGTCGTGTATCAATTCCAGAAGTAAAAGATGCC
AATTCACCGATTTTACGGTTAACTTCAGAAGATCTTTATTTAGCTGGAAAAGTGAATGAA
AAGGACTTGACTAAAATTAGTGTTGGGCAAAAAGCTAAACTAACTTCTGTTTCCAACAAT
GTGGTTGTGGATGGCTCAATTTCTTACATCGATGATAATCCTCCTGAAGGCAACAGCGAT
GCCGCGAGTGGCAATCCAGAGGGCGGCACAACGATGTCTAGTTATAGCGTCAAAATTGCG
TTGGCCAATTTAGACAAAGTCAAAAATGGCTACCATATGCAAGCAACCATTGATTTAGGC
GATTTAGGGGCGATTGAGTTACCGAAAAAAGCGATTCAAAAAGAGGGTGAACAGGCCTAC
GTTTTAGTGAATGATTTTGGAACCATCATTCGTCGTGATGTCCAAGTCGGGCAAGAAAAT
GGCGACAAAATGGCGATTGAATCTGGCTTAGAATCAGCCGACCGAGTGGTTATTTCTTCA
AAAAAACCAGTAAAAGTCGGTGATATTGTTGAATCAGATGCAGCGATTGCTTCTGATGAA
TCAGCAACCAACGAATCAATGACAGATGCGTCGAAA
>CDS_316993-317700 /log_Odds=83.0292 /R_value=0.000000000000117946 /input_id=gi|194268102|gb|ABPI01000001.1| /input_comment=Enterococcus faecalis OG1RF chromosome, whole genome shotgun sequence
GTGGAAGCAAACAATACAAATCAACCCCTCATTGAATTGCGGGACATTAACAAGTTCTAT
CCAGTAGGTAAGGAAAAACTACATGTTTTAAAAGAATTGAACTTGACCATCCATCAAGGA
GAGTTCATTTTAATCATGGGGAAGTCCGGTAGCGGTAAGACAACGCTGATGAACATTATT
GGTTTCTTGGATCGCTTAACAGACGGAAGTTATCATTTCTCAGGAACAGATGTTTCAAAA
TTGTCTGAAAATAAAAAATCAGCCTTTCGCAATGAATATCTAGGATTTATTTTTCAACAA
TTTTTCTTGATTAATTCTTTAAATGTTAGTCAAAATGTTCAATTGCCCTGTGTTTATGAA
GGGAAAAAAAGCCGCGCTGAGAAAAAAGCGATTGCTGAAAAATACCTAAAAATTGTCGGT
TTGGAAACAAAAGCCAAATCAAAAGTTACTGAACTTTCTGGAGGACAGCAACAAAGAGTA
GCCATTGCTCGTTCCTTGGTGAATGATCCATTATTGATTATGGCTGATGAACCGACTGGG
GCATTGGATAGTGAAACGGGTACAGAAATTATGGAATTATTGAAAGAATTGAATGAACAG
GGCAAAACAATTGTCATGGTGACACATGATGAAGATATGAAAAAATATGCCTCACGAGTG
ATTCATATGAAAGATGGTCGCTTTTTGGAAGAAGAGGTGATTAGA
>CDS_317697-318926 /log_Odds=174.935 /R_value=0.000000000000000000000000000000819033 /input_id=gi|194268102|gb|ABPI01000001.1| /input_comment=Enterococcus faecalis OG1RF chromosome, whole genome shotgun sequence
ATGATTGCTAATTTATTTGTTAGTACTTTTTTAAGCTTAAAGGCACATAAGTTGCGGGTA
TTTTTAACGATGGTCGGGATTATTATTGGGATTACATCAGTCGTAACGATTTCTGCGCTA
GGTGAAGGGATGAAACGTCAAGTTGTGAAGGCATCCAGTGCAGTGAACGCGGATGTTTTG
AAGATTCATTATACAATGTCGGATGGTAGCAGTGACAATTTTATGTCCTATGAAGAGCCA
GATTATACGTTTAGCCGAGTGGACTTGAAAAAATTACAAGACATTCAAGGAATTGAAAGT
ATTTATCCTCAATATGGTGAATCAATGATGGGGGGCGGAGACAATTTGTTTGTACCAATG
GATTATTTTGGGGCGCAAGCGAATTTATCCATTACGTCGACTAAAGGTCAGCATGATATT
TTATATGGTCGTGATTTTCAACCGAGCGATGCAAATACAGATGCGATTGTCTTAAATCAT
GATATCTTTGAAACGCAAATTCGGCTTGATGATCCTAGCCAACTCATTGGAAAAGCTGTT
TCAATTGGTGGTTATATGTACAAGGTGATTGGTATTTTAGCACCAAAAGATTTAGATAGT
TTGGGTATGAATGATGATTGGGCAACTGCTATGAGTAGTTTTGTTTCTCGAGAATCATAC
AATAAATTAGCAAAAACAAAAGCAATTAGTGGCATCAATATTAAGGTTCGTGAGGGAGCG
GACCGTGAAGCAATTTTAGGACAGGCAATCACCATTTTAAGTGAAAATCATCCTGAAGTG
AAAGGAACGTTTAAAGAAAACGACCAAGACCAACAACTCCAACAACAAATGGAAGAAATG
GTCACGGGTATGACAATGTTTCTGATGGCAATTACTGCAATCTCCCTATTAGTCGGGGGA
ATTGGCGTCATGAACATCATGTATGTGTCTGTCACGGAACGGAAACGAGAAATTGGGATT
CGTCGGGCCATTGGTGCTAAACCACGAGTCATTTTATTCCAATTTTTAATGGAAGCAGCG
TTTATCACATTGATTGGTGGTTTGATTGGTGTCGGCTGCGGCTACTTATTGGCAACTGTG
GTCGGTGGGTATATTTCGATTACGCCAATTATTACGCCGTCCATCTTTGCTATTTCAACA
TTGGTTTCTGTCTTCACAGGTATCTTTTTCGGGATTATTCCAGCAATTGGTGCTTCGAGG
ATGGATCCGATTAAAGCGATTTATAAT
>CDS_319212-320333 /log_Odds=84.8599 /R_value=0.000000000000000511347 /input_id=gi|194268102|gb|ABPI01000001.1| /input_comment=Enterococcus faecalis OG1RF chromosome, whole genome shotgun sequence
ATGAAAAAAATAGTAGCAGGATTTCTTAGTTTGATTAGTATTGGAATAATGTTATTTGTT
GTAAAAGACAAATTGATAGAAGAAAAAAAGCAATCTTTTGTTGTGCAAGAAGAAACAGAT
TTTTATGTATTATCAACCCAAGCGATTTATTCATTCATGTTTTCTGAAAATGACATCAAA
AAACATAAGCGAAGTCGTGTGGATCTACCAGAGATTGTCCCAACAGGGTTTTCAAAAGGA
AGATTACAATCCCATTATTTACTATTTTCAACAGGTGATCTTTTGAGCAGCACTAAGGAT
GAATTTATAGTGAGTGTTGATTTTTTAAAAGGAGAACTTTTGAAAAGAAAGACAGAAAAA
TATCCTTATACTGGTACGGGTTATAGCTCCAACTATTTTTATACTGTTCAAGCAGAGCGT
TTATATTCTTTTGATACTGAAGGGAATCCAGTTAGTTCATACAGGTTTAATGAATATACA
ACACCAGTTACGCAATTTTCAGGAACACAAAATAAGCTATATGTCGTCGCTAGTCAGGAA
GACAAAGAAAAACAACTTTATGAGAATATGTTGTTCATTTTTAAAGAAGGAGAAAATTTG
ACATTAACAGACGAAATATTTTTAGATACAAACCCAGAGTATGTTTATGGTTTTACTTCT
TCTGTGATTGTAAATAATCAAATTTACTTGCCGATAACGGCTCATAGAAACCGAGTAAGT
TATGAAAATGTGCCAGATAATCGAATTATGCAAATGGGTTTAGATGCTAAAAATCAACGT
TTTATTCAATTGACAGAGAATTTTCCTAACCTAATTTACAAAAGTAGAACGTCCGAATAT
TTGATTATTGATCACGAGCCAAATGCATTAGGGAAAGTGGGGCTGTCAATTGTTAATCTT
GCTACGGAAGAAAGTTATTTTTTAAATATTAATGGACAGTTAAAGACGGAAGAATTAGAA
GAATCTATGATTTATAGTGTAAATACAACGAAAGATAATCAGTTGTTGGTTTTAGCTGGT
CAGACGCTTCTCAGATATGATTTGGTGACAGGAAATTTGCTTTCGGAAACAAAAGTTCTT
GAAAAAGAAGAACAAGGTATTTATATTTGGGTTAATCAT
>CDS_322698-323165 /log_Odds=60.1598 /R_value=0.00000000179987 /input_id=gi|194268102|gb|ABPI01000001.1| /input_comment=Enterococcus faecalis OG1RF chromosome, whole genome shotgun sequence
ATGTGGTCAAAAATGATTCAGCGTTTGTTAAATGAAGAAAATTTGTTGATAGGAATTAGT
GAACTAAGTGAAATTGCTGAAGTTTCGCCACGTCAACTTCGTTATTGGGAAGAAAAAGGG
TATATTTCTTCCATTGCGAAAGACGCAAACGGTCCACGGAAATATCGGTTACATACAGTC
GTCAAAGTGCATTGGATCAAGCGTTTTTTAGATGAAGGATATACGTTACAAAGTGCGGTG
GAAAAAGCAGAAGAGCAGCATCGTAATGTGGGGATGACGAAAAAAATCTTTAGTCAAATG
TTTCATGGTATCTCAGAAGTTTGTCCCAATTACGTAGCGATTGATTTGGGCGATTTCGAT
GAAGAACAAAAATTATATGTTGTATTTAATGAAACCACAGAAGTCAGTGAGTATCTTTTA
ATTCCTAAGGATGCAGATGTTTCTGATGAGTTAAAGAAAAGAAAA
>CDS_323296-324048 /log_Odds=132.474 /R_value=0.00000000000000000000000839645 /input_id=gi|194268102|gb|ABPI01000001.1| /input_comment=Enterococcus faecalis OG1RF chromosome, whole genome shotgun sequence
ATGAAAGAAACAAAACCTTACGGAACAGTCTTGTTAAAAGCGGCTAAAATCATGGACTGT
CTAAGTTTACAACCCGATCAAACCTTACAGGAAATTGCAAAGAATACCGAAATGACGGCA
TCAACGGCAATCAAAATTTTAGAAACCTTAACATTAATTGGCTATGTTCAAAAAGACACG
AACAAGACGTACCGCTTAGGAACAAAATTGATTCGCTATGCGAATCAAAGTGTGGAGCAA
ATCGATTTAGCTGAAATTGCGGTACCTTATTTAGAAAACCTTCAAAATACGGTCGATGAA
ACCATTCATTTAGGGATTTTAAATAATAATGAAATTCTGTATATCAATAAATTAGAACCG
AAAAATCAAACGATTCGCATGTCCTCGAAAGTGGGAATTACTCGACCTTTGTATAATTCG
GCCATGGGTAAAGCCGTTTTAGCAGAATTTTCGGAAGAACAAGTGCAACAATATTTAGAC
ACGCAGACATTAATTCCCTATACCGAAAATACGATTACCAATCCCTTGCGTTTGAAAAAA
GAATTAAAACAAGTGCAACAAACGGGGGTCGCTTACGATGATGAAGAAATTGAACAAGAT
ATTTTCTGTAGCGGAGTATCTTTAATGAAAGATGGCGAAATTGCGGGTGCTTTTAGTGTA
AGCATGCCGAAATATCGTTTGACAGAGGAAAATAAAACGACGATTAATCAAGCACTTTTA
GCAACAAAAGCAGCGATTGAAGCGAAATTA
>CDS_324209-324856 /log_Odds=108.165 /R_value=0.000000000000000000617981 /input_id=gi|194268102|gb|ABPI01000001.1| /input_comment=Enterococcus faecalis OG1RF chromosome, whole genome shotgun sequence
TTGAAGCGAGTATCAATTTTAAAAAAATTAGAAAATGCTGGCGTGATTGCTGTGGTTCGC
GGAAAGACAAAAGAGGAAGCGCTAAAAGCTAGTCAAGCCATTGTAGCAGGCGGTATGCGG
GGGATTGAGTTAACCTTTACTGTTCCTCAAGCAACAGAAGTGATTCAGGAATTAGTTGCG
TTATACCAAGAGAATCTTGACGTAGTCATTGGTGCGGGGACAGTTTTGGATGCTACGACT
GCTCGTTTAGCTATTGTAGCAGGGGCTGAATATATTGTGAGTCCAAGCTTCGATGAAGAA
ACCGCTAAAATTTGCAATTTATATCAAGTTCCTTACTTGCCAGGCTGTATGACCATCACA
GAAATGAAAGAAGCACTGAAAAGCGGAGCAGATATTATTAAACTATTTCCGGGAAGTGTT
TATGGACCGAGTGTTATTTCAGCATTTAAAGCGCCATTGCCTCAGTTAAATATTATGCCA
ACGGGTGGTGTCAGTTTGGAAAATATGGCCGAGTGGTTTGCTGCAGGTGTGACGGCCGTC
GGTGTTGGTGGCAATCTGTTAGCGCCAGCAGCAACTGGGGATTTTGAAAAAGTTCGTGAG
GTTGCCCAAGCCTATATGGAAAAATTCCAAGCAATCAAAGGGGTG
>CDS_324861-325868 /log_Odds=128.491 /R_value=0.000000000000000000000437967 /input_id=gi|194268102|gb|ABPI01000001.1| /input_comment=Enterococcus faecalis OG1RF chromosome, whole genome shotgun sequence
ATGGGGAAAGTCGTAACATTGGGAGAAATCATGTTGCGTTTGTCCACGCCAGTCGGAATA
CGCGTAGCACAAACAGAAAATTTCGCTGTACATTACGGCGGTGGTGAAGCGAATGTAGCA
ATTTCGTTAGCGAACTATGGCCACCAAGTGACTTTTGCTAGTAAAGTGCCCGATAATTCA
TTAGGAGAAGCCGCCAAAAAGCATTTAAGTCGTTATGGGGTTTCAACGGAATTTGTACGA
ACTGGCGGAACACGCCTAGGAACATATTACTTGGAAACTGGTACAGGAGAACGAGCAGCC
AGTGTTGTCTATGATCGCGCCTATTCAAGCTTTGCTCAAATCGAAGAAATGGAATGGGAC
TTACATGAGCTGTTTTCAGGAGTAGAGATCTTTCATATTTCAGGGATTACAGCGGCGTTA
TCAAAAACGTGGCAAAGTATGACGGTTGCGCTAGTTAAAGCAGCGAAGCAAGCAGGGTGC
CAAGTAAGCTTTGACATTAATTATCGAGGGAAACTTTGGTCCCAGAAAGAAGCGAGCGTG
GCATTGAAGGCCATTCTTCCATTTGTTGATATTTGTTCAGCTGGGGTATTAGATGCTCGT
TATTTATTGGAGATTCCAGAACCAGAGGAAGAACTTGAAGACGCATTAACGTGGTACTAC
CGAAAAATGCAAGAACGTTATCCCAACATTCAAGTATTTTATTCAACCAAACGTCAAGTT
CATTCAGCGACAGATAATGAATTAATCGGAACGCTATGGTACAAAGGTGCGTATTATACG
TCCAAATGTCATCGATTACAACCGATTGTTGACCGTGTCGGTGCCGGTGATGCGTTTGCT
GGTGGGGTTTTACATGGCATATTAGCTGCCTATGATCCACAAACCTGCATTGATTTTGCG
ACAGCGGCTAGTGCGTTAAAACATACTGTCCATGGTGATTGTAATCAATTTAGTCAAAAA
GAAGTCCTTGCTTTTTTGGCAACGGGCTCAGGAAAAATAAATAGA
>CDS_325881-326720 /log_Odds=145.349 /R_value=0.0000000000000000000000000402681 /input_id=gi|194268102|gb|ABPI01000001.1| /input_comment=Enterococcus faecalis OG1RF chromosome, whole genome shotgun sequence
ATGCAAAATATGGAAACACGTTATACACATAGTCCGGCGGATATCCGTCACTATTCAACA
GAACAATTGAGAGATGAATTTTTAGTAGAGAAAGTTTTTATTCCAGGTGCAATCAGCTTA
ACCTACACACATAATGATCGGATGATTTTTGGTGGTGTGACACCGACCACAGAAGAATTA
GAAATTATTTTGGACAAAGAATTAGGGGTTGACTATTTCTTAGAACGCCGTGAACTAGGG
GTTATTAATATTGGGGGACCAGGCTTTATTGAAATTGATGGCGCCAAAGAAACAATGAAA
AAACAAGATGGCTATTATATTGGGAAAGAAACAAAACATGTTCGTTTTTCTTCAGAAAAC
CCTGATAATCCAGCGAAATTTTACATTAGTTGTGTGCCAGCACATCATAAATATCCCAAC
GTAAAAATTAGTATTGATGAAATTACCCCAATGGAAACGGGTGATCCATTAACATTGAAC
CAACGTAAAATTTACCAATACATTCATCCGAACGTTTGTGAAAGTTGCCAGTTACAAATG
GGCTACACCATTTTAGAACCAGGTAGCGCTTGGAATACAATGCCTTGTCATACACATGAA
CGTCGTATGGAAGCGTATGTTTATTTTGATATGGAAGAAGATACGCGGATTTTCCACATG
ATGGGTAAACCAGACGAAACGAAACATTTAGTAATGAGTAATGAACAAGCAGCTATTTCA
CCAAGCTGGTCAATTCATTCTGGGGTTGGTACAAGTAATTATTCCTTTATTTGGGCCATG
TGCGGAGAAAATATTACGTACACAGACATGGATATGGTTGCAATGGATCAATTAAAA
>CDS_326742-327530 /log_Odds=144.804 /R_value=0.0000000000000000000000000183284 /input_id=gi|194268102|gb|ABPI01000001.1| /input_comment=Enterococcus faecalis OG1RF chromosome, whole genome shotgun sequence
ATGGAATTTAAAATGAATGATTTTCAATTAGATGGAAAAGTAGCGTTAATTACAGGTGCT
GTTTATGGGATTGGCTTTGAGATTGCGAAATCCCTAGCTGAAGCAGGAGCAACAATTGTT
TTTAATAACTTATCTCCTGAATCAGTTGAACAAGGCTTGGAAAATTATCGGGCCGCAGGG
ATTGAAGCACGTGGTTATGTGTGTGATGTCACTGATGAAGAGCAAGTTCAAGCGATGGTC
GCTCAGATTAAAGAAGAAGTCGGCTCTATTGATATTTTAGTCAATAATGCGGGAATTATT
AAACGAATTCCAATGGTGGATATGTCAGCAGAAGAGTTCCGTCAAGTGATTGATGTTGAC
TTGAATGCGCCATTTATTATGGCAAAAGCGGTTATTCCAGATATGATTGAAAAGGGTCAT
GGCAAAATTATCAATATCTGTTCAATGATGAGTGAACTAGGTCGTGAAACAGTTAGTGCG
TACGCGGCAGCAAAAGGCGGACTAAAAATGTTAACGAAAAATATTGCTTCTGAATATGGA
CAATATAATATTCAATGTAATGGGATTGGACCTGGCTACATTGAAACGCCACAGACGGCG
CCATTAAGAGAACCAGGGCATCCATTTAACGAATTCATCTTGGGACGAACACCTGCTAAT
CGTTGGGGCACACCAGCAGACTTAGCTGGCCCAGCAGTTTTCTTAGCATCTAACGCTTCT
GACTTTGTTAACGGACATATCTTATATGTCGATGGTGGAATTTTAGCTTATATTGGAAAA
CAACCA
>CDS_327754-328866 /log_Odds=134.728 /R_value=0.0000000000000000000000249169 /input_id=gi|194268102|gb|ABPI01000001.1| /input_comment=Enterococcus faecalis OG1RF chromosome, whole genome shotgun sequence
TTGCCGATGATTATTAAACAGGAACAATTCATACCAAAAGATACAGTAGAAACAACGATT
GACTTATTAATTAGAAATTTAACAACGATTAAAGATAACACAGGTGAATTTCTGTTAGAT
TTTGATGGTTTAAAAGTTGATGACAAAAGTTGGACGATTTGGAACTGGCCGCAAGGCGTT
GGGTTGTATGGTATATATAAGAATTATCGAAATACTAAAAGTGAAAAAGCTTTACAAGTA
GTTAACGACTGGTTTGAAGGTCGGATGCAAGAAGGCGCGCCGCCTAAGAATGTGAATACG
ATGGCTCCGCTTTTAACAATGGCTTATCTATATGAAGACACTAAAGACTCTAAATATATA
CCTTACTTAGAGCAATGGGCGGAATGGGTGATGGAAGAAATGCCCCGAACGAATGAAGGG
GGCTTGCAACATGCGACATATGGACCAGAAAATAAAAATCAATTATGGGATGATACGTTA
ATGATGACTGTCTTACCTTTGGCAAAAATTGGTAAGTTGTTGAATCGACTCGATTATTTG
GAAGAAGCAAAGCATCAATTTTTAATCCATATTAAATATTTACAAGATAAAAAAAGTGGT
CTATGGTATCACGGTTGGACTTTTGAGGGAAATCATAACTATGCGGAAGCACTGTGGGCA
AGAGGGAACTGCTGGATTACGATTGCTATTCCAGAAATTATTGAAATCTTAGAGTTGCCA
AAAGGAGATAGTTTACGGGAATTTTTATTAAGTACCCTCAATGCGCAAGTGGCAGCTTTA
GCGAAATACCAAGATGAATCTGGTTTATGGCATACATTAATTAATGATTCAAATTCGTAT
TTAGAATCTTCTGCTACAGCGGGATTCGCTTATGGGATTTTAAAAGCGGTTCATAAAAAA
TATATTTCTTCTGAATATGAAGAAGTGGCAAACAAAGCAATTGCTGGCTTACTAAATGAG
ATTGATGAAACGGGAGAAGTACAACATGTGTCAGTTGGTACAGGAATGGGTGATAATTTA
GATTTTTATCGCACAATTGGAATGACAGCGATGCCTTATGGTCAATCATTAACAATCCTA
TGTTTGACTGAATTGCTTGTTTCTTATTGC
>CDS_328887-329894 /log_Odds=145.493 /R_value=0.000000000000000000000000243855 /input_id=gi|194268102|gb|ABPI01000001.1| /input_comment=Enterococcus faecalis OG1RF chromosome, whole genome shotgun sequence
ATGAAAAAAAGAAAGGTTTTATTTACAGCAGTTATGGTATTGGCAGGATTACAGTTGCTA
AGTGGTTGCGGCAAAACAGAAGCTTCGGCAAGTGATACGGTAGTCTTGCGCTATGCGTAT
GCTAGTAATAGCCAACCAGTTATCGATTCTATGAAGAAATTCGGTGAATTGGTAGAGGAA
AAAACAGATGGTAAAGTTCAAATTGAATACTTTCCAGATGGTCAATTAGGGGGAGAAACA
GAACTAATTGAATTAACACAAACAGGTGCAATTGATTTTGCAAAGGTCAGTGGATCAGCA
TTAGAAAGTTTTTCTAAAGATTATTCTGTATTTGCCATTCCGTATATTTTTGATAATGAA
AAACATTTTTTTAAAGTAATGGATAATCAAGCGCTAATGCAACCAGTGTATGATTCTACA
AAAAAATTAGGATTTGTTGGTTTAACTTATTATGACTCTGGTCAACGAAGTTTTTATATG
AGCAAAGGGCCTGTTACATCTCCAGATGATTTGAAAGGTAAAAAAATTCGGGTCATGCAA
AGTGAAACCGCCATCAAAATGGTAGAACTTTTAGGGGGTTCGCCAGTACCTATGGGTAGT
TCGGAAGTATATACTTCTCTACAATCTAATCTAATCAACGGTGCAGAGAATAATGAGTTC
GTTTTATATACAGCTGGTCATGGTGGTGTGGCTAAGTATTATTCTTATGATGAGCATACT
CGAGTGCCAGATATTGTGATTATGAACGAGGGGACAAAAGAACGTTTGACAGCGAAACAA
GAACAAGCGATTGAAGAAGCAGCAAAAGAATCGACCGCTTTTGAAAAAACGGTCTTTAAA
GAAGCGGTTGAAGAAGAAAAGAAAAAAGCACAAGCAGAATATGGTGTTGTGTTCAATCAA
GTAGACAGTGAACCATTCCAAAAACTTGTTCAACCGTTGCATGAATCATTCAAAAATAGC
TCAGAACATGGCGAACTGTATCAGGCTATTCGCCAGTTGGCGGAC
>CDS_329909-330385 /log_Odds=67.0357 /R_value=0.0000000000767291 /input_id=gi|194268102|gb|ABPI01000001.1| /input_comment=Enterococcus faecalis OG1RF chromosome, whole genome shotgun sequence
ATGAAAGGTTTTAGAAAATTTTTAAATCGACTTTTAGAAATACTTGGATCAATCATTCTT
GCTGCAATGGTTTTGGTCGTTTTGTACCAAGTGTTTGCCCGGACAGTGTTAAAAAATCCT
AGTACCTTAACAGAAGAATTTGTTCGCTTTGCATTGGTCTGGCTGGCGATGTTAGCTTCT
GCTTATGTGGTTGGAAAAAAGGGACATTTAGCAGTAACTTTGTTAAGTGAAAAATTACAA
GGGAAACAAAAACGCTTTTTAGAATTTATTGTTCAATTGTTGTTCCTACTTTTTGCAGGA
GTGATTATGATATTTGGTGGTTGGAATGGTGTAGTAATTACGTTAGGACAAATTTCACCA
TCTTTGGCAATTCCTATGGGTTATGTCTATTTAGCCGTTCCAGTAGCAGGTGTTTTGATG
TTTATTTATAGTTTGATGAATTTGCTAGAGTTATTCACGCAATCAAAAGATTCT
>CDS_330421-331716 /log_Odds=190.944 /R_value=0.000000000000000000000000000000000685782 /input_id=gi|194268102|gb|ABPI01000001.1| /input_comment=Enterococcus faecalis OG1RF chromosome, whole genome shotgun sequence
ATGGCTTTAGAAGCAGGCATTATCTTATTTGTAGTTTTTGCAGTCTTATTGGTAGTTGGT
ATGCCAATTGGTATGAGCATTGCGGCATCTTCAATTGCAACATTGTTATTAGTAATTCCT
TTTGAAGCAGCTGCATTTACCTCAGCTCAAAAAATGGTCTCTAGTTTAAATAGTTTCTCT
CTCGTAGCAATTCCGTTTTTTATTTTTTCTGGCGTTATTATGAATAATGGGGGAATTGCC
CAAAAGTTGGTAAATTTTTCTATGTTATTTGTTGGTCGTGTTCCCGGCGCGCTAGCACAT
ACTAATGTGTTAGGGAACGCATTATTGGGTTCGATTTCTAGCTCTGCAATTGCAGCATCG
ACTGCTATTGGTGGCGTACTAATTCCGCAACAAGTAAATGAGGGCTATGATCGGAAATTT
GCAACGGCTGTAAATATTGCCTCTGCTCCTACAGGAATGGTTATTCCACCAAGTACAGCG
TTTATTATGTATTCATTGGTGGCTGGTGGGGCCTCTATTTCTTCTTTATTTTTAGGAGGT
TATTTGGTAGGTTCTTTGTGGGCGTTAGGAATTATGGTGGTAGCTTATGTTATTGCAAAA
CGTCATAATTATCCTACTGTGGCAAAAGCAAAAAAAGGAGAAGTCAGCAAGGTTCTGCGA
GAAGCGGTTCCCAGTGTATTGTTAATTGTCATTATTATTGGCGGTATTTTGACGGGGTTA
TTTACAGCGATTGAAGCATCAGCAATTGCTGTCGCATACTCATTATTGATTTCAATGTTT
TACTACAAAACAGTGAAAATAAACGATTTACCTAAAATGTTAAAAGAGGCTGTCTTGATG
AGTGGAACCATTATGTTCTTGTTGGCAACTTCTTCAATGATGTCTTTTGCGATGGCTTTT
ACAGGGATACCAGAAGCAATCAGTACAGCTATTTTAGGAATCACAGACAATAAATACTTA
ATTCTACTATTAGTAAACGTTGTCCTATTGTTTGTGGGAATGTTTATGGATGTTGGTCCA
GCTATTTTGATTTTTACGCCAATCTTTTTACCAATTGTTATGAATGTTGGGGTGGATCCA
GTTCATTTTGGTTTATTTGCGATTATGAACTTGTGTGTTGGTTCAATTACACCACCTGTT
GGAACGGGATTATATGTTGGTGCTAGTGTTGGGGGTGTTAAAGCTGAGCAAATGCTGAAA
CCACTAGTTCCATTTTATCTGGTAATCTTAGCAATCTTACTTTTAATCACATATGTACCT
GAACTTGTCATGTGGTTACCAAATCTAATTTCT
>CDS_332865-334367 /log_Odds=186.258 /R_value=0.00000000000000000000000000000000499914 /input_id=gi|194268102|gb|ABPI01000001.1| /input_comment=Enterococcus faecalis OG1RF chromosome, whole genome shotgun sequence
TTGACAACTATCAACAAAGTGAAAAAAGAACAAGTTGAGAAACGAACCTATTTAGCGGTT
GATATTGGCGCTTCTAGCGGTCGCATAATGAAAAGTCAACGCTTAGCGAATGGTCAGATA
ACAATAGAAGAAATTCATCGTTTTAAAAATGGTTTTCATCAAAAAGATGGGTATCAGCGT
TGGGATATGGCTAGTTTAGTTCATGAGTTACTGCTTGGTCTGCAAAAAGTTAAACAATTA
GGTATCAAGGAATGTTTTATTGGAATTGATACTTGGGGTGTTGACTATTGTCTGCTGGAT
CAATCTGGACAACTTTTGGACGAACCGATTGCTTATCGAGATGGACGGACAGAAGCAGCT
GTAACAAATTTTTCAAAAGGCTATTCATTAGAAAAATTGTACCAACAAACGGGGATTCAA
GTTCAACCTTTTAATACCATTTTTCAGTTATTTGTAGAGGAAAAGGAACGTTTGGCTGCA
GCCAGTCAATTGTTGTTAATCCCTGATTACTTAGGTTATGTCTTTACTGGAAAAGCAGTC
ATCGAAGCAACCAACGCTTCCACCACGCAACTGTTGAATGCTGGAACGAAACAATGGGAA
AGTGAATTACTGGATTTCCTAGGAATTGATGAAACACTATTTCCAACATTAGTAGAGCCG
GGCACGATTTTAGGCGACCTGCAAACAGCGGCTTTTCCAGACTATGATTTACCAAATGCA
ACGTTGATTACGATAGCTAGTCATGATACAGCTTCAGCAATTTTAGGTACGCCAGGCATT
GGCGATGACTGGGCGTACATTAGCAGTGGTACTTGGTCTTTATTAGGCATTGAAACGACT
GTTACAACAATTTCTGCTGAAGCTTTCCAAGAAAATTACACGAATGAATGGGGCGCCCAG
AACACAATTCGTTTCTTAAAAAATATTATGGGTATGTGGCTAATTCAAGAAGTGGCACGG
TACCAAAACTACCAATATAGCTATGCTGAATTGGCCGCCTTAGCTGAAAAAGAACCAGCA
TTTCAACAATTTATTGATGTAAATGATCCTCGTTTTTTAAATCCGGGAAATATGATTACT
GAATTACAAGCCTATTGCCGTGAAACACAACAAACAGTTCCTGAAAGCCCTGGTGAACTC
GCTCGTTGTATTTATGATAATTTAGCATTGTGTTACAGCGTAGAACTAGAAAAATTAGCT
CAATTAACAGGAATCGAACGGAAAATTACAACTTTACATGTTGTCGGTGGTGGTTCCAAT
AATCGTTTATTGAACCAGCTAACTGCTGATGTTGCTAATGTTACAGTGAAAGCGGGACCT
GGGGAAGCAACTGCTTTAGGTAATCTTTTGATGCAGATGATTGCAACAGGTGAACTTAAA
GATATTCCAGCAGCTCGTACTTGTATCCAAACATCTTTTCCCACGGAAATCTATCAAGCA
AATCCAATTGATTCAACAATAAAAAATCGCTATCAAGCATTTATGAAAAGGAGCTCATTA
>CDS_334364-335650 /log_Odds=196.732 /R_value=0.0000000000000000000000000000000000421443 /input_id=gi|194268102|gb|ABPI01000001.1| /input_comment=Enterococcus faecalis OG1RF chromosome, whole genome shotgun sequence
ATGACAACCATTACACAAAAATATGAAGAAGCGAAAGAAAAATATGCCAGTATTGACGTA
GATACCGAAGCTGTATTGGAAAAAATGGCTGATGTCAAAATTTCAATGCATGTGTGGCAA
GGAGATGATGTGAGAGGATTCTTAAGTGAGGATGAACTTTCTGGCGGTATTTCAGTTACA
GGGAATTATCCAGGCGTTGCTCGAAGTCCCCAGCAACTACGTCAAGATTTAGAAAAAGCG
TTTTCTTTAATTCCAGGAAAACACAAATTGAATTTGCATGCTATTTATTTAGACACAGAG
GAAAGGGTGGATTTAAACGAACTGGAACCAAAGCATTTTGAACCATGGGTGACTTGGGCA
AAAGAAAATGGCTTAGGATTGGACTTTAATCCAACCTTTTTCTCGCATCCAATGTACCGC
GATGGCTTTACTTTAGCTCATCCGAATCCGCAAGTTCGAGACTTTTGGATTGAGCATGGG
AAACGTTCACGAAGAATTGCTGAATATTTTGGAAGAGAATTAGGACAAGTAGCTGTCAAT
AACTTTTGGGTGCCAGATGGCTTTAAAGATAACCCAGTTGATCGTTTAACGCCGAGAAAG
CGGCTAATGGCTTCGCTAGATGAAATTTTTTCAGAGGAAATTGATCCAGCTTATACAGTC
GATGCAGTGGAAAGCAAGCTCTTTGGGATTGGGTCAGAAGCCTATACAGTTGGGTCTCAT
GAATTTTATATGGGCTACGGTTTAACGCGGAATAAATTAATTTGTTTAGATGCTGGTCAT
TTTCATCCAACAGAAGTGATTTCTAATAAGTTATCTTCATTATCCTTATTTGGCGAAGGA
ATGCTATTACATGTCAGTCGTCCAGTTCGCTGGGATAGTGACCACGTTGTCATTATGGAT
GATGAATTGCAAGAAATTGCCAAGGAGTTAGTTCGCAATGATTTATTAGGAAAAACACAC
GTGGGCTTAGATTTCTTTGATGCCACAATCAATCGTGTTGCCGCTTGGGTGATTGGCACC
CGCAATACACAAAAAGCGTTAATGAAAGCGATGCTTGAGCCAACAAACGTCTTAAAAGAA
ACTGAATTGATGGGAGATTTTACCACACGTTTAGCCTTAACGGAAGAGTTAAAAGACTTT
CCATTTGCCGATATCTGGAACTACTACTGTCAAGAAAATCACGTACCTATCGGCTTAGAT
TGGTTAACGGATGTTCAAGAATACGAAAAAGTGATTTTACCAACTCGTCAATTGCCAACA
GGTAAAGATAGTTGTCGTTTTTCA
>CDS_335678-336526 /log_Odds=140.137 /R_value=0.00000000000000000000000075002 /input_id=gi|194268102|gb|ABPI01000001.1| /input_comment=Enterococcus faecalis OG1RF chromosome, whole genome shotgun sequence
ATGAAAAAAATGAACGTGTTACAAGCACCATTTGTGGAAGAAATGGTCAAAACGACCAAA
AATTTATATCGTTTAGGTTGGGATGAACGAAATGGCGGAAATATTTCGTATTTATTAAAA
GAGGAGGAGATTTTACCTTTTCTAAATCCAACACAAGTGCTCCGAAAGATTCCAATGAAA
TTTGATGCAACGAAATTAGCAGGAAAATATTTTATCGTGACAGGCTCAGGAAAATATTTT
AAAAATGTCTGTGATGCACCAAGCGAAAACTTAGGGATTTTACGAGTTAGTGAAAATGGT
CAAGAATTAGAACTATTGTGGGGCTTAGAAGATGAAGCTGTGCCAACGAGTGAATTACCT
AGTCATTTTATGAGCCATATTGCTCGTTTAGCTGTTGATCCAGAAAATCGCATTGTCATG
CATAATCATGCGAGTCATTTATTAGCAATGAGTTTTACTCACGAATTAGATGAAAAAGTC
TTTACTAGAACATTATGGCAAATGTGTACCGAATGTTTAGTAGTATTTCCAGACGGTGTT
GGTATTATTCCGTGGTTGGTTCCTGGAACGAATGAAATTGGTGTAGCAACGGCTGAAAAA
ATGAAAGAATCTCGTTTAGTTTTATGGCCGCAACATGGTATTTATGGTACTGGCCGTGAT
ATGGATGAAGTATTTGGTTTAATTGAAACTGCCGAAAAAGCCGCTGAAGTGTACACTTAT
GTTTGTGCGCAAGGAGGCGTTCGCCAAACAATTTCAGATGCAGATTTATGGCGCTTAGCA
GAAGCGTTTGGTGTGACACCGAAAGTTGGCTATTTGGAAGAGAAAGTATCAAAACGGAGA
AAGCTA
>CDS_336523-336834 /log_Odds=31.6531 /R_value=0.000282657 /input_id=gi|194268102|gb|ABPI01000001.1| /input_comment=Enterococcus faecalis OG1RF chromosome, whole genome shotgun sequence
ATGATAAAAAAAGCCTTTTGTATGCAAGTATATCCTGATCAACATGCCGAATATCAACGA
CGTCATGAGAAGTTATGGCCAGAAATGCGTCAAATGCTGAAAGAACATGGGGCAATTAAG
TATCAAATTTTTTTAAATACTGAAACCAGTACACTTTTTGGTTATTTAGAAATAGAAGAT
GAAGCTCGCTGGGAGCAAATAGCACTGACACCAATCAATCAAAAATGGTGGAACTATATG
GAAGATATTATGGAAACAAATCCTGATTGCTCGCCGGTGACGGCTGAATTAAAAAAAGTT
TTTGAACTA
>CDS_337044-337964 /log_Odds=92.2509 /R_value=0.000000000000000850981 /input_id=gi|194268102|gb|ABPI01000001.1| /input_comment=Enterococcus faecalis OG1RF chromosome, whole genome shotgun sequence
TTGAAGAGTGTAAAAGAAATCCGGAAATCACAAGTAAATAGTATGATTTCAGATCAATAT
GAGATCTTTCATGTAAAAGATATGGTTAGTCCAGAAAAAACCATCTATCATTACCACGAT
TTTTATGAAGTCCATTGTACGTTAAAAGGGGTAGCAACGTTCTTTTTAGATGGACATCAA
TTTGATGTTGAAGCAGGGACCGTTTTACTCATTCATTATCATGATTTACATCGAATTATT
AAGCAGAGTACTGATGATTTCGAACGAATGTATATTTTTTTAACACCTGATTTTTTACAA
CAACGGTCTAGTAAACGGACAAACTTGTCTGCTTGTTTTCAACATTTTGGTCAGCGTCGT
AGTAAAGTTATCAAAGTGGATGTAGCAAAATTAGCAAACTACTTGACCCCGTTAGATCAT
TCTCCTTTGCCAGAAGAATATGGTGCGGATGTTCGTTATGAACAACAACTGTTAGACTTT
TTAATTTACTTAAATCAATTAGTTCTGAAAGAAGAGAATGAGAGCCAACCAAAACAAATG
ATTGAAAATGAACGAATTGAAGCAATGATTACCTACATTTCTCAAAATTTGGATCAACCA
TTAACCTTAGAACAGATGGAAAAAAATTTTTTTGTGACTAAGTATTATGTAACGCGGGAA
TTTAAGAAACATACAGGATTTACTTTCCATCAATTTGTGCTGAAAAAGAAACTACTTTAC
GCTAAACAGTTATTAAAAGAATATCGCAGTGCTAGTGATGTTTACCTGAAATGTGGATTT
AAATCATATCCACACTTTTTGAAGTCCTTTAAAAAAGAGTTTAATATGACACCAAAAGAA
TTTTTGGTGCAACATAAGAATAATCAGATCATTCATTTTGATCATTACGAAGAATCTATA
AAGAAAGTGAGGCTTGAA
>CDS_337966-338802 /log_Odds=67.2531 /R_value=0.00000000000873508 /input_id=gi|194268102|gb|ABPI01000001.1| /input_comment=Enterococcus faecalis OG1RF chromosome, whole genome shotgun sequence
ATGTTGACACTTGCAGTACGTGCCCATGATGTTGGCACCAAAATATCTCCTGTGGAATTG
GCTAAAAAAATTGCTGAAACGAACATAACTTCAATTCAATTTGCCTTAGGTATTTCTTAT
CCAGAATATGCAAGTGCTGCTGTTCTATCTCCAGGACTAGGAAGTCAATTGAAGAATATT
TTCGAAGATGAAAAGATTACGATTAGTGTCCTAAGTTGTTATATTAATCTGATTCATCCA
GATTTAGAAGAGCGAGAAAAACGACTGCATCAATTTGAAACATACATTCGTTACGCTTCA
ATGTTTGGGGCAAAAATCGTTGCAACTGAAACAGGCAGTATATATGAAACGATTTATTAC
ACTGAAGATAATTATACAGAAGAAGCCTACGAAGAAGTTTTATTTTCTGTTAGAAGATTA
TGTCGAGAAGCTGAAAAGTATGGGATAATTGTTGGGATTGAACCAGGAATCAATCATCCA
ATTCATACAATTGAAAAAATGCAACGATTGATTGACGAGGTTGCTTCAACTAATTTAGGC
ATTATTTTGGATCCTACCAACTTAATTCGAGTGGATATAGATAAAACGTATTTGGAAATA
GTAGAAGAAGCGTTTGAGTGTTTTGGTGAAAAAATCGTTGCTTTTCATTTGAAAGATTTC
ATTATAAGAAATCAGAAGATATTTCCGGTAGCCATTGGCGAAGGGCAGGTACCTCTTAAA
GAAACCATTCAATTTTTGAATAAACATAAGCCCGGACTGTTCACTATTTTTGAGGAAACA
CCATTTGAAAAAATAGCAAGTGCCTATCAAAAAGTTTCGCAATATCATTCCATT
>CDS_341492-342091 /log_Odds=99.662 /R_value=0.0000000000000000247647 /input_id=gi|194268102|gb|ABPI01000001.1| /input_comment=Enterococcus faecalis OG1RF chromosome, whole genome shotgun sequence
ATGAAATCAATCAAAACGATTTTACTTGGAACAACTTTGGCCGCAGGTTTAGGATTATTC
TTAGGAACAGACGCAAACGCAGAAAGCTTATATACAGTTAAAGCAGGAGATACTTTATCA
ACAATTTCTCATCAATTTGCAGGAGACAATAGCTTAATTCAAAAAATTGCTTCTGATAAC
AAATTGCCAAACCTTGATTTAATTTTTGAAGGAGAACAATTAGTTATTCGTTCAGAAAAA
GAAGTTGCTAATACTCCAGCACCAGCTGTAGAAGTTGCACCAGTTCAACAAGTAGTTGAA
CAACCTGTTGCACAACCAGTACAACAAGAAGTACAACAACCTGTTGCTCAAGAAGTAGCG
CAACCAGCAGCACCTGCCGCAAGCAGTGATGCAAAAGAGTGGATCGCACAACGTGAATCT
AGTGGTTCTTACGATGCAACAAACGGTCAGTATATCGGTCGTTACCAATTATCTGCCTCT
TATTTAAATGGTGACTATTCACCTGCCAACCAAGAACGCGTGGCAGATCAGTACGTAGCA
GGTCGCTATGGTTCATGGGATGCAGCTAAATCATTCTGGTTAGCAAATGGTTGGTAC
>CDS_342706-343521 /log_Odds=152.948 /R_value=0.00000000000000000000000000033013 /input_id=gi|194268102|gb|ABPI01000001.1| /input_comment=Enterococcus faecalis OG1RF chromosome, whole genome shotgun sequence
ATGAGAAACTGGACAACAATTAAAGAATATGATGAAATTTTATTTGAGCAAGCAGGCAAA
GTAGCAAAAATTACTATCAACCGCCCGCATGTTCACAACGCATTCACACCGAAAACAGTC
ATGGAAATGATTGATGCATTCAACATTAGTCGTGATAAAGAAGATGTCGGGGTTATTATT
TTAACAGGCGCAGGTGACCAAGCATTCTGTTCTGGTGGCGATCAAAAAGTTCGAGGTAAT
GGTGGTTACGTTGGCGAAGACAACATTCCACGTTTAAATGTGTTAGATTTACAACGGTTA
ATCCGTGTCATTCCCAAACCAGTCATCGCAATGGTGAAAGGCTGGTCCATTGGTGGCGGC
AATGTTTTACAATTAGTTTGTGATTTAACAATTGCGGCGGAAAATGCTAAGTTTGGGCAA
ACAGGACCAAATGTCGGTAGCTTTGATGGTGGATACGGCTCAGGTTACTTAGCGCGTGTT
ATCGGCCATAAAAAAGCAAAAGAAGTTTGGTTTATGTGTAAACAGTATTCTGCTCAAGAA
GCTTTAGATATGGGCTGGATTAATACAGTTGTTCCATTGGAACAAGTAGAAGATGTGACA
ATGGAGTGGGCAGAAGAAATGTTAACCAAAAGCCCGATTGCTTTACGGATGATTAAAGCC
TCTTTAAATGCCGATACAGATGGCTTGGCTGGTGTGCAACAATTAGCTGGTGATGCGACA
CTTCTTTACTATACAATGGCTGAAGCACAAGAAGGCCGAGATGCATTTAAAGAAAAACGG
ACACCAGATTTCGATCAATTCCCTAAATTCCCA
>CDS_343526-344983 /log_Odds=162.857 /R_value=0.0000000000000000000000000000541276 /input_id=gi|194268102|gb|ABPI01000001.1| /input_comment=Enterococcus faecalis OG1RF chromosome, whole genome shotgun sequence
ATGACTTGGTTAAATAAACAAGTACAAAAACGTCCCGATCATCCTGCTTTTTATTTTCAG
GATGAATCTTGGACGTTTTTAGAAGTGCAACAAGAAGTCAGCCATTGGGTAGCCACATAT
CAACAGGTGCTTGCACCAGAAGAAAAACGTGTGGCTTTATTCAGTAAGAACAGCAAAGAG
TTGTATTTTTCAATTCTAGCCTTATGGGAATTGGGGAAAGAGTTATTATTTTTAAATACG
CATTTGACACTTGCTGAACTGACTTTTCAGTTAAAAGATGCGCAAGTTAAAACGATTATT
GGTGCGCCTGAAACGCAGGCTTTGTTAGAAGAAATTTCTTTTGTCGACGTTCAGCCAATG
ATTAAAAAACAGCATAGTCTTTCACATCAGGAGTTTCAACAGCCAAGTGACTTAGAGTCG
GTGGCTTCTATTATGTATACATCTGGAACTACAGGACAGCCTAAAGGGGTCTTGCAACGG
TTTAAAAATCATTTGGCCAGTGCTAGAGGCACTCAAGAAAATATGGGGATTACTGCTGAA
GATTGTTGGTTGTGTGCAGTCCCATTATTTCACATTAGCGGATTGTCGATTGTTGTTCGA
CAACTCGTCTTAGGTTGTAGTATTCGCCTTTACGATAAATTTGATGAACAGCAAGTGACA
CAAGATTTACAAGAAGGCCGTGGAACCGTCATTTCAGTGGTTGCGACAATGTTGCAACAA
TTATTGTCTGTCTATCCTGAAGCTGGCTACAGCGCCAGCTTTAAAGGAATGCTATTAGGC
GGCGGACCGATTGCTCCGGATAAATTAGCGCAGTGTGAGGAAAAAGGGATTCCAGTCATT
CAATCTTACGGGATGACGGAAACGTGTTCGCAAGTTGTTGCCTTGAAATTTGAAGATGCG
GCGCTGAAAATCGGCTCTGCTGGGCAACCGTTAAAAGATATGCAGATCAAGATTGTTGAT
GAACTAGGACAAGAACAGCCAGAAAAGCAAGTCGGGGAAATTTTACTTAAGGGACCAAAC
GTTGTTTCAGGTTACCTTAACCAGCGTCAACCTGAAAAATGGACAGCAGATGGTTGGTTT
AAAACAGGCGACATGGGCTATTTAGATGCACAAGGTTACCTGTATTTGGTTAGTCGTTTA
AGTGAACTCATTATCTCTGGTGGTGAAAATATTTACCCCACTGAGGTTGAACAGGTGTTA
CAGGCGATAACAGGAATTAAAGCAGCGGCAGTTGTAGGAGAACCAGATGCGCAATGGGGA
GCCGTCCCAGTTGCATATGTGATTAGTGACCAAGAAATCACCTTAGCGCAAATTCAAGAC
CAGTGTTCACGAAAACTGGCAAAATATAAACGACCGAAACGCATTTATTTTTGTCATTCT
TTCCCGCAAACAGCAAGTGGAAAGATTGCCAAACATCGTTTCATGACAGAAGAAAGAGAG
GCGTTTTTAATCAGA
>CDS_344980-346347 /log_Odds=185.854 /R_value=0.00000000000000000000000000000000804877 /input_id=gi|194268102|gb|ABPI01000001.1| /input_comment=Enterococcus faecalis OG1RF chromosome, whole genome shotgun sequence
ATGAAATTGCCTGATGAATTACGACAAGCCTATCAGAAGAATGCCCGTCAGTTCAGTTGG
GTTTTTCCATTAGAAACAGAACAAACAGCCTTGGCAATTTTTGCCGCTGGTGAAAAGGCA
TACCAAGGAGAACGTTTTTTTTGGCAAACGCCGAAAAAAGATTTTGCTTTGGTTGGCTTC
GGATATGAAACTATCTTAAAAGGCGCAGAAACAGAAACGCATCAATTGAACAACTTTTTA
AAAAAAGAGGCGGCAACTCGTTTTCAAAATATGTCTATTTCTGGTACAGGGGCTCTTCTG
TTTGGCGGTTTGCCTTTTGATACAGAACAAACGCCTACTGAGGCCTGGGGAGAGTTAGGG
GAAGGTTGGTTTTATCTACCAAGTATTCTATTTACTTTTTCAGGTTCACGTATTTATGGA
ACGCTGAACTTTTCAGGTTCTAGTGAACAAGAAGTCGAGGAACGTTGGTCGACTTTGGTG
GCTCAGTTTGATCGCTTGTTAGCTACCTGTGAGGAGTTGCCAGCTGTAGCGGAAACAAAG
ATTGACAAGGAAGAAGTTGCCGTGACTGAATGGCTACAAGCTGTCAACGAAACCGTAGCA
GTCTTAAGAGAAGATGGCCCTTTAAAAAAAGTGGTTTTGGCTCGACAACTTGCTGTGAGC
AGTCCTGAAAAAATTCGAAGTAACCAAGTGCTCGTTAATTTAATGGCACAACAACAAAAT
ACGTATTTGTTTGCTTTAGAAGCCAAAGACACAAGTTTCATTGGTGCAACACCAGAACGA
CTTCTGTTGGGTACTAAAGAAACGTTTGCGACCGCTTGTATTGCAGGAACCATTAAAACG
GGTCAAACACCAGAAGAAACGAAAACTTTAGGAGCACAACTTTTACAAGACCGCAAAAAT
ACCGGAGAACACCAAATTGTGGTGGAACGTTTAGCGAAAGAGTTGGCGAAGATGACGACT
TCTGAAAACAGTATTCAAGCACCCATTATTTTGGAAAATCGAGATGTACAACATCTTTAT
GTGCCAATCTCGGGTCAACGTAAACCGGGAATTTCGTTCTTGGAAAGTGTGATGCAGTTA
CACCCAACGCCAGCTTTAGGTGGTGAGCCCAAAGAGTTGGCAGTCGAATGGATTCGACAA
TATGAGCCAGGGAGTCGTGGGTTATATGGTGCGCCAATCGGTTGGATTTCAGGGAATGAT
GATAGTGGCGAGTTCGCTGTGGCCTTGCGTTCAGGTGTCTTTGCTGGTCAGCAAGGCGTT
CTTTATGCAGGTTGTGGTATTGTTGCTGATTCTCAAGCAGAGCTAGAAAGAGAAGAAACG
AAAATAAAATTTCAACCGATGTTACGAGGAATTGGAGGGCAGGTT
>CDS_346347-348080 /log_Odds=218.14 /R_value=0.00000000000000000000000000000000000000498563 /input_id=gi|194268102|gb|ABPI01000001.1| /input_comment=Enterococcus faecalis OG1RF chromosome, whole genome shotgun sequence
ATGAATCATCAAGAAACAATGACCGATTATTTAACGGCCTTTATTGAAGGCTTAAAAAAT
AGTGGGGTTGAACAAGCAGTCATTAGTCCAGGGTCCCGTTCCACACCACTGGCTTTATTA
CTTCATCGGGAAACCGCAATCCAAACTTTTGTCGATGTCGATGAACGTTCCGCTGCTTTT
TTTGCTTTAGGATTAAGTAAAGCGAGTCAAAAACCAGTGGTCTTACTTTGTACCTCTGGA
ACAGCAGCTGCAAACTATTATCCAGCAATTTGTGAAGCCAATATTAGCCATGTACCCTTA
GTCGTTTTAACAACGGATCGGCCGCATGAGTTACGTCAAGTTGGCGCTCCTCAAGCCATG
GACCAATTACAAATGTATCAAAATCATGTGAAATTATTTGTTGAAATGGCTTTGCCAGAA
GCAACAGAAGAGATATTGAATTACGCCTATTGGCAAGGCGCTAAAGGAGCAGCATTCGCG
CAACAAACGCCTGCAGCACCTGTTCATTTGAATTTTCCTTTGCGGGAACCATTATTACCT
GACTTAGAGAGAAAAACAAAGAGTTCTCAACAAACGGCTTTATTCGCTGGTCAATCAATC
CTTTCTACAGAACAAGTGCAACAGCTAGCGGATCAATGGTACCAGAAAAACGGTGTTTTG
GTTGTCGGTGGCAGTCATACAGAGGAAGAAGCGGCGCTATTTATTCAATTAGCCGAAGCT
TTGCAATGGCCGTTACTAGCGGATCCTTTAGCAAACATTGTGACACATGGGCAAAATAGT
GAAGTTGTTATTGCACACAGTGATCTGTTTCTAAATGTGGCGACCTTGCCACAAGAACCA
GAAGTGGTAGTGCGTTTTGGTTCGCTGCCAATTTCTAAAAACATCATGTTATGGTTGAAA
CGCTTAGCAACGACAGAGACTGCTTTTTATTTTGTGGACGAAAATGGGCAATGGCAAGAG
CAATTGAAAAAATCACAAACAGTTATTCAGGCAAAGGAAACCACGTTTGTAGAACAACTG
CTAACGGTTGTCAAACCAAAAGAAGCGACTTGGTTAGCACAATGGCTCTTGCTGGAAAAA
ACGGTCTCTGAAGTTCTTCTAGAAACGCTGAACGCGACAGAATTAAATGAAACAACAGCC
AGCTTAGCTGTTCACCAAACAATGAAAGAGAACGGTCAGTTATTTGTATCTAATAGTATG
GCTATCCGCTACTTAGATCGATTTATGGATAGTCGCCCTTATCGGATGTTTGGAAATCGC
GGCATCAACGGGATTGATGGGATTGTTTCAACTGCTTTAGGAATGAGTGCCATAGCACCG
ACACAGCAAAACGTTCTACTGATTGGTGATTTAGCGCTATATCATGATATGAATGGTTTA
TTTTTGGCTAAACGTTATCAGTTGCCGTTAACAATTGTTTTATTAAATAACAATGGTGGC
GGGATTTTCTCTTTTCTATCTCAACGAACTTTACGTGAGGACGATTTCGAGCCTTTATTT
GGAACACCGCTTGATTTAGATTTTTCGTTAGTTGCTGAACTTTACGGTGCTTCGTATCAA
GAAGTCAAAACAATCGCGGAGCTCAAGCAAATTTTACAGACAGCGGCTGAAGAACCACAA
TTTCAAGTGATCGAAGTCAAAGGAAATCGCCAAGAGAATGTTCATTTGTACGAATCAATT
TTAGCTGAAATTGGTAGACGAGTAGAAAGACAGGGGATTTCATGGAACGGT
>CDS_348068-348892 /log_Odds=86.0204 /R_value=0.0000000000000190459 /input_id=gi|194268102|gb|ABPI01000001.1| /input_comment=Enterococcus faecalis OG1RF chromosome, whole genome shotgun sequence
ATGGAACGGTTAATTCGGGGGATGCAGTACCATTATCAATGGTTAACACCTTTTGATGCA
AAGCGAACGACACTAGTCTGTTTACACGGTTTCACAGGAACGTTAGCCACGTTTGCAGCC
GTTTTTCCCAGTCAAACACCTTATAACGTTTTAGGAATTGACTTACCTGGGCATGGCGCG
ACTGCTAGTTTGGTAGCACCAGAGCGTTATACCATGAAACAGGTTTGCCATGATATTGCT
GAACTAACCGAATCGCTAAATTTGCCTTGCTTTTGTTTATTAGGCTATTCAATGGGCGCT
CGAACAGCTTTAGGTTTTGCATTACATTATCCACAAAAGGTACAGCATCTTTTATTGGAA
AGTGGATCACCAGGTTTGGCCACCGCCGCAGAACGTCAGGCTCGTATCTGTCAAGATCAT
CGTTTGGCGGAACGTCTCTTAGAGGAACCGCTGGTGGATTTTATTGATTTTTGGCAAGAA
TTACCGTTATTTCAAACGCAAAAAGCCTTGTCTGTGGCACAGCAAATGGCCATTCGTCAG
GAACGTTTGAGCCAATCGGCCTTTGGATTGGCTAGTAGTTTGTGGTATATGGGCACAGGA
GCGCAAGAGAGTTACTGGGAACGTCTAGCAGAATTGCAGCCGATTCCTACCGATTTATTG
GTAGGCGGCGAAGATCAAAAGTTTATTGGAATTGCGAAAAAAATGCAGGCACGTCAACCG
TTGTTGAGGCTGACAATTTTTCCTGAAGCAGGACATTGTATCCATTTGGAACAACCAACG
ATTTTCTATGAAAAGGTGACAGCGTTATTGGAAGGAGCCATC
>CDS_348893-349996 /log_Odds=143.629 /R_value=0.000000000000000000000000657491 /input_id=gi|194268102|gb|ABPI01000001.1| /input_comment=Enterococcus faecalis OG1RF chromosome, whole genome shotgun sequence
ATGAACATTCAATCAATTGAAACCTATCAGGTTCGTTTGCCTTTAAAAACGCCGTTTGTC
ACGAGCTATGGTCGCCTGGAAGAAAAAGCGTTTGATCTATTTGTAATAACGGATGAGCAA
GGAAATCAAGGGTTTGGCGAATTAGTGGCTTTTGAGCAACCTGATTATGTGCAAGAAACG
TTGGTAACCGAACGCTTCATCATCCAACAGCATTTAATTCCGTTACTTTTAACAGAAGCG
CTTGAACAGCCGCAAGAGGTTTCAACAATTTTTGAAGAAGTTAAAGGACATTGGATGGGA
AAAGCTGCGTTAGAAACTGCCATCTGGGATTTATATGCCAAACGGCAACAGAAGAGTTTA
ACTGAATTTTTTGGACCAACGCGGAGGAAAATTCCTGTAGGGATTAGTTTAGGGATTCAA
GAAGACTTACCTCAATTACTTAAACAAGTTCAGTTAGCTGTAGAAAAAGGGTATCAACGA
GTGAAGCTGAAAATTCGTCCCGGTTATGATGTGGAACCTGTTGCTTTGATTCGTCAGCAT
TTTCCTAACTTGCCTTTAATGGTCGATGCCAATTCAGCGTATACATTGGCTGATTTGCCT
CAATTACAACGTTTAGATCACTATCAATTAGCGATGATTGAACAGCCTTTTGCTGCAGAT
GATTTTTTAGACCACGCACAATTACAAAGAGAACTGAAGACAAGAATTTGTTTGGATGAA
AATATTCGTAGTCTCAAAGACTGCCAAGTGGCGTTAGCATTGGGCAGTTGCCGTAGTATC
AATTTGAAGATTCCTCGTGTAGGTGGGATTCACGAGGCGTTGAAGATTGCCACATTTTGC
CAAGAAAATGATTTATTGGTTTGGTTAGGTGGCATGTTTGAGTCTGGTGTTGGTCGCGCA
TTGAATTTGCAATTTGCGTCACAGCCTACCTTTTCCTTTCCAGGTGATATTTCAGCAACG
GAACGCTATTTTTATGAAGATATCATCACGGAACCTTTTATTTTAGAGCAAGGGACAATG
ACCGTGCCTCAGGGACTTGGTATTGGTGTTACACTTTCCCAGACGAATTTGCTAAAATAC
AGTCAGTATCAAAAAATCATG
>CDS_352750-353151 /log_Odds=79.4795 /R_value=0.0000000000000136693 /input_id=gi|194268102|gb|ABPI01000001.1| /input_comment=Enterococcus faecalis OG1RF chromosome, whole genome shotgun sequence
ATGAAAAAAATCTATGAAACAACTATCATTAATACGGGTGGACGTGCAGGAGAAGTTCAC
TCACCGGATAAATCATTTTCTTATGCGGTTGCTTCGCCAGGTGTCAAGAAAGAAAATACA
ACAAATCCAGAACAATTATTCGCAGCGGCTTACAGTGCTTGCTTTAACGGTGCATTAGAA
TTAGTGATGGATCAAGAAAAAGTCGAAGGTAAAAGTACAGTAACCGCACGTGTTTCCTTA
TTCCAAGGAGAAGATGGATTTAGCGTTGGTGCTGAATTGGAAGTTCATATTGATGGGGTA
GATCAAGCTAAAGCAGAAGAACTTGTTAAAAAAGCCCACGAAATTTGCCCATATTCTAAA
GCAACAAGAAATAATATAGATGTTAAATTAACAGTGATT
>CDS_354135-354938 /log_Odds=144.871 /R_value=0.0000000000000000000000000250515 /input_id=gi|194268102|gb|ABPI01000001.1| /input_comment=Enterococcus faecalis OG1RF chromosome, whole genome shotgun sequence
ATGACAGTATCGATTGGTATTATTTTGATTTTATGTCTTTACACAGTTGTTGGTGTACTT
GACCAAATTTCTATTCAGATTGGTCCATATACACCATTGTTTGCTGCAACGTTTACTGGC
CTAGTCTTAGGAGATGTTCAAACAGGTTTGATGATTGGGGCAACGCTTCAATTGATGACA
TTAGGCGTAGCGACTTATGGAGGAGCAACAGTCCCAGACTTTCTTTCAGGGGCCATTATG
GGAACGGCTTATGCAATCATTTCAGGGAAAGGGGCAGAGTATGGTATCGGAGTTGCGGTT
CCGATTGGGTTATTATTGACACAACTAGATATTTTAGGCAGAATGGCTAATACGTTTTTC
CAACACAAAGCAGATCGTTATGCGGAAGAAGGCAATTATAAAGGGGTCGAGCGCTGCAAT
GTTTTAGGAATTTTTCCTTGGACGATTTCTCGTGTCATCCCAGTTTTTATTGGCCTAGCT
TTTGGTGAACAAGTTGTAAACGCTATCAATAATTGGATTCCTATTTGGGTGATGAATGGG
TTAAAAGCAGCAGGCGCTATTTTACCAGCGATGGGGATTGCTATTTTAATGCGTTACTTA
CCAATTAAAACATACTGGCCCTATTTTATTATTGGGTTCGTGTTACTTGCTTATGGGGCC
CAATTCTTCTCAGTTTTAGGTGTCGCACTGGTTGGCTTGGCTTTAGCAGCGATTTATGTG
ATGAATCATAACAAAGGCGGCGCAGCTACAACAAGTGGCACGGTTATTTACGAAGATGAT
GAGGAGGTTGAGATTGATGAC
>CDS_354931-355749 /log_Odds=158.014 /R_value=0.0000000000000000000000000000181947 /input_id=gi|194268102|gb|ABPI01000001.1| /input_comment=Enterococcus faecalis OG1RF chromosome, whole genome shotgun sequence
ATGACTAACAAATTAACAAAAAAGGATATTAATAAAGTTTACGTCCGTAATCTTTTTGGC
TATCAGTGGGGCTGGAACTATGAAAAAATGCAAGGACTTGGTTACGCTTGGGTGATGATG
CCTGCATTAAAGCGACTATACAGTGAAGATCCAGTAGCTATGAAGAAAGCCTTGAAGACA
CATCTTGGCTTTATGAATACAACGCCAGCCATGTCGCACTTAATTGTCGGAGCTGATATG
GCTTTGGAAGAAGAAGTCGGCATTGAAGATGAAACGGCCATTACTGGTTTGAAAACAGGT
CTAATGGGTCCGTTTGCTGGTGTTGGTGATACCATTTTTATCGCGATTTATCGTGCGATT
GTTTTTTCGATTGCAGCTTACATGGCGCAAGGGGGCCAGGTTGTTGGGTTACTGATCCCG
TTAATTGCCGGAGCAGTGGTCCTATGGGTTCGCTATAAATTCACTTGGATTGGTTACCAT
CAAGGGAAAAAAATTGCGACAGAATTTGCGGATAAAATGAAATTGTTTACGCAAGGTGCA
GCTATTTTAGGGTTAACGGTGGTCGGCGGTTTGATTCCTTCGGTAATTACTTACAAATTA
GATTTAACTTATAAAATGGGAGATGTAACATTATCTGTTCAAGAAATGTTGGATAAAATT
TTACCCGCATTAATTCCTTTAGGGATTGTTCTTTTATCCTATTGGTTACTAGGGAAAAAG
AAAATGAATTCAACACGGCTAATCTTTGTTTTAATTTTAATTGGCATGGTTTTAGGTAAT
TTACAACCAATGTTGGCTTGGGTTGGCGGTTTATTT
>CDS_355780-356256 /log_Odds=79.4572 /R_value=0.000000000000127116 /input_id=gi|194268102|gb|ABPI01000001.1| /input_comment=Enterococcus faecalis OG1RF chromosome, whole genome shotgun sequence
ATGACAATTGTACATGCAAGAGTAGATGAGCGTTTAATTCACGGACAAGTTGCAACCGTT
TGGACGAATACGGTTGGCGCACAAAGAATCATGGTAGTAAATGATGCCGCTGTCAAAGAT
CAATTACAAATTGGTGCCTTAAAAATGGCTAAGCCTGCAGGAGTTAAATTATCCATTTTA
TCAAAACGTAAAGCGATTGAAAAAATTTTAGCAGGCAATTATGATGAAGAAAAAGTCTTT
TTAATTACGAAAGACATTGCAGACATGGCGGCTTTAATTGATGGCGGTGTCCCATTACAG
AGCTTCAATGTCGGCAATATTTCTCAAAAAGAAGGCAGTCGAGCAATTAAAAAATCTGTT
GCATTAACCGATGAAGATATTCAAACCGTTCGTCGTTTAACAGATAATGGGGTGACTATT
ACCGCACAGATGATCCCTTCTGAACCAAACGAAGCAATTTTAACTTTCATAAAA
>CDS_356273-357124 /log_Odds=78.6208 /R_value=0.00000000000019168 /input_id=gi|194268102|gb|ABPI01000001.1| /input_comment=Enterococcus faecalis OG1RF chromosome, whole genome shotgun sequence
ATGGAGCCAATCCGTTCAATCAGACAAAAATATAAGGACTTTTCCAAAGTAAATAAGAGA
ATCGCAGACTATATACTGAAGGATCCGACCCGTCTTCTCTCATTAACAGCAAACGAAATT
GCTAGCAATAGCGAAACTTCTCCGGCGTCAGTTACCCGTTTTTCTAAACAATTAGGGTTT
GACAGCTGGGAAGAGTTAAAACTATCCATTGCAGCGGTACAAGCTGCCAGTAACGGTAAA
AAAGATATTGATCCAATTGTAGCGGCGGATGATTCGGTGGATACTATTTGTATGAAAGTG
GAATCTTTATTAAATGCTACGATTGAGGATTTATTTTATACAGTGGATAAACAAGCCTTG
GAACGAGCAATCGCGCATGTTAAAAAAGCGGAAAAAATTCATTTGGTTGGAATTGGTGCC
TCTTCTTTAACGACTTATAATCTTTATCACAAGTTTAACCGCGCTGGTCGCCAAGCAATT
TTTAATTATGATAGTCACATGATGTTGGAGTTTTTAAATTATGCAACGGCACAAGACATT
TTGATCACGGTCTCCTATAGTGGTTTGACAAAAGAAGCCTTAATCGCCTGTGAAATTGCC
AAAAATAGGGGCGCAACGGTTATTTTTATTACCAGTAACGATGGAGAAAACGTGCGATCA
TTGAGCGATGAAGTTCTTTTAGTCCCCAATAATGAGCACCTCATTCGAGTTGGGGCTATT
TCATCGATTGCTTCGTCAATGGCAATTGGCGATGTTCTGTATTTAGGTTCAATTCAAGAT
GATTTAGACACAGAAATTGAACGTAATATGATTGAAACGAGTCAACTTGTCAGCCGTCTA
AAAGAGAAG
>CDS_357139-358029 /log_Odds=146.039 /R_value=0.0000000000000000000000000640237 /input_id=gi|194268102|gb|ABPI01000001.1| /input_comment=Enterococcus faecalis OG1RF chromosome, whole genome shotgun sequence
ATGAACTTAGAAGGATTAACGACAGAAGCCAGAAATGAAGCGACTAAAAAGATTGACCAA
GTGTCAACATTAGAAATGGTAACTTTAATAAATCAAGAAGACCAAAAGGTAGCACAAGCA
ATTGAAAAGGTGCTTCCGCAGATTGCTGCAGCAATTGATGCAGCGGCAGAACGATTTAAA
AAAGGGGGCCGTTTAATCTATTGTGGTGCAGGAACGTCTGGACGTTTAGGTGCTTTGGAT
GCGATTGAATTAACACCCACATATAGTGTGTCGCCAGAACGCGCATTTGGTATTTTAGCT
GGTGGTGAAAAAGCAATGTATCAAGCAATTGAAGGCGCTGAAGACTCGAAAGAATTAGCT
ATTGAAGATTTAACACAACATCAATTGACTGCCCGAGATGTCGTAATTGCGATTGCTGCT
AGTGGTCGGACACCATATGCTGTTTCCGCAATTGAATACGGAAAAAAAGTGGGCGCTCTA
ACCATTTCAGTTACCTGTAATAATCAAAGTCCGATGAATCAATTGGCGGAAATTGGGATT
GCGCCAATTGTAGGACCGGAAGTCATTACAGGGTCAACTAGAATGAAAGCGGGTTCAGCA
CAGAAAATGGTTTTAAATATGTTTTCAACAGGAATTATGGTTAAAGTAGGGAATATCTAT
CAAAATTTGATGGTCAACGTACAACCAACGAACGAAAAATTAATGCAACGTGCCACGAAT
ATCATTAAAGAAGCAGCAGAAATCGAGGAATCGCAAGCCAAAGAATACTTGGAGGCAGCA
CAGCTAGAAGTGGCACCAGCCATTGTAATGGCGAAAGCCCACGTTGATTTTCAAAAAGCC
AAACAACTATTAGCAGAACATGACGGACGGATTTCAGAAGTTTTAGCA
>CDS_358042-359031 /log_Odds=87.4448 /R_value=0.00000000000000185468 /input_id=gi|194268102|gb|ABPI01000001.1| /input_comment=Enterococcus faecalis OG1RF chromosome, whole genome shotgun sequence
ATGAATCAAATCGCAATTCAAGAAACAATTCAGAGACTGATTAATCAGCAAGTCGTTCCG
GGTGTCGCTTGGGGGACGATCACAGAAGATAGCTTATCAGAACAGTATACGGGCTTTTTA
GGTAATACTGGTCCATTTGCAAGACAAAAGGTTTCATCAGCTAGCCTGTATGATTTAGCG
TCCTTAACGAAAGTTATTGGGACAACAAATCGAATGTTACAATTAATCGATACAAATCAG
CTTACTTTTTCAACCACTGTGGGGGAAATCCTACCTGATTATCAAGGACTATCTTGTTCG
ATTGGGGAGCTTCTACTGCATCAGAGCGGACTGCCAGCTGATGTTGTCGATAAGAAAAAT
GTCACAAAAAAAAGCTTGCAAGAAATCATTTTAACGCATTCGTTATCTGAACGAGGGAAA
ACCACTTATTCTGATTTAGGGTATTACTTATTGGGAGAAATTATTCAAGTATTGGATCGC
TGCTCATTAGAAGAGAGCTTTCAAACATACTTATTTCAACCAATGAACCTACATCATACA
AGTTTTACGGTCAGCGATTTTGCCCAGGCAGTGCCCACAGAGATTACAAAACAACGCGGC
GTTATTCAGGGAGTGGTCCACGATTCGAAAGCCTATCAACTAAAAGCGCCAATTGGCAGT
GCAGGTTTATTTGCAACTTTACCAGATTTACTCACTTTTGTTCAGTGTTTTATGAACAAT
CGCTACCCGTCTGGCAAACCATTATTTTCTGAAAAAATGTTCGATGCTCTCTGGTCTATG
AACCAAGGGGGACGTACATTTGGTTGGGAATTGAAAAAGACGCAAGCAGGGGCAGGCTAT
TTGTATCATACTGGCTTTACTGGAACGGCGATTGGTATGAAAAAAGAGACCAAAGAAGCC
CTAATTTTGCTGACGAATCGGATTCATCCCACTCGTGAAGAACGTGGCTTTCTGAAAGCA
CGAACAAAAATTTATCAGCAGTATTTT
>CDS_359041-359460 /log_Odds=82.1616 /R_value=0.0000000000000050305 /input_id=gi|194268102|gb|ABPI01000001.1| /input_comment=Enterococcus faecalis OG1RF chromosome, whole genome shotgun sequence
ATGAAACCAAAATTAATTTTAATGAGCCATGGACGGATGGCAGAAGAAACCTTAGCTTCT
ACTCAAATGATTGTCGGGGAATTAGCAGATGCTGCGATTGTGTCAATGACCGCAGAAGAT
GGCTTGAGCGGCACGCAAGCAAAACTGGCAGCAATCTTAAAAGAAGCTGGCAATGTCCCG
ACGCTTGTATTAGCTGATTTAAAAGGAGGAACACCTTGTAATGTGGCTATGATGGCCATG
GGCACTTATCCGCAATTGCGAGTAGTCGCTGGACTTAATTTAGCAATGGCAATTGAAGCA
GCCGTCTCACCTGTGGAAAATGTGGATGAATTAGCTGCATATTTAACGCAAATTGGCCAA
TCTGCGGTGACCACGATTGACTTACCTGAATTAACAGATGAAGAAGAATTTGAAGAA
>CDS_360498-361106 /log_Odds=96.8739 /R_value=0.000000000000000124871 /input_id=gi|194268102|gb|ABPI01000001.1| /input_comment=Enterococcus faecalis OG1RF chromosome, whole genome shotgun sequence
ATGACTTACACATTACCAGAATTACCATATGCTTATGATGCATTAGAACCTTACATTGAC
GTGGAAACAATGCACTTACACCATGATAAACACCACAACACTTATGTGACTAACTTAAAC
GCAGCGATTGAAAAACATCCAGAATTAGGCGAAAAATCTGTAGAAGACCTAATTTCAGAT
ATGAATGCTATTCCTGAAGATATCCGCACAGCCGTTCGTAACAATGGTGGCGGGCACGCA
AACCATACATTCTTCTGGGAAATTATGGCACCAAATGCTGGTGGACAACCAACTGGCGCT
ATTAAAGAAGCAATCGATGAAACATTTGGCAGCTTTGATGAAATGAAAGCTGCTTTCAAA
ACAGCTGCAACTGGCCGCTTTGGTTCAGGTTGGGCTTGGTTAGTTGTGAATAACGGTAAA
TTAGAAATCACTTCTACACCAAACCAAGATTCACCATTAATGGATGGCCAAACACCTGTT
TTAGGTCTTGACGTTTGGGAACATGCGTATTACTTAAAATATAAAAACGTTCGTCCAGAT
TACATTGAAGCATTCTGGAACGTTGTTAACTGGGATAAAGTAAACGAACTTTTTGCAGCA
GCAAAA
>CDS_361254-362234 /log_Odds=129.618 /R_value=0.000000000000000000000276368 /input_id=gi|194268102|gb|ABPI01000001.1| /input_comment=Enterococcus faecalis OG1RF chromosome, whole genome shotgun sequence
ATGAATGTTATGATGCAAAAAGTACACGGGTCAGAAAATGATTTCTTTTTATTGGATGAA
ACACAGTTTGAGCGTTCTTTAACCGCTGAGGAAATTGAGCAATTGCGCATCCAGTTATGT
TCGCGGGAAACAGGATTATTGGCGGGAGCAGATGGGTTACTTTTGGTAGGAGAAGGGACT
CACGGCACGTCCAATGCTAGAATGCGAGTGATTAACAGCGATGGTAGTGAAGCAAGCATG
TGCGGGAACGGCTTGCGTACGGTTGCCCGTTATTTAGCTGAAAAAAACCAAGAAAAATCA
TTTACAGTTGAAACAATGTTTGCAGATTTGAAAGTACGTCAAGCCCCCAATTTAGCTGAA
GAAGTAGCGACTTACCAAGTGGAAATTTCGCCAGTAAGTTTTGAAGCAGTCACTATCCCA
ATGCATTTAGGGGTCCAAACATTAATTGATGAAATCGTACCAGCCTTATCTAACACCATT
CGCTTTACAGCGGTAGCAGTGCCTAATCCGCACCTTGTAGCATTTGTGGATCACGAAACC
TTAAATGGTCCAGAATTTGAACGAATCGCTACCTATGTAAATAATGAAAATCCATATTTT
CCAGAAGGGATAAATGTGAGTTTTGTTGAAATTCTTGGCAAAAATCAACTATTTGTTCGA
ACGTATGAACGTGGTGTAGGTTTTACAAGTGCTTGTGGGACAGCTATGTGCGCAAGTAGT
TTACTTTATACGTTATTGAAAGATGGTGTTTTTTATGAAGAAATAACCGTCAAAAATGCT
GGAGGTATGGTGAAAACAGTCGTCCACGAAACGTCAGATGGCAGTTATTGGATGGAATTA
ATTGGGAATGCCACGATTACGCATTTGATTGAAGGATCACTGACTGATTTACTAAATGGT
GCATTTGAGAAAATAACTATCACTGAAACGAATGAACAGAAACATTATCAAGAATTTCTG
CAAACACTTTCTCAAAAA
>CDS_362384-363592 /log_Odds=185.896 /R_value=0.00000000000000000000000000000000432517 /input_id=gi|194268102|gb|ABPI01000001.1| /input_comment=Enterococcus faecalis OG1RF chromosome, whole genome shotgun sequence
ATGAAACTATGGAAAAAAGTAGTACTGGGCTTCTTGAGCGTCTTGCTAGTGGTAGTAGCT
GGGGTATGTGCTTACGGGATTAAGATGTATTCAGATGCCAATTCAACAATTAATGGGATC
TATCAATCAGTTAACCGTAAGTCCAATAAAGGAGCCACGGCCAATATTGATGCGCAAGAA
CCATTCTCTGTTCTTTTAATGGGGATTGACACAGGCGATTTAGGCCGAACAGAGCAAGGT
CGTTCAGATACTACAATGGTTGTAACCATCAACCCGAAAGAAAACAAGTCCACAATGATC
AGTTTGGATAGAGATATTCTAACAGATATTGTTGGAAATGACACACAAGACAAATTGAAC
CATGCCTATGCATTTGGTGGCGCCGAAATGGCGATTAATACAGTCCAAGAATTACTGGAT
ATTCCCATCCATCACTATGTATCCATCAATATGAAAGGGTTAAAAGACCTGATTGATGCG
GTAGGCGGTATTGAAGTAGATAATACGATTGGTGAATTTACGTTGGACGGTATTACTGTT
CCAGCAGGTAAAATCAAGTTAGATGGCACGACAGGTTTGGCTTATGCGCGGATGCGTCAC
GAAGATCCTGAAGGAGATGTGGGTCGTCAACGCCGCCAACGAGAAGTTGTTGAGAAAATT
GTGCGCAAAGTCATGAGTTTTGACGGTGTTTCAAAATATCGAAAAATTCTTGATGCTGTT
GAAGCCAATGTAAAAACAGACTTAACTTGGGATGACATGATGGACATCCAATCAAAATAT
TTGTCTGCCTTTAAAACAATTGACTCTGAACAATTACAAGGATACAGTGCAACTATTGAT
GATATTTATTATCAAGTCCTAGATCCAAATAGTTTATACAAAACACAAACAACACTTAGA
AAACAACTTGGTTTAAAAGAACATGCTTCTGAACGTGAAAAAGATTTAGCCTTTTATAAT
CAGTTTAGCTATGCTGTTACAGATACTGCACTGATTGGTGAATCTGGTGATTCAAGTGCC
AATAGCTCTACTAGTTCGAGTAGCACAGCGGACACCACAGCCGGTCAAACAGAATACAAC
GGCAATACGCAACAAGCAGCAGAAGGAGCCTATGATCCGAATACGTACGTTGACCCAAAT
ACGTACACAGATCCAAACGCTTATGCTGATCCAAATACGTATGTGGATCCCAACGCACCA
CAATAT
>CDS_363722-364423 /log_Odds=149.147 /R_value=0.0000000000000000000000000000793818 /input_id=gi|194268102|gb|ABPI01000001.1| /input_comment=Enterococcus faecalis OG1RF chromosome, whole genome shotgun sequence
ATGCAAATTATCCGTGTAGCAAATGCAGAAGAAGGCGGCAAAAAAGCGTTTGAATTAATT
AAAGAAGGTATGAACAATGGTGCGAAAGTTTTAGGCTTAGCAACAGGTAGTACACCAGAA
ACATTATATAAAGAAATGACAGCAAGTGATGTCGACTTTACAGAAATGACTTCTGTAAAC
TTAGATGAATATGTTGGTTTAGGTGGCGAAGATGAGCAAAGTTACCGTTATTTCATGAAC
AAACACTTATTTGACAAAAAACCATTTAAAGAAACATTTGTACCAAATGGTAAAGCAGAA
GATTTAGATGCTGCTTCCGCAGAATATGAAAAAATTATCGATGCACATCCAGTAGATATC
CAAATCTTAGGTATTGGTCAAAATGGACACATTGGTTTCAACGAACCAGGCACACCTCTA
GATAGCTTAACACATGTCGTTGAGTTGACTGAATCAACAATCAACGCAAACAAACGTTAT
TTTGACAAAGTAGAAGATGTCCCAACACGTGCTGTTTCTATGGGGATTGGCTCAATCATG
AAAGGTAAAAAAATGATTTTAATGGCTTATGGCGAAGCAAAAGCAGAGGCCATTAAAGGA
ATGATTGACGGACCAGTAACAACAGACATGCCAGCAAGTGCATTACAAAACCATCAAGAT
GTTGTTGTAATCATTGATGATGCAGCTGCAAGTAAATTA
>CDS_364519-365220 /log_Odds=116.484 /R_value=0.0000000000000000000186813 /input_id=gi|194268102|gb|ABPI01000001.1| /input_comment=Enterococcus faecalis OG1RF chromosome, whole genome shotgun sequence
ATGTTACAGCTAACAATTCCAGAAATTATTTTACGGTTAGTCCTAGCGATGGTGATGGGT
GGCGCAATTGGTTTTGAAAGACAATATAAGAATCGCCCAGCAGGGATGCGCACTCACATT
TTAGTTTGTATGGGCGCGGCTATTATTGCGTTAATTCAGTCGCAAATTGCAATCAATGCA
TTGAAAGATGCGTTAGCTAATCCGGCTTTGACGGGGGTCATTCGTTCAGATCAAGCAAGG
TTGATCGCACAAGTTGTAAGTGGAATCGGCTTTTTAGGTGCTGGAACCATCATTGTAACG
AAACAAAGTGTCACCGGATTGACGACAGCAGCGTCACTATGGACCGTTGCTGGTTTAGGG
ATCGCGGTGGGCATGGGCTACTATACGATTGCCTTAACAAGTTTTATCGGTGTATTATTT
GCCTTAACCATTGTCAAACGAATTATTCACGTACCAACAATCAAAAAATTAGAAATTCGC
TATCAACATAAACAAGAAACCAAAGAATTTATTAATCAGTATTTTGAAGAAAAACATATT
GAAATTTATGATGTGAACTTCAATGTTTCTTGGGTGGATGATACAAAAATCTATACGAAT
ATCTATACTATTGATTTGCCTAAAGGCCTAACGTATGCCGATGTTATCGAAGATCTATCT
GTTTCAAATAATGTAACAAAATTACGATTGATTAATGTG
>CDS_365379-365948 /log_Odds=86.3559 /R_value=0.0000000000000156741 /input_id=gi|194268102|gb|ABPI01000001.1| /input_comment=Enterococcus faecalis OG1RF chromosome, whole genome shotgun sequence
ATGAATAAAAAAAATAAATTTCTTAGTATTATTGTTGTTGTCGTTGTGATTATTGGTGCA
TTTGTGATGAAAGCTTATAATCAATTGATTACTTTAGATAATAAAGTCGAAGCAGAATGG
TCACAAGTAGAAAATGTAATGCAAAGACGGGCTGATTTAATTCCGAATCTTGTCAGTAGT
GTTCAAGGCAGTATGACTCAAGAAAAAGAAGTTTTAAAAGAAATAACGGAAGCACGTAAA
GCATACGCAGGAGCAAAATCTTCTTCTGAAAAAGGGCAAGCAAATGAGCAAATTGAAAAA
GGATTAGGTAATTTTGTTACAGTATTGAATGAAGATTACCCAAAGTTAGCTTCTTCTGAA
AATGTCAAAACCTTAATGACTCAATTAGAAGGATCTGAAAATCGAATTTCTGTTGAACGC
CGTAACTATATACAAGCTGTTGAAACATATAACCAACAGATTTCAAAATTCCCTGATAAA
ATAATTGCAAAACTTTTAGGATTTGAGAAGAAAACTAACTATGTTGCGACAGAGCAGGGA
AAAGAAGTACCACAAGTGGAATTTAAA
>CDS_365994-367280 /log_Odds=128.005 /R_value=0.0000000000000000000000694586 /input_id=gi|194268102|gb|ABPI01000001.1| /input_comment=Enterococcus faecalis OG1RF chromosome, whole genome shotgun sequence
TTGGATAAAAAAGTCGAAAAAATTCAAGAAAAAGTTCGTTTGTTTTATAAAAAGCATCAG
CGGAATACAACGATTGTTGTGGTAATTAGTTTAAGTATGATTTTAATATTAGGAATGGCT
GCTTGGTATGAAGGAAAGGGAATCTCTTATGAAGCAAAACAAACTGCACTGAGAGAGAAG
CAACATGCCTTACAAAAAAAGAGAGACGATATTTTAGCAGGGAAAATGACTGAAGCGTCA
ACCCAGACAACAATAAATAACTTTTCTAAACAAGAAATAACTGGTGAAAATGAATTAGTG
ACAATTACTGGAACGAATGGGCAGTTGAACATTAATGATGCTAATATCTATGTTTCAGAT
AATGCAGGTATTGTCTCAAATCAACTTAAACAGAAAATGTTTCAATTGAATCAACAATTG
TTGGAAAATGCGAATGGCGCACAATTTATGCTTATTACCGTTCCTGCGTTACCTAGTGGG
GAATCTGTTGAATCTTACAGCAATAAGATTGCTAATCAATTAGGTGTAGGGGATCGTGAA
AAAAATAATGGTGTGGTTTTTCTAATGGCAATTGAGGATCGCGAATCTCGCTTGGAAGTT
GGATATGGCTTAGAGAGTATTTTAACGGATAGCTATGCGGATGATATTATTAATAATGAA
GAAGTAAAAGAGGCTTTTAGAGACGAGGATTATAATACAGGTCTCAATAAAATTATTGAT
CAAGTATCGGCTGCAATCAATTCAAAAACCGCACAAGTGGATAATGAATTAACAAATATA
CAAGCAGAGTTAAACACTAACACAACGAAAAGAAATGTTCTTTTAATGGCAAGTATTGCT
GGGATGCTCATTTGTGCTGTTTATATTTTACAAATTTTAAGAACAAGAAAACTTGTTAAA
AAAATGTATCAAGATTATTTGAATTGTTTACCAACAAAGGCTGTCCTAAATAACTCAGAA
CAGACAAAGAAAGTATTAAATAAGATGAAAAAGACTTCTTTTTATTGTTTATATCTTAAT
GGAGCAACGTTATTTGCCACAAAAGGGAAAATAAGACGTGCCACTAAGCGTGGTTCTTTA
CTAAGTATATATCCAAATGCAAAAAAACAATCTTTTGGGCGTTTATTAGTAGGAGATACT
TTATATAGTTATGATGGTAGTGTTTTGACGTATGCTTATTTAAACTCACAATACAATCCG
TCTAATCATAGTAGTTCTGGTAGCAGCAGTGGTGGTTCATTCGGTGGCGGCTCATTCGGC
GGTGGCGGTGCCTCAGGAAGTTGG
>CDS_371742-372215 /log_Odds=70.4771 /R_value=0.0000000000135845 /input_id=gi|194268102|gb|ABPI01000001.1| /input_comment=Enterococcus faecalis OG1RF chromosome, whole genome shotgun sequence
ATGATTACGTTAGCGCAGGCAGAAGTTGGGAAAGTCTATACAGTCGAAAGCGTCCAAGCA
GATGTTCAGACAAAGAAACATCTGAACAATTTAGGTGTCGTTGCAGGCCAAGCAGTTGTC
CTTGTCAATTATCAGAATCAAAATGGTATTGTTTTATTACATAATAGTCGAATTGCGCTG
ACAGATACGATTTTACAAGCGATTCATGTGGAGGAGCGCTCGGCGAATGAGAAAGTTTGG
GTCTCCTTGGATACCTTAAAAGTTGGAGAACGCGCTACAATAGTAGGGATCCACGGACAA
GGAGCGGTGAAACGTCGGTTGATGGACATGGGCTTAACAAAAGGAACAGTAATTTTTATT
CGCAAAGTAGCTCCTTTAGCTGATCCAATTGAAATCAATGTACGTGGCTACGAACTAACG
TTACGAAAAAGTGAAGCGGAACTAATCTTGGTTGAAAAGGAGGAAAGCGAA
>CDS_372212-374362 /log_Odds=295.899 /R_value=0.0000000000000000000000000000000000000000000000000000144777 /input_id=gi|194268102|gb|ABPI01000001.1| /input_comment=Enterococcus faecalis OG1RF chromosome, whole genome shotgun sequence
ATGACTCAGCAAATTGCACTAGCCGGCAACCCTAATAGCGGTAAAACGACAACGTTCAAT
ATGTTAACAGGAGCCAACCAATATGTTGGAAACTGGCCAGGGGTGACTGTGGAACGCAAA
GAGGGGGTGGCAAAGAAAGATAAGACACTCATTATTCAAGATTTGCCAGGGATTTACTCT
CTTTCTCCTTATACGCCTGAAGAAATTGTGGCACGAGATTATCTTTTGGAGGACCAACCT
TCAGTGATTTTGAATATTCTCGATGTGACCAATTTGGAACGGAATCTTTATTTAACAACA
CAATTAATTGAAACTGGATTACCGGTTGTTTGTGCGTTAAATATGATGGATTTGTTGGAA
AAAAACGGCCAAACATTGAATAGTGAAAAGTTAAGTTATGGCTTAGGCGTGCCTGTTGTT
GAGATTAGTGCTTTGAAGAATCGTGGGTTGGATCATGCTTTAAAACAAAGTAAGCAGCGA
GCGAATGCCATAGAGACAGAGGTTATTTATCCTTCTTATGATAATCGCTTAGAAGCAGCA
CTTGCTGAAATTGTTGATATTTTAGGGAATACTGTTCCTGAAACGCAACAGCGTTGGTAT
AGTTTAAAACTTTTTGAACGAGATGTTCGAACCAAAGAGCAATTATTATTGAGTTCTTTT
CAAGAAAAAGAAATTGAAGAAGTCATTCAAATTACTGAAAAAATCTTTCAAGATGAAAGT
GAAGCGATTATCATTAATGAACGCTATGCCTTTATTGCTCGATTAATTGCTTTGTGTGCG
ACGAAAAAAACAGAAATGACATTTACTCACAGTGATAAGATTGACCGAGTGGTAACCAAT
CGGTGGTTGGCGTTGCCAATCTTTGCGTTTGTGATGTGGTTGGTCTATTACTTATCTATT
CAAACGGTTGGTACAATGGGGACAGACTGGTTAAATGATGTCTTTTTTGGGGAATGGGTT
CCTCAATTTGTGGGAAATTGGTTGGCGCAATGGCAAGTAGCGCCATGGATGCAAAGTTTA
ATTTTAGATGGGATCATTGCAGGTGTTGGGGCGGTGTTAGGATTTTTACCACAACTGGCC
GTCCTGTTTTTATGTTTAGGTTTTTTAGAAGATTGTGGCTATATGGCCCGGATTGCCTTT
GTCATGGATCGCTTGTTTCGGAAATTCGGCCTATCTGGTAAGTCGTTTATTCCAATGTTA
ATTGCGACAGGTTGTGGGGTCCCAGGCGTGATGGCTAGTCGAACGATTGAAAACGAACGC
GATCGGCGAATGACTATTATGGTCACGACTTTTATGCCATGTTCGGCGAAGTTGCCAATT
ATCGCTCTGATTGCAGGTGCATTTTTTCCTAACCAAAGTTGGGTCTCGCCCTCTGCTTAT
TTCTTAGGGGTTGCTTCCATTGTGTTATCAGGAATTGCTTTAAAAAAGACCAAGCATTTT
TCGGGAGATCCAGCACCATTCATTATGGAACTTCCCGCCTATCATTTGCCACAGCTTAGA
AGTGTGGTTCGGCATGCCTATGAACGATGTCGCTCATTTGTAAAAAAAGCAGGTACGATT
ATTTTTGTTTCCAGTATTCTCATTTGGTTCATGTCACATTATTCTGTGACGTTTCAACCC
GTTCCAGAAAGTCAAAGTATTCTAGCATTTCTAGGTAAAGGGTTGGCGGTGCTATTTATC
CCATTAGGCTGGGGTAATTGGCAAGGGGCAGTTGCCACAATTACAGGATTGATAGCGAAA
GAAAATATTATTGGTACCTTAGGTATTTTATTTGGCAATGTGAAAGATGTTTCTGAAAAC
GGGGTAGAAGTCTGGGGCGCACTGCAACACACCTTTACGCCAGTCGCGGCCTATTCGTTC
TTAACTTTTAACTTATTATGTGCACCTTGTTTTGCTGCAATTGGCGCAATTCGTCGTGAA
ATGGGAGACCTCAAATGGACATTAGGAGCCATTGGTTATCAATGCGGTTTGGCTTATATG
GTCAGTTTTGTGATTTATCAATTAGGCCATGTGTTAGTCGAAAAAGGCACACTAACTCTG
GGGACTTTTTTAGCGATGGGTGTTGTTTTAGCTGGATTTTATTTCCTTATAAGAAAACCA
AAGCCAGGCAAAGAAAGTGTCCAAGCAATCACTTCTTTAGAAAGAGGG
>CDS_374369-374506 /log_Odds=9.0456 /R_value=1.88272 /input_id=gi|194268102|gb|ABPI01000001.1| /input_comment=Enterococcus faecalis OG1RF chromosome, whole genome shotgun sequence
ATGGCAACAATTATTTTATCCATTTTAATTTTTGGAACAGCAGGAATCATCACCTATCGA
CGAATCAAAAAAGGGGAAAGTTGTGAAGATTGTCAAACAGCTTGTCCTGTAAAAAAAGAA
CAATCTTCACAAGAA
>CDS_374975-375814 /log_Odds=142.918 /R_value=0.000000000000000000000000149304 /input_id=gi|194268102|gb|ABPI01000001.1| /input_comment=Enterococcus faecalis OG1RF chromosome, whole genome shotgun sequence
ATGATTACATCACTAGCAGATACAGTAACATTAAACAACGGCACTAAAATTCCAGGAATG
GGTCTCGGGGTATTCCAAATACCAGATGAAGAGACAGCAAAAGTGGTCGAAGAAGGGATT
ATCAATGGTTATCGTTTAATCGATACAGCGCAAATCTATGGCAATGAATCTGGCACAGGA
GCGGGAATTAAAGCAGGCTTAGCGGCAACTGGTTTGAACCGTGAGGACTTATTTGTTACC
TCGAAAGTTTGGAACGCGCATATTTCCTATGATGAAACAATTCAAGCTTTCAATGATAGT
TTGGAACGTTTAGGTTTAGATTATTTAGATTTGTATTTAATTCATTGGCCAGGAAATAAT
TCTTACAAAGAATCATGGCAAGCTTTAGAAACTTTATACGCCGAAGGAAAAGTGAAAGCA
ATTGGTGTCAGCAACTTCCAAGTTCATCATTTAGAAGATTTACTTTCTTATGCAAAAGTT
GTTCCGGTAATTAACCAAGTGGAACTACATCCAAAATTGGATCAAAAAGAAGTGCGTAAT
TTCTGTGAAAAACATGATATCAAAGTCCAAGCTTGGTCACCATTGATGCAAGGCCAATTA
TTATCGAATGAAACCATTTTGGCGATTGCTGAGAACCATAATAAATCAGCAGCCCAAGTG
ATTTTACGTTGGGATATTCAACAAGATATCTTATTAGCCGTGAAATCTGTCCACAAAGAA
CGGATGATTAGCAATGCAGCGGTCTTTGATTTTGAACTAAGTGCAGAAGAAATGGCACAA
ATCAACCAATTGAATGAATCGTTACGTGTGGGACCAGATCCAGACACGTTTGATTTC
>CDS_375837-376319 /log_Odds=95.6128 /R_value=0.0000000000000000113974 /input_id=gi|194268102|gb|ABPI01000001.1| /input_comment=Enterococcus faecalis OG1RF chromosome, whole genome shotgun sequence
ATGAGTGAAGCAGTTAAAGGTTTTTCAGTAGTCAACCACGTGGGGATTACAGTCAGTAAT
TTGGATGAATCAGTGAAGTTTTATGAAGCATTAACAGGAACAAAAATCGCAAATCGTGAT
GAAATTGGTGGAAAACGGATGGCCCAAACACAAGGGTTAGATGATACATTAATCAAGTAT
GCCAATGTGCATCTAGAAAACATCAATATTGATTTATTAGAATATGTTAAACCAAAATCA
GAAAAAGCTTCTTATTCCAACGAACAAATTAGTGCAATGCATATGTGTTTCGAAGTGGAA
GATATTGATGCAGCTGTTGCACGTTTAAGAGCGATTGGCGTAGAACCTGATGGAGAGCCG
ATTACATTCCAAGAAGAAGATGGCTTGAAGAGCGGTTTTGGTACAGGTGTCGCTTACTTT
ACAGATCCAGATGGTACAAATTTAGAATTGATTGCTCCTAAAGGTCCATTTACACGAAAT
>CDS_376486-377931 /log_Odds=148.955 /R_value=0.0000000000000000000000000087144 /input_id=gi|194268102|gb|ABPI01000001.1| /input_comment=Enterococcus faecalis OG1RF chromosome, whole genome shotgun sequence
TTGATTCTTAGCGTCTTAACAGTTATTTATTTTATTAATGCAATTATTGCGGGAATTACC
ATTTTGTTAAAACCTCGAGATGTAGCAGCAATTTGGGCATGGCTACTCGTACTGATTGCT
CTACCCGTTTTTGGTTTTTTCTTATATTTATTCTTTGGTCGCGGTTTAACCGACAAAAAG
AAATTTTATTTGCAACAAAGTGATTTGCGGGAATTAGAGAATTTTCAGAATTTCCAAGAA
GAAAGTTTTGAACTTTATAGTCAAAAGATGCCGACGGAGGAGCAACAACAGTTTACAGAC
TTTTTTTCCTCGTTAAATAGGATGCCTCTGACTAAGAAAAATGATGTTGAAATTTTTACG
GATGGTACGGAAAAATTCAATGCGTTGATGGCGGATATAAAAAAAGCTCAGCACTCCATT
CATATTGAATATTATGCCTTTGTAACGGATCATATCGGTACCAAAATTTTGAACTTATTA
GAAGAAAAGGCGGCTGAAGGGGTTGAAGTGCGGTTGCTTTACGATGCCTTTGGCTCAAAG
GGCACCAAGGTTCATCATTTGAATGAATTGAAAAAAAACGGTGGTTTTGTCCAAACGTTT
ATTACTTCTCAAAAAGCACTTTTGAAGTTTCGTTTGAATTATCATGATCACCGGAAAATT
GTTGTTATTGACGGAAAAGTAGGCTACATTGGCGGCTTTAATGTTGCCGATCAATATGCC
GGAACGACTAAAAAGTTTGGCTATTGGCGGGATACACATTTACGGATTCAAGGGCCAGCA
ACCTCATTACTGCAAATGCGTTTTTTAATGGATTGGAACGTCTCTTCCCCCGAGAAAAAT
CGTGTGGCGTATCAATTGGATTATTTCTTTAAACTTGAAGCATTGGTGCCAGAGGCAAAT
ACATCCATTCAGATGATTGCCAGTGGTCCTAACAGTGACCGTGAACAAATTAAATTGGCC
TTTATTAAATTGATTACTTCTGCCAAGAAAAGAGTCTGGATTCAAACGCCGTATTTAGTT
CCTGATGATAGTGTCTTGGCTGCTTTAAAGGTTGCTGCGGCTTCAGGAGTAGATGTTAAA
ATTATGATTCCAGATAAGCCCGACCATCCGTTTATTTATCGAGCAACACAGTATTACGGC
CGCTTATTGATGAAAGAAAATATTGAAATTTTAATTTATAACGGTGGTTTCTTACATGCG
AAAACAATGATTATGGATGATGAAGTCTGCACAGTTGGTTCAGCCAATCAAGATATCCGA
AGTTACAAATTAAACTTTGAAGCAAATGCTGTGTTATATGATAAAAAAATCATTGATCAA
TTAGAAGCAATTTTCTTAGAAGATCGAAAAAAATGTACAACAATGACTCCAGAAGTTGTT
CGTGACATGTCAAAATGGTTGATTTTTAAACAACAAATTTCACGATTATTTTCACCAATT
CTT
>CDS_378629-379885 /log_Odds=195.1 /R_value=0.0000000000000000000000000000000000734453 /input_id=gi|194268102|gb|ABPI01000001.1| /input_comment=Enterococcus faecalis OG1RF chromosome, whole genome shotgun sequence
ATGAATATCATTGACGAGCTAGCATGGCGTGATGCAATCAATCAACAAACAAACGAAGAA
GGACTAAGAGAACTTACAGAAAATACGAGCATTTCGCTATATTGCGGTGTCGATCCAACT
GGAGATAGCATGCATATTGGACATTTAATTCCTTTTATGATGATGAAACGATTCCAATTA
GCAGGTCATCACCCATACATTTTAATTGGTGGCGGAACTGGAACAATTGGTGACCCAAGT
GGACGAACAACTGAACGTGTTTTACAAACGATGGAAGCTGTGCAACATAATGTGGACAGT
CTTTCAAACCAAATGAAAAAATTATTTGGTAAAGATGCTGAGGTAACAATGGTGAACAAC
TACGATTGGTTATCAGAACTATCTTTATTAGATTTTTTAAGAGATTACGGGAAAAACTTT
AATGTCAACACGATGTTGGCAAAAGACATTGTCGCTAGTCGTTTAGAAAGTGGCATTTCC
TTTACAGAATTCACATACCAAATTCTTCAATCAATTGACTTTTACACATTGCATAAAAAA
CATAATATTCAATTGCAAATTGGTGGCGCTGATCAATGGGGCAATATCACTGCAGGATTA
GATTTGATTCGTAAAAAAGAAGGACCAGAAGCCAAAGTATTCGGGTTAACCATTCCTTTA
ATGCTAAAAGCAGATGGTACAAAATTTGGGAAAACAGCGGGTGGCGCTATCTGGTTAGAT
CCTAAGAAAACCTCACCATTTGAATTCTACCAATTCTGGTTAAACCAAGATGATCGTGAT
GTCATCAAATACTTGAAATTCTTTACTTTCTTAGATAAAGAAGAAATCGATGCGTTAGCT
GAAAAAGTTGAAAAAGAACCAGGTAAACGTGAAGCACAAAGACGCTTAGCTGAAGAAGTG
ACACGATTTGTTCACGATGATGCAGCATTAGAAGAAGCGCAAAAAATTTCAGAAGCTCTT
TTCTCAGGCAATATTAAAGACTTAACGATTGAGGAAATCGAGCAAGGGTTAGAACATGTG
CCAACTGTTGAAATTACCAAAGATGCTAAAAACATTGTAGATTGGTTAGTTGACACAGAA
ATCGAACCATCAAAACGTCAAGCTCGCGAAGATGTGAGCGGAGGAGCTATAAGTATTAAC
GGTGACCGAGTTACCGATTTAGATTTTGCAGTCGATCCAACACAACATTTCGATGGAAAA
TTCGTTGTTGTACGGAAAGGGAAGAAAAATTACTTTTTAGCAAAAGTAATGGAT
>CDS_380184-382046 /log_Odds=310.274 /R_value=0.00000000000000000000000000000000000000000000000000000000373065 /input_id=gi|194268102|gb|ABPI01000001.1| /input_comment=Enterococcus faecalis OG1RF chromosome, whole genome shotgun sequence
ATGAAAAACGAAAAATTAGCAAAAGGCGAAATGAACCTTAATGCACTATTCATTGGGGAC
AAAGCCGAAAACGGACAATTATATAAAGACTTGTTGATCGACTTAGTAGATGAACATTTA
GGATGGCGTCAAAACTACATGCCACAAGACATGCCAGTTATCTCTTCTCAAGAACGCACA
TCTGAAAGCTACGAAAAAACTGTCAACCATATGAAAGATGTATTGAATGAAATTTCTTCT
CGCATGCGTACACATTCAGTTCCATGGCATACAGCAGGTAGATATTGGGGACATATGAAC
TCAGAAACATTAATGCCTTCTCTATTAGCTTACAACTTTGCAATGCTATGGAACGGGAAC
AACGTTGCCTATGAATCTTCTCCAGCAACTTCTCAAATGGAAGAAGAAGTAGGACATGAA
TTTGCTCACTTAATGAGCTACAAAAATGGTTGGGGACACATCGTTGCTGATGGTTCTTTA
GCTAACTTAGAAGGCTTATGGTATGCCCGTAACATTAAATCATTACCATTTGCTATGAAA
GAAGTAAAACCAGAATTAGTTGCTGGCAAATCAGATTGGGAACTATTGAACATGCCAACA
AAAGAAATTATGGACTTATTAGAATCAGCTGAAGATGAAATTGATGAAATCAAAGCTCAT
TCAGCTCGTTCAGGTAAACATTTACAAGCAATCGGTAAATGGTTAGTTCCACAAACTAAA
CACTATTCTTGGTTAAAAGCTGCTGATATTATCGGTATCGGTTTAGATCAAGTTATCCCA
GTACCAGTTGACCATAACTACCGTATGGATATCAACGAATTAGAAAAAATCGTTCGTGGC
TTAGCAGAAGAACAAATTCCAGTGCTAGGTGTTGTCGGTGTAGTTGGTTCTACTGAAGAA
GGTGCCGTTGACTCAATCGATAAAATTATTGCTTTACGTGATGAATTAATGAAAGACGGT
ATTTACTATTATGTACACGTGGATGCTGCTTATGGTGGTTATGGACGTGCCATCTTCTTA
GACGAAGACAACAACTTCATCCCTTACGAAGATTTACAAGATGTTCATGAAGAATACGGT
GTCTTCAAAGAGAAAAAAGAACACATTTCAAGAGAAGTGTATGATGCATATAAAGCAATC
GAATTAGCAGAATCAGTAACAATTGACCCTCATAAAATGGGTTATATCCCTTATTCAGCT
GGTGGTATCGTTATCCAAGATATCCGTATGCGCGACGTTATTTCTTACTTCGCAACTTAC
GTATTTGAAAAAGGTGCCGATATTCCTGCGTTACTAGGTGCTTATATCCTTGAAGGTTCA
AAAGCTGGTGCAACAGCTGCTTCTGTATGGGCTGCACATCACGTTTTACCTTTAAACGTT
GCAGGTTATGGTAAATTAATTGGTGCTTCAATTGAAGGCTCACATCATTTCTATAACTTC
TTGAATGATTTAACATTCAAAGTTGGCGACAAAGAAATCGAAGTCCACACATTAACTCAT
CCAGACTTCAACATGGTTGACTATGTGTTTAAAGAAAAAGGCAACGATGATTTAGTAGCA
ATGAACAAATTAAACCATGATGTATATGACTATGCATCATACGTTAAAGGAAATATTTAC
AACAACGAATTCATTACTTCACATACTGACTTTGCTATTCCAGATTATGGCAACAGCCCA
TTAAAATTTGTAAACAGCTTAGGATTTAGTGACGAAGAATGGAACCGTGCAGGTAAAGTA
ACTGTGTTACGTGCTGCTGTAATGACTCCATACATGAACGATAAAGAAGAATTTGATGTT
TACGCTCCTAAGATTCAAGCTGCTTTACAAGAAAAATTAGAACAAATTTACGACGTAAAA
>CDS_382249-383667 /log_Odds=267.825 /R_value=0.0000000000000000000000000000000000000000000000000157776 /input_id=gi|194268102|gb|ABPI01000001.1| /input_comment=Enterococcus faecalis OG1RF chromosome, whole genome shotgun sequence
TTGGATAAACAACAAGTTAAAAAAATTGAATTAGGTACTTTTATCGGTTTAACAATGGCA
TTGTGTGCAACTGTACGTAGTATCCCAACACTTGCTGCTGTTGGTTGGACATTAATTTCT
TACACAATTTTCGCGGTCTTATTCTTTGCTGGTCCAATCGCATTGATATCTGGTGAATTA
TCTACGATGCTTCCTCAAGAAGGTGGCCCTCAACTTTGGGTTAAAACTGCCTTAGGTAGC
AAATGGGGTTTTGTTGTCGCTTGGTTACTATGGGTGCAAATGTTCCCAGGAATGGTAATG
GTTGCTTCTACATTAGGCCCTTTGCTAGGTAATACATTTGGTAATGTTCATTTAGGTGAA
AATCATTGGTTCGTATTAGGTTGTATCTTAGTGATTTACTGGATTATTACAATCTTGAAC
TTGAAATTTGATATGGCGAAAGTTGGCGGAAATATTGGTGTTTGGCTAGGTGTTTACATC
CCAGTATTAGTTATGTTTGTTTTAGGTCTTCTTTCAATGATTAAAGTAGGCTTAACACCT
GGCGGCTATTTAGGTGCCTTCTCTTGGTCAAAAGTTTTACCAAACTTAGAAAATATGGAC
ACATTTAAATATCTAGCAGGGATTGCGTTTATCTTTGTTGGGATTGAAATGTCTTCTGTT
TATATTCCTCGTTTGAAAGATGCAACAAAAAATTATACAAAAGGCGTTTTCATTTCATTA
ATTGGTTTAGTTTTATTAAACGTTATTAATGCAATGTTTGTTGCTAATATTGTTCCAAAT
GGCAAAATGGAATTGTCTAACATTACACAACCAATTTTGCTTTATTGTGACGTTTTAGGT
TTACCAACAATTATTGGTAATATCTTTAGTTTCATGGTCTTCTTAGGTGTGTTATTACAA
TTATCTGCTTGGGTTACTGGACCATCAAAAACAATTATTCAAGTTGCTCGTGATGGCTTA
TTGCCACCAAAATTTGGTTTCCATCGCGAAAATAAATATGGCGTTTCTCGTAACGTTGTG
TTAACACAATCTGTGGTTATCTCATTATTCGCTTTACTTTATGGGGTAATGGATGATGTC
AACGCTGTATTCTTAACTTTAACAAATGCAACAACAATTATTTATAGTATTGTGTATGTA
TTGATTGCGATTTCCCTAATTAAATTACGTAAATCTCAACCAGATACACTACGTCCTTAC
CGAATTGGTAAAAAAGGTAATGGCTTAGCTTATTTAGTGGCAGCAATGTTAATTTTTAGT
GTTATCATTGTTATTTTCGCCACATTAGGTACAACAACCGTGACTGATGCAGTCTTAGTT
GCATTAATCACTATTGTCATGTTTGTGATTCCGTTAATCATTAATCGCTTTAAAAAAGCA
AGTTGGGCAACGGAAGTAAAAGAAGATTTAGGTGAA
>CDS_383792-385198 /log_Odds=238.09 /R_value=0.000000000000000000000000000000000000000000150038 /input_id=gi|194268102|gb|ABPI01000001.1| /input_comment=Enterococcus faecalis OG1RF chromosome, whole genome shotgun sequence
ATGAAATCAACGAAACCCACTGTTTCGTTCGCTGAAAGTTTAGGCATTTTGATTGCCTTA
TTAGCGATTCTCGGGTACTTAATTATTGGTCAAAAATTAACCCCTCACATACCGATTCTT
TTTGTATTCATGTTGTTGTTGCTTTATGGCAAATGGAAAGGATTTTCTTGGGATGAGATC
CACGAAGGCATTGTGGAAGGGATTAAACCAGGGATCATTCCGATTATTATTTTCTTGCTG
ATAGGTGTCTTAGTTGCTACTTGGATCTTATCTGGGACGATTCCAACAATTATGGTCTAT
GGTTTTAAAATTATCTCAGTGAAGTTCTTCTTACCAACCGTTTTTGTGGTCTGTGCACTA
GTTGGTGTGACGGTAGGGAGCTCCTTTACGACTGTTTCAACTATGGGGATTGCCTTTCTA
GGTATTGGACATATTCTTGGATTCGACAATGCGATGACAGCTGGCGCAGTTGTTTCAGGT
GCCTTTTTAGGGAACAACATTTCACCGTTATCTGATACAACAAACTTAGCTGCTGGAATT
GGTGGCGTGAACCTTTTTGAACATATACTAAACATGATGTACACTGTTATTCCGGCGTTT
ATTATTTCGATTGTCGGCTATATCTTCTTGGGGCATCAATCTGGTTCGGCGGATTTACAA
TCGGTTGATGCAATGGTCCAAACGTTACATCAAGGATTCTGGATTTCACCGATTACATTG
TTGCCAGTAGCGGTTTTATTCTTATTCGCCTGGAAAAAGGTACCGGCTATTCCAACGTTA
CTAGTCGGCTCTACAGTGGCGGTCATCTTAGCTTTTATAAATGATCATCACCTAAGTTTA
GCGAAAGTTTCTACCATCTTAATGAGTGGTTATGTGGCAGATACAGGGGACCAAAGTATT
GATACACTTTTATCTCGTGGTGGGATTGAAAGCATGTTAGGTTCTGCTGCGTTGATTATT
TTGGCATTAGGTTTGGGCGGTTTGTTGATTAAGTTTAACATCGTGGCTACTTTAATTGAT
AAAATTAAAGGCTATGTGAATAATCCAGCCAAATTAATCGCTTTAACTGCCTTAAGTTCT
GTGGGAATTAACTTACTAGTTGGCGAACAATATTTGTCAATTATTTTACCAGGGGAAACA
TTTAAATCCTCATTTACTCGTTTAGGTATTGATAAAAAATATTTAACTCGTACTTTGGCA
GATGCTGGGGCGGCAGTCAACTCGTTAATTCCTTGGGGAGTTAGTGGTACCTTCATTATG
GGAACGTTAAAAGTTGGTGCACTAGAATACTTACCGTATGCCTTTTTCCCATTGCTTTGC
CCTATTATCACTGTCATTTTGGGGATATTCTTAAAAAAACAACAAGGGGAAAACAAAAAA
GCACCAGGGACTAACGTTGAATTG
>CDS_385554-386471 /log_Odds=121.373 /R_value=0.00000000000000000000951544 /input_id=gi|194268102|gb|ABPI01000001.1| /input_comment=Enterococcus faecalis OG1RF chromosome, whole genome shotgun sequence
ATGAAAAAGATAGGGCTTATTTCTAGTGCTTTTCTTTTAACCCTTGCTTTAGCAGCATGT
GGCGGCGGAAAAAGTACAGAAAATACGGATAGTCGTTCCAGTGCTGCGGAAAGTACCACA
GTCGAGAGTACAAAAGCATCTGCTACAAAAGAATCAAGTAGCAAAGCAGCAACAAAATCT
AGTGATGCGAAACCGTCAGGAACAACAACAGCTGATTCGAAAGCAACAGCTTCTTCTACG
AAGGAAGCGGCAAATAATGGCTCAGCAGAGAAGCAATCACCAGCGAAAAATGCGAATCCA
GATGACCAAGCCAACCAAGTGCTTAACCAGCTAGCAAACATGTTTCCTAGTCAAGGCTTA
CCGCAGGCAATTTTAACGAGTCAAACGAATAACTTTTTAACTGCAGCGACAACATCACAA
GCGGATCAAAACAATTTCCGTGTTTTATATTATGCAGAAAAAGAAGCGATTCCAGTGAAT
GATGCACGTGTTAATCAGTTAACGCCAATTAGTTCTTTTGAGAAAAAAACATATGGCTCT
GATGCCGAAGCAAAAAATGCAGTGAACCAAATCATTGACAATGGCGGTCAACCAGTAGAT
TTAGGTTACAATATTACTGGGTATAAACAAGGGGCGGCAGGTTCTAGTTACTTATCTTGG
CAAGAAGGCAATTGGAGTTTAGTCGTACGGGCCTCAAATATCAATGGTGAATCGCCTGAT
GATTTAGCGAAAAATGTTGTCAACATTTTGGAACAAGAAACATTACCAGCACCGAATACC
GTTGGTCAAATCACACTGAACGTGGCAGGAACCACTGACTATAATCGCAACTCAGTAGTT
TGGCAAGCCGGTACAGTCGTTTACTCTGTCCATCATTTTGACCCAATTCAGGCAGTGAAG
ATGGCAACATCGATT
>CDS_388870-389232 /log_Odds=24.364 /R_value=0.00320762 /input_id=gi|194268102|gb|ABPI01000001.1| /input_comment=Enterococcus faecalis OG1RF chromosome, whole genome shotgun sequence
ATGACAACGACAACAGTGTATTATGCAAGCAATAATGAAAAACAGCCGAACCGTTTTCAA
CTAGTTATCGGTAGCTGTAGCTATGAACTTCCAAAAATAGAAATCTACGAAATTCTGGAA
TGTATCGCTTTAGCATATGGCTATCAAAAAGAACCATTCATTGAAGAACAAACAGAATGT
TTTGTTAAAGGCAACCGTTGTATACATGTTTCCCAACAAGCGACGACGTTGACTTTTGTT
GTGAATGATCTGCGTTTAGTAATGGAAAAACAATGCCGGAATCACGAAGAAGTCTTTCAA
GAAGTCAATCATATTTTATTGAATATTTTTGAGGAGACCCCTTGTGTTTTTCTCGAAAAG
>CDS_389248-389658 /log_Odds=34.0657 /R_value=0.0000759409 /input_id=gi|194268102|gb|ABPI01000001.1| /input_comment=Enterococcus faecalis OG1RF chromosome, whole genome shotgun sequence
ATGAAACAGGTGAAAATAACAACTACCTCAGACTTGATTAATGGCGGCTGCAATGCCTGT
CCGAATGTGAAGTGTACGAATTATCTTGTTCATGTAGAAGATGAAACAATTGCGTTAGAA
ACGCTAACCGTTGCAGATTTAGTAACTTTATTAGCACTCAAAGAAGGGTTTCGTCAAAAA
TTAGTTATGGAAATGTTCGAAGAATATACGGTGTTTGAAAGGGAAACTCATCAAGTTGTA
TTCAAGGAAGAGGAAACGAGAATTCTTTTTCAATCAAAAAAACAGACCATTCAAAGCACT
CTTTTGTGTAAAGAGCCACAACAAGTGTTCCAAGAAACCCAGCAAATTTTACACCAACTA
TTTGAGTTAGAACCTTTTGAATTTGAATTGGTAGAGGAAACTGATGAA
>CDS_390675-391643 /log_Odds=117.592 /R_value=0.0000000000000000000428589 /input_id=gi|194268102|gb|ABPI01000001.1| /input_comment=Enterococcus faecalis OG1RF chromosome, whole genome shotgun sequence
ATGGTAGAAAGTGCGAAAAAATTCTTGCGGAAAGTCCCGATTCCCATTTGCGGACTAATT
TTAGGGATGGTTTCTTTGGGGAATTTACTTTATTCCTTGGGATATGCAACAATTGGGACC
ATTTATTGTGTACTTGGCAGTCTCTTAATGATTTTAGTTATTTTAAAAATTATTTTTACA
ATGAAACATGCATTAAGCACCTTAGATGATCCAATTATTGCTTCGGTATCACCAACATTT
ACAATGGCTTTAATGGTTATCTGTGTTTTCTTAGATCGGATATTTACCAATGCTGCTTGG
ATTAACGTGTTGTGGATTGGCGCAGTGATTTTACATTTTATTTTAATGATTTATTTTGTA
GCGGTGCATATTTTTCCAACAAAAATCGAACTGGAACATATTTATCCAAGCTGGTTTATT
ACGTTTGTCGGCATTGGCGTTATTCCTAATACTTCTCAATTGTTTATCAATGAGTTGGGA
AAAATTGTTTTTTGGGTAGCGTTGTTCTTTTATTTACTCTTGTTACCAATTTTAATCAAG
AGAATTACGAAGTCGAAAGAAATGCCTGAATCGACCATTCCTTTATTGACGATTATGACA
GCGCCAGGTTCGTTATGTTTAGCTGGCTATATTTCAATGGGTGGTCATTTGTATATGCCA
TTAGTTGTTTTCTTGCTAATTTTATCTCAATGTATTTATGGGATTGTAGTTGTGAATCTA
TATAAAATTATGCAAGTGACATTCTATCCAAGTTATGCTGCCTTTACATTCCCATTAGTG
ATTTCTGCGACAGCATTAGTCAAAGTTAAACCTTTATTTGCAGAAAAGGTAGGCCTAACG
AGTCTGTTAAATATTTTGTCTACTTTTGAACTTTTATTAGCTGTGGCTATTGTAAGTTAT
GTGTTCATTCGATATTGCATTTTTTTATTCCAAAGAGAAAATAACACGAAAAAAGTGGAA
TTAAAT
>CDS_391666-392625 /log_Odds=75.3102 /R_value=0.000000000000117988 /input_id=gi|194268102|gb|ABPI01000001.1| /input_comment=Enterococcus faecalis OG1RF chromosome, whole genome shotgun sequence
GTGAAGAAACTATTAATTACTGGAGGAGCTGGCTTTATTGGTTCTAATTTGGCTAATTTT
TATAGTCAACAGTATCAAGTTTTTGTGATTGATGATTTGTCCATGGGGCGAGTGTCAAAT
TTGCAACAAACTGAGCAGTTGGTTTTTATTAAAGGAAGTGTGACGGATCAGCAATTATTG
GACGAAGTACTTTCAAAGCATTCGTTTGAGTACATCTTTCATCTTGCGGCTGTGGCAAGC
GTGGCAAGTTCTGTGGCACAGCCTCTAGAGACCCACGAGGTCAATTTTTTAAGTGTATTG
AAAATATTGGAATCAATAAAAAAATATCAAAAAGAGCTCAAACGTTTTGTTTTTGCTTCG
TCGGCAGCCGTTTACGGTGCAGAGCCAACGTTGCCTAAAAGAGAAACTTCGGTGATTTGC
CCTTTGAGTCCCTATGCTATTGATAAGTTTGCTGCTGAACGTTATGTTCTCAATGAATAC
CATTTACATGGGGTACCTACAAGCGCAGTTCGCTTCTTTAACGTCTATGGTCCCAATCAA
AATCCTGCTTCCCCCTATTCTGGTGTCCTGTCCATTTTGATGGATCGTTATATCCAATTA
GAGCAAGGGCAAGCGAGCCAATTTCAAATATTTGGAGATGGTCAGCAAACACGTGACTTT
ATCTACATTGAGGATGTCCTAACTGCATTAGATTTAGTAGCAACCAAAAGTGAAGCGTTG
GGACATGTTTATAATGTGGGTACCGAAGTTGCCATTTCCCTTAATCAATTAATTGAAGAA
ATGAACCAATTAGTGGGACTTTCTTTGCCAGTTTCTTATCAAAAGGAACGAGATGGCGAT
ATAAAATATTCTCTTTCAGATAGTTCTGCTTTGAAAGGCTTAGGTTTTTCACCCGTTTAT
TCAATTCAAGAAGGACTTCAAAAATATCTTAAGTTTACCCATAATACCCAAAATAGA
>CDS_393098-393715 /log_Odds=105.281 /R_value=0.00000000000000000166819 /input_id=gi|194268102|gb|ABPI01000001.1| /input_comment=Enterococcus faecalis OG1RF chromosome, whole genome shotgun sequence
ATGATGTATCAAGATGTTGTTCGCAGCCGCCGCTCAGTTCGGGATTTTATGCCAGATGTT
GAGATTCCTAAAGAGGAATTAATGGCTATAATTGAGGAAGCGATGTTCGCGCCAAATAGT
ACCAATTTAAATTCATGGCGTTTTTTAATTGTCACAGAAAAAGAACAAAAAGAGGCCCTT
TACGAAGTTTCGATGCAACAACCAGCAGTTAAAGGGGCAGCGGCGGTGATTATTTTATTA
GGTGATTTGACTGCTTATACAGTGGCCAATGCAGATGAAATCAGTGCTAAAGCTGTCGCA
CAAGGAACGATGACGGAAGAAATTCGTCAAGGAATTAATGAAAATGTTTCTTGGTACTAT
GATGTTAGCGAAGAACAAAAAAGAGAGTGGCTAATGTTAGACCAAGGCTTAGTTGCAATG
CAGCTGATGCTTTCTGCAAAAGATCGAGGCTATGATACTGTGGCGATGTCTGGTTTTGAA
ACAGAAGCGGTTCGCAAGTTATTTAATATTGAGGATCATTTAGTGAACGGACTGATTATT
CCGATTGGCAAAGCTCAAACACCCGGCTTTGAAACAGTCCGACGAGATGTTTCAGAAGTA
GTAACTTGGTTAGAT
>CDS_393903-394916 /log_Odds=134.816 /R_value=0.0000000000000000000000295338 /input_id=gi|194268102|gb|ABPI01000001.1| /input_comment=Enterococcus faecalis OG1RF chromosome, whole genome shotgun sequence
ATGCGTTATGTCATAATGCAGTCACGAGATATTCGTGAAAATTTAGCAACGGAAGATTAT
CTATTAAACACTCTCTCTTTTGAAGAGCCCTTAGTGTTGTTCTATATTCAGGAACCCTGT
GTTATTTTAGGCCGAAATCAAAATGCTTATGAAGAAATTGACTTAGCTTATGCTAGAGAG
AAGGGAATCGTTATTACTCGCCGTTTATCGGGCGGTGGTGCTGTTTATGATGATCTCGGG
AATGTCAGCTTTAGTTTTGTTGTTCAGGAAGGACATCAAGCTTTTGGGGATTTTAAAGCG
TTCACTAAACCAATTATTGAAGCATTACATAAAATGGGCGCAACGGGGGCCGAGATTAGC
GGTCGCAATGATTTATTAATTGATGGGAAAAAATTTTCTGGCAATGCCATGTATACAAAA
AAGGGGAAGATGTATACTCATGGTACCTTGATGTATGATGTTGATTTGGCAGAAGTTCAA
CGTGTCTTAACTGTTTCTAAGAAAAAAATTGAATCAAAAGGGACAAAATCTGTTCGGGGA
CGCGTAACCAATTTACGGCCGTACTTAGACGGAAAATATCAACAATTAACCATTGAGGAA
TTTCGCAATCGTTTACTGATGGAGCTCTTTGATGTCGAATCTCTAACTGAAATTGCGGAG
AAAGAATATGTCCTAACTAAAACAGATCAACAGGAAATTAGGAAATTGGTCGCTGAAGTG
TATGGCAATGAAGCTTGGATTTTTGGTGAAGCGCCTAAATTTACGATCAAAAAAGAAGAA
AAGTTTAAAGGCGGCATTGTGGATGCACGTTTGACTGTTGAAAAAGGTAAAATAATTGAG
TTAACGATTTATGGTGATTACTTTGCCAAAAAAGAAACAGCGGAAATCGTTGCAGCTTTA
TTAGGTGTGGACTATCAGTATTCATCAATTTGGCAAGCATTAGCAGCGTTTAACTTTGAA
GACTACTTTGTAAATATCACCAAAGAAGAATTTGTTCATTTATTGGTGGAT
>CDS_396882-397817 /log_Odds=124.63 /R_value=0.00000000000000000000234225 /input_id=gi|194268102|gb|ABPI01000001.1| /input_comment=Enterococcus faecalis OG1RF chromosome, whole genome shotgun sequence
ATGACAACAATTCGAGAAATTGCGCGCCTTTCAGGATCTTCAGTCACGACTGTTTCGCGT
GTGATTAATCATCATCCGTATGTTTCTGAAGAAAAACGACTGAAAATCCAAGCAATTATC
GATGAGTTGGGCTATAAGCCCAATATATTAGCGAGAAATCTTAGCTTTGGGAAAAGTAAT
ACATTAGGTGTCATGGTTCCTTATACGAATCAACCTTATTTTGATGCTATTTTAAGTGGG
ATTATCCACCAAGCATTTCAGCAAGGGATGATGGTCAGTTTGTTACCAACGGATTATGAT
AAAGAAGTTGAAAAAAGTTACTTGGAAAAAATGGCCACGGGTGCGTTTGATGGCATGATT
GTTTTGTCAAAGGCAAATCCTTTAAGTGTGTTTGCTCCGTATAAAGAGCAAGTTGTTTTT
TGTGAAAAAATAGAAGACCCTAGTTATGCTAGTATCTATATCGATCGTTTAACCGTTTAT
CGGCGGGTCTTCCAAGCGTTGAAACAACAAGGATGTAGTGAAGTGGCAATTACGATTAAC
CGTGCACCAGAAAAAAGTACAAGCGCACGCTATTTAGTTGACGCATATCAGGAAATTTAT
GGAGCGATTCCTGAAAATCGGTTATTTAAGGACTGTTTAACCTATGCAGATGGGTGTGAA
GTAGGACGTCACTGTGGGCAAGATCCAACGCTCCAAGCGGTTGTGACCAACGGTGATGAA
ATTGCCGCAGGGATTCAAGCCGTTATTGAAAGACCACTCTTTTTAGTGGGACAGGAGCAA
ACTTTATTAAGTGAAATTTTAAATTTTTCAACAATCTGTCATCCATTAATGGAGTTAGGG
GAAAAAGCCACACATTTATTTCAAGAAAAACGGCCGAAAACGATTCAATTGACTTCTACA
TTTATTAATCGACAACCAGATTTTTCTTTTTCT
>CDS_397988-398584 /log_Odds=106.499 /R_value=0.000000000000000000533205 /input_id=gi|194268102|gb|ABPI01000001.1| /input_comment=Enterococcus faecalis OG1RF chromosome, whole genome shotgun sequence
ATGTCAAAATTTACTGAAATGATGAAAAACCGTCGTTCAATCTATGCTTTAGGAGAAAAC
TTACCAATTTCAAAAGAAGAAGTAACTGCTTTAGTAAAAGAAGTTGTTAGAGAAAGTCCA
ACAGCTTTTAACTCTCAAACACAACGCGTGGTGTTCTTATTCGGCGATGCTCACAAAAAA
TTATGGGCAATGACTGAAGATGCCTTAAAACCATTAACTCCAGCAGAAGCATTTCCAAAC
ACACAAGCTAAATTACAAGGTTTTGCAGCTGGTGCGGGCACAATTTTATTCTTTGAAGAT
ACAGATATCGTGAAAAACTTACAAGATAGCTTCCCATTATATGCGGATAACTTTCCTGTT
TGGTCTGAACAAGCAACTGGTTTAACACAAGCGAACGTTTGGACTGCCTTAGCGCAAGAA
AATATTGGCGCAAACTTACAACACTACAACCCAGTCATTGACGAAGCGGTTGCTGCAGAA
TGGTCAATTCCTGCAAACTGGAATTTACGTGCACAAATGGTCATTGGTTCCATTGAAGCG
CCAGCTGGCGAAAAAGAATACATGGAAGATAGTGCTCGTTTTAAAGAATTCAAC
>CDS_398627-399472 /log_Odds=143.588 /R_value=0.000000000000000000000000115668 /input_id=gi|194268102|gb|ABPI01000001.1| /input_comment=Enterococcus faecalis OG1RF chromosome, whole genome shotgun sequence
ATGGTTCAAGCATTACCAAGTAATATTGGGATTCAACAAGTCACTTTGAAAGTGGCTGAT
TTAGATAAAATGGTAAACTTTTATACGAAAACAATTGGCTTAAAACTTTTAAAACAAGGA
GAGGGACGTGCTTGGCTAGCGCCACAAGGCACCAACGATGCAATTCTTGTCTTAAAAGAA
CTAACAGCTGGGGAAGAAAATCAGGGTACCACTGGCTTGTACCATATTGCTTTCCTGCTA
CCAACCCGCAAAGATTTAGGCAATATGTTGCTGTGGCTTTTGCAGGAAAATGTGCAAATT
GGCGCAGCAGATCATGGCTATAGTGAAGCCCTTTACTTAAGTGATCCAGAAAATAATGGC
ATCGAAATTTATTGGGATAAACCAGAAGAAGTCTGGGATATTCGTCCAAATGGTGAAATT
ATCGGTGTGACAGAAGAATTAGACGGTGATAGTTTAGCTGCAGAAGCTGACGGTCACTGG
CTAGGAATTTCCGAAGGTTCTAAAATTGGGCACATTCATTTGAAAGTGGCCGATTTAGAT
ACCACTGAAACGTTCTATAAAAATTTAGGGTTTGGCTTAAAGTCTAACTTTGGTCAACAA
GCGAAGTTTTTTGCAGCGGGTCAGTACCATCATCATATTGGGACAAATACATGGAGCGGC
AAACAGCTGCCAACGATTCAAGAAAATCAATTTGGCTTAGAAAATTACACCTTCCGTTTA
CCAACTGCGGCAGATTTAGAGATAGTCCAAGCCAATGCGGAAGAAGCAAAGTTACATTTT
ATTGCCAAAGATCATTTACTTGCGTTAGAAGATCCTAGCGGCATGATTATTCAATTTACC
TAT
>CDS_399602-400363 /log_Odds=108.469 /R_value=0.0000000000000000019413 /input_id=gi|194268102|gb|ABPI01000001.1| /input_comment=Enterococcus faecalis OG1RF chromosome, whole genome shotgun sequence
ATGTTGATTGAAGAACGTTTAGCCAAGATTCAAAAAATAGTGAATGAACAAAAAAGTATT
TCCATGGAAGCGTTAGCGGAGCAAGTCTCCGTTTCAAAAGATACTATTCGGCGAGATTTA
ATTCGTTTAGAAAAGGAAGGACATTTAAAGAGAACGCACGGTGGCGCTATCTCAGTGCAG
TCTGAAGCAACTATTTACGATTATGCTCAACGAATAGTGAAGCATCCAGAGAAAAAACAA
GCCATTGCCCAAAAAGTTTGGGCAAATATTCCCAAACAAGCGTCCATTTTTTTTGATTCA
TCAACCACGGTGGAAGCAGCTATTCGAGCGATGGAAAATAGTCCGATTCACGCGATAACG
AACTCTCTCAGTCATGCGCTACTTCTAGCGCAAATGGATCAGACAAAAATTACAGTATTA
CCTGGGCAACTGCATAAACAACAACTCTTTTTGTTTGGGGCAGAAACAGTCGCTAAGGTT
GGGGAATTTGCCCCCGACTATACATTATTAGGTGTGTTTGCGTTATCTGAACAAGGATTA
TTTATTCACACAGAAGAAGAAGGTCAAGTCAAGCGGCGAATGATTCAACAAGGCAAACAA
GTCATTGCCTTAGCAGACCAAACGAAATTAAACAAAACGGGTTTATTTAAAATTTGCGAA
TTAACAGAAATTGATTGTTTAGTGACAGATACACGACCTGATGAAAAATTCTGTGAGCAA
TTAGCGCAAGCAGGCGTAACGTTGATTGTCGCAGATGAA
>CDS_400376-401776 /log_Odds=193.753 /R_value=0.000000000000000000000000000000000260555 /input_id=gi|194268102|gb|ABPI01000001.1| /input_comment=Enterococcus faecalis OG1RF chromosome, whole genome shotgun sequence
ATGAAGCGAAAAATTAATTATACACATATTGCTGAACCTACTGTTTTTGAGAATGTTTTT
CCAACGTATTTGACGAATGAAACGATGATGGCGCGTAAGCAGAAAGTATTACAACGAATG
AAAACAGAAAAATTCGATCAATTGGTCTTCTATGCAGACAAAGAGCATGGCAGTAATTTT
GAATACTTAACTGGCTTTATTCCGAGGTTTGAAGAAGGACTCCTTGTGTTAAATAAGGAT
GGTGCGACGACACTTATTTTAGGCAATGAAAATTTAAAACTGTGCCAACATGCCCGCATC
TCAGCCGATTTAATTCATTATCCAGCTTTTTCGCTACCTAATCAACCAATGGCTGGGGAA
CAAAAGTTGTCGCAGATTTTTGAAACGCTTCTCGATGAAACTGCTCAAAAAATAGGTATC
GTTGGTTGGAAAATGTTTACGACACAACAGCAAGAACCCGCTACGATGTTTGATGTGCCA
CATTTTATTGTCGAAGCACTGAAAAAAGCGCTGCCGAAAGAAGCTCGTTTACTAAATGGG
ACCCACTTATTGATTGGAGCAAAGGGGGCCCGCACAACAAATAATGCCAACGAATTGGCG
CACTATGAATATGGGGCGAATTTGGCTTCTCGCAGTATGTTAAAGGCCTTAAATGCAATT
GAAGTAGGACAGCGTGAAACGGACATTGGGGCTTTGTTAAATGATGAAGGTCAAACGCCG
ACGGTAGTAACCATTGCGGCAACTGGTCAACGTTTTGAATATGCAAACATGTATCCGACT
GCCAAAGAAATTCAGTTAGGTGATGCCTTATCATTAACTACAGGCTACAAAGGCGGCTTG
TCTAGCCGAACAGGTTTTGTTATTGAAAACGAGCAGCAATTGCCAGAAGCGCAACGTGAT
TATTTAGAGCGCGTAGCAAAACCCTATTTTCAAGCTGTCGTTCACTGGCTTGAAACCATT
CGAATCGGACTGTTAGGACGAGAAATGTACCAAGCGATTGAAGAACAGTTACCAAAAGAA
ATCTATCACTGGCATTTGAATCCTGGGCATTTAGTTTCGGATGATGAATGGATGTCGTCG
CCTATTTATCCAGATTCAGCCATTCGCTTGGAAAGTGGCATGCTCTTTCAAGTGGATATT
ATTCCTTCTGTACCTGGTTATACAGGGGTGAGTGCAGAAGAATGTGTGGCTTTGGCTGAT
GAAACATTGCAAAAAGAGATTCAGCAAACTTATCCAGACATGTGGCAACGGATTGCGACA
CGCAAAGCCTATTTAAAGGAGACATTAAAGATCGATTTACCATCGGAGGTTTTACCAATG
TCTAATTTAGTTGGTTACTTACGGCCTTTTTATTTAGCTAAAGACAAAGCTTTGTGTGTA
GAAAAACCAGCTCCTAAA
>CDS_401864-402514 /log_Odds=67.0146 /R_value=0.0000000000788633 /input_id=gi|194268102|gb|ABPI01000001.1| /input_comment=Enterococcus faecalis OG1RF chromosome, whole genome shotgun sequence
ATGCATTATCCTGAACATCTGAAAAAAGCAGTTTTAGCTAAAGCGAAAGACTTACCATTA
GAAGGTTTTGTGGAAGGGCAAGGCCCGCAACAGCCAAAAGTGATGCTGATTGGGGAAGCC
CCTGGAAAAGAAGAAATTAAAGAAAACGTACCATTTATAGGGCGTTCAGGTCAATTGTTG
ATGGAACAATTACAACAAGTTGGCTTAAGTCGTGAAACGGTGTATATCACCAGTGCGGTT
AGGAGTCGGCCTTTTTCTGTAAAAACGAAGCAGATTGCAAAAACGGGAGAAAGAGTAACC
AAATTTCCTAATCGAACGCCAACCAAAGAAGAAATCAAAATTTTTGCGCCTTTGCTTGAT
TGGGAAATCGCTGTTTGCCAACCTGAACTAATTTTGACACTGGGGAATATTGGGTTGCAA
CGACTTTTAGGACCAAAGCCAACAATCACTGCAGTGCACGGAACGGTCATTCAGTCGCCC
ATTCAAACATTTGATGAGCAATCACAAAACTATCATTGGACGCAGAAAACCTATCAAATC
ATTCCACTCTTCCATCCAGCGGCTGTCTTTTATAATTATCGTTTAAAAGAAGTCGTGAAA
GAAGATTGGCAAGTGGTTCAAAAACAACTGCAACTGCTTAAGAAAGTT
>CDS_402689-404029 /log_Odds=140.393 /R_value=0.000000000000000000000000530898 /input_id=gi|194268102|gb|ABPI01000001.1| /input_comment=Enterococcus faecalis OG1RF chromosome, whole genome shotgun sequence
ATGGAGCAAACACAGCAAAACCATTTTACTGCGTTGTTTTATAAAAATGTTCTGTTAGGA
ATTTTAAGTATGGCGGCGCAATCAATTTTTATTTTGGCGGACACATTTTTCATTGCAAAT
GGAATCGGCACCGAGGCGTTGGCGGGGCTTAACATTGTCTTACCACTCGTTAATATTATT
AATGGATTAGGTTGGATGTTTGGCGTTGGCGGCGCTACGTTGTTTTCGACCACGGTTGCG
CAAAAAGAAATCAAAAAAGCCAATCAGTATTTTAGTTTAACGATTGGGTTAGTTTTCGTT
ATAGGGAGTCTCTTTACTTTAGCGAGCTTGGCTTTTTCCGATCAAATTATTCGGGGACTT
CAGGGGACCGGTGTCTTGTTTGGTTTGGCAAAGGAATATTATATGATTTACCTTAGCTGT
TCATTATTATTTATTTTAAACAATTGCCTGATTACTTTTTTAAGAAATGACCATAATCCT
CGTTTGGCAACGATTGCTTTTGTCAGTGGGGGAATTGTCAATATTATTTTGGATTATGTC
TTTATTTATCAATTTGGGTGGGGCATGGCAGGCGCGGCCATTGCAACGGTGATGTCACCT
TTAACAAGCTTAATCCTGATTACGTTGCATAAGTGGTCGCCGCAACGAGTTTTACGTTTT
GAAAAGTTTAAAGTGAAATTTCAGGATGTTCGAGAAATTATGTCGATTGGTTTTTCCTCC
TTTTTAAATGAATTTTCTTCGGCCTTTGTCATGTTTTTATTTAATATTGTTTTGTTAAAC
TTAGTTGGTCATGTGGCGATTTCAGCTTATGCGATTGTTGCCAATCTCAATATTATTGTG
ATTGCCATTTTTACAGGGATTGGGCAAGGGGCGCAACCATTACTCAGCCGATACTATGGT
TTAGGGGAAACGAAGGTGTTGCGTAAATTTGTTAAACTTAGCTTTATTACGTACTTGGTC
GCCGGCTTCCTGTTCTTTTTAATCAGTCAAGTGTTTACGGGACAAATTATTGAGGTCTTT
AATAGCGAAGGGAACGACCAGTTGGCGCAAATTGCTAGGACAGCCATCCGCTTATATGCG
ATTTCCTTCTTGTTTACAGGATTGAATTTTATGGGGATTTATTACTTTTCGGCAGTTCGT
AAACCGAAAATGGCGCTAATGATTTCCTCTTTGCGTGGATTCTTTTTAATTGTGCCAGTT
TTATTTATTTTGGTGAAATTACTAGGATTAACCGGTGTTTGGTTAGCCATGCCAGTAGTT
GAATTTGTTACGTTTGGACTAATGCTTGTGGGCTACCTTGCATATCGAAACTATTTGAAA
AAAAGAGAAGCAGTAACC
>CDS_406008-406517 /log_Odds=50.4641 /R_value=0.0000000959219 /input_id=gi|194268102|gb|ABPI01000001.1| /input_comment=Enterococcus faecalis OG1RF chromosome, whole genome shotgun sequence
ATGAAAAATTATTTGAAAGATAGTAATTTATATTTAGTCATTGCGTTTGTTATTATGGCC
ATTTTATTTTTCAGTTCATCACAGACGTATGAACAGCAATCACAAGTTGGTCTTTTAGAT
AAACTTCTGAGCAGTCATCCTTTTGAAGAACAATTAAAAAATATTTCTTTTCAATATGCT
GGCAGTGAAGTGAGCATTCAAGCTAGTGGTTATAGTAAATTTGTTGAATTTTTTATTCGT
AAGGGAGCCCATTTTGGTACGTATTTTCTATTAGGTGGTAGTTGGTTTATTGGATTAGTG
CCAAGAATCAAAGGTCTGTTTTTAACAGCTGTTGTTTCCTGGCTAGCTGCTACTGGCTAT
GCAGGTTTAGATGAATTTCATCAAATGATCACGGGCGGAAGGACCCCTCTTTTTCAAGAT
GTTATGTTGGATGCCATGGGTGCTTTGACAGCTATCGTTATTTGTTTGGTGGTTCATGGT
TTGAAGAAAAATAAAAAAAGAAGACGC
>CDS_406648-407376 /log_Odds=125.888 /R_value=0.000000000000000000000193283 /input_id=gi|194268102|gb|ABPI01000001.1| /input_comment=Enterococcus faecalis OG1RF chromosome, whole genome shotgun sequence
ATGTCAGGACACAGCAAATGGAGCAACATTCAAGGGCGTAAAAATGCGCAAGATGCCAAA
CGTGGGAAAATTTTCCAAAAAGTTTCAAGGGAAATCTATATGGCGGCAAAAGCAGGTGGC
CCTGACCCCGCAATGAATCCTGCTTTACGTTTAGCAGTCGATAAAGCTAAGTCAGCCAAT
ATGCCCAATGATAATATTGCGCGCGCCATAAAAAAAGCCAGTAGTGCTGGTGAAGGGGAA
CATTATGACGAGGTAACTTATGAAGGATACGGGCCAGGTGGCGTGGCAGTTTTAGTTCAT
GCACTAACAGATAACCGCAACCGAACGGCCACCAATGTTCGCGTCGCGTTTACTCGAAAT
GGTGGCTCTTTAGGTGAAACGGGTTCGGTGAATTATATGTTTGATCGTAAAGGCTATATT
GTCATTAAGCGAGAAGATCATGCAATTGAGGAAGACGACATGCTAGAAGTCGTTTTGGAA
GCAGGCGGCGAGGATTTAGAAACATCACCAGAAGTATTTGAAATTTACACAGCACCAGAA
GATTTTACAGCGGTTCGCGATGCTTTAGAACAAGCAGGTTATTCATTAGCACAAGCTGAA
TTAACAATGGTTCCGCAAACCTTACTAACCTTGAACGATGAACAAAAAGCGCAATTAGAG
CGCTTGGTTGACAAGTTAGAAGACGATGATGATGTGTCAGAAGTATTTACCTCTGCAGAA
AATCTA
>CDS_407441-407899 /log_Odds=41.2144 /R_value=0.00000407518 /input_id=gi|194268102|gb|ABPI01000001.1| /input_comment=Enterococcus faecalis OG1RF chromosome, whole genome shotgun sequence
TTGAAAAAGAGAATTTGTTTACAAGCAATCAGGGAAGAAGCGGAAGCCTATTATCGTAAC
GGTGATTTTTATTGCTCGGAAGCGATTGTGGCGACCATTCGGCAACACTTCGATGCGGAG
ATTCCCATTGAAGCTGTGGCCATGGCTTCTGGGTTTCCTGTAGGTGTTGGAGGAGCGAAG
TGTATTTGTGGTGCTCTTTCAGGCGGGGTTATGTGTCTGGGCTACTTTTTTGGTCGGACA
GAAGCCAAAGGAGAACAAGTAAATAAAACGATGGCTTTAGCCAACGAATTGCATCAAAGT
TTTCGACAAAAGCATCGAGTGGTTTGCTGCAGTATTTTGACAAGTAAAATGACGATGGGT
TCACCTGAACATATGGAACAATGCATTGGCTTTACTGGGGAAATCGCTGAAACAACCGCA
AAAATTATTGCACGAGAACTTGCTTACGAATTAGTC
>CDS_409266-409838 /log_Odds=73.8809 /R_value=0.00000000000581797 /input_id=gi|194268102|gb|ABPI01000001.1| /input_comment=Enterococcus faecalis OG1RF chromosome, whole genome shotgun sequence
ATGAAACAATTTTTTCAAAAAGGGTCGAAACCTAATCAATTAGTTGTCGCTTTCCATGGT
ACTGGTGGCAATGAATATCAATTATTAACCACCATCGCAACCCTTTACCCAGAAGCGAGT
GTTCTAAGTTACTTAGGGACAGAAGGTGTAGGCGAACAGCGACGCTTTTTTGCGCCATTA
GTCAATGGAGCATTACCTCGTGCTAACTTTGATGAGCGAGTGACGGCGTTTCTAGAAGAA
GTTTGGCAACCGCAAAAGTTATACGATGAAGTTATTTTTATAGGGTACTCTAACGGTGCC
AATTTTATTTTAGGCCTGTTAGAAAAGAACCCAACTATTGCTAACACTGTTATTTTACTG
CATCCAAGCAATTTAGGCTATCAATATGTATCTGGTGAGTTTGCGACAAAAGTGATTGTC
ACAACAGGGGCTCAGGATGAGTTGAGTATTCCGGGACAAGTTCTTTCTTTAGCTAATCAA
TTAAAGAAACATTTTCCAGTCGACTTTTTACTAGTGGATGGCGGTCATGGCTTATCAGAA
GAAGAAGTAACGAAAATAAAAGAAGTTCTT
>CDS_411635-413284 /log_Odds=227.861 /R_value=0.000000000000000000000000000000000000000100216 /input_id=gi|194268102|gb|ABPI01000001.1| /input_comment=Enterococcus faecalis OG1RF chromosome, whole genome shotgun sequence
ATGATCAATCAACCAAATTCAGTTGATCAACCAATCCTGACGAACCAAGAAAAAATGGTC
AAAGGCTCAGCTTGGATGACAGCTAGTAATATTATCTCCCGCATGTTAGGGGCGATTTAC
ATCATCCCCTGGTACGCTTGGATGGGCGAGCACGGAAACGAAGCGAACAGTTTGTTTTCA
ATGGGGTATACGATTTATGCCTTATTCCTAATGATCTCTACCGCCGGAATTCCAGGTGCG
ATTGCCAAGCAGACCTCGCATTATAATTCATTGAACGAATATAAAATTAGTCGACAGCTT
TTTTATCGTGCCTTACAACTAATGGGTGGCTTAGGTGTGGTTTTTGCTATTGTGATGTAT
TTGGCATCTCCGGCATTAGCAGCTTTGTCTGGCGGAGGTCCTGAATTAGTTCCAACAATG
CGTTCATTAAGTTTAGCCGTTTTAGTTTTCCCAAGCATGAGTGTCATTCGCGGTTATTTC
CAAGGAAATCAAGAAATGATGCCCTTTGCTTTATCACAAATTGTTGAACAAGTAGCACGA
GTTTTTTACATGTTATTAACCGCCTTTATTATCATGAAAGTCTTTGAAGGTAATTACGTT
ACGGCGGTGACTCAAGCCACTTTTGCGGCATTTATTGGGATGCTCGCAAGTTTTGCGGTT
TTAGGTTATTACATGTACAAACAAAAACCATTATTTGATTATTTAGAAGAACACAGCGCC
AATGAACATGAGATTGCCCCAAAAGAGTTATTGATTGAAACTTTTAAAGAGGCGATTCCT
TTTATCGTAGTTGGCTCAGGAGTGACGGTCTTTAAACTTGTCGATCAGTTTACTTTCTCA
AACTTTATGCGTTTGTTTACGGATTATTCAGATACCCAATTACGAGAGCTTTTCGGTATT
TTTAATGCTAATCCGGACAAATTAACCATGATTGTCGTGGCTTTAGCGACTTCGATTTCG
GCTACTGGATTACCGTTGATTACAGAAGCGGTCACCTTAAAAAATCACCGTGAGTTAGCG
CGTTTGATTAGTAATAATTTACAACTTTTTGTGTTTGTAATGTTGCCAGCAACATTCGGT
ATGATTGTTTTAGCGCAACCACTATACACTGTTTTTTACATGCCAGATGCTTTAGGCACT
TCTTTATTAGTGCAAGCTTGTTACGCTAGTTTATTCTTGGGCTTGTATATGTTAGTGTCA
AATATGTTGATGGGGATGTATGAAAATCGTGACGCAATGCGTTATTTAGGAATTGGTTTA
GCAGTGAAATTAATCGTGCAATTCCCCGCAATCCGTTTATTTGAAGTTTACGGTCCGTTA
TTAGCAACGATGATTGGCTTTACGGTTTCTTGCGTATTGATTCTAAGAAGAATTCGTCAA
GTGACACGTTTTAATTACAAATTAACCTTACGGCGAACATTGTTAATGTTCTGTATTACA
GTCATCATGATGATTATCGCTTTGATTTTCCGTCAGTTCTTGTATCTATTTTTAGATCCA
ACTAGACGTTTCCAAGCCTTCATTATCGTTGTAATTGTGGCTGCTGCAGGAGGCGCTTTT
TATGGCTATTCGGTCTTGAAGATTCGCTTAGCTGATCGTTTATTAGGGAAAAATGCCGCA
AAATTACGTGCAAAATTCAATATTAAA
>CDS_413387-414127 /log_Odds=109.154 /R_value=0.00000000000000000121419 /input_id=gi|194268102|gb|ABPI01000001.1| /input_comment=Enterococcus faecalis OG1RF chromosome, whole genome shotgun sequence
ATGACGATGCGTTTAGATAAATTTTTAGCCGATGTTGGTATCGGTAGTCGTAAAGAAATC
AAACAATTGTTAAAGAAAAAAGTCGTTACGGTGAATGGTGACGTCGTAAAAGAAGCCAAA
ACACAAGTAAATGAAGAAACAGATCAAATTGCCTTGATGGGAGAAATTCTTACGTATCAG
AAATTCTTTTATTACATGTTGCATAAACCACAAGGTGTCATTTCTGCGACGGAAGATCAG
CGAGATGAAACGGTAATTGACTTGTTAACTGATCAGGATTATCGTGCCGACTTGTTCCCA
GTTGGTCGCTTGGATAAAGATACTGAAGGCTTGCTTCTATTAACAAATGATGGCCAGTTA
GCGCATCAATTATTATCACCCAAAAAGCATGTGGATAAAGAATATTTAGCTGAAGTTGAG
GGACTTGTGACAGCGGAAGATTGTCAACTGTTTGCGCAAGGATTTGCCTTGAAAGATGGA
GAAATAGTTAAACCAAGTCGTTTAGTCATTGAGACGATCAATGAGGAAGAAGGGACTTCC
GTAGTCCGTTTAGTGATTCAAGAGGGGAAATTCCATCAAGTCAAACGGATGTTAGCCACT
GTAGGCAAACCTGTGACGTATTTAAAACGATTACGAATGGGCGAACTATGGTTGGATGAA
ACGTTAGAACTAGGGGGATATCGGCCCTTAACAGAAGCCGAATTGCAACAACTACAACCT
AAACAATCATACCTCAAT
>CDS_414261-415676 /log_Odds=280.642 /R_value=0.00000000000000000000000000000000000000000000000000000792476 /input_id=gi|194268102|gb|ABPI01000001.1| /input_comment=Enterococcus faecalis OG1RF chromosome, whole genome shotgun sequence
ATGACAATTGATTGGACAAAAGAAGTCGAAGCACGTAAAGACGACTTATTAGAAGATTTA
CAAAACTTATTACGGATCAACAGTGAACGTGATGATGCACAAGCAACACCTGAAGCGCCC
TTTGGACCTGGGCCAGTTGCTGGCTTAAAACACATGTTAGCGTATGGTGAACGTGATGGC
TTTACGGTGAAAAATGTCGACAATTACGCTGGACACATTGAATATGGTGAAGGCGACGAA
ACGTTAGGGATTTTTGGTCATATGGACGTTGTTCCTGCTGGTGATGGTTGGGAAACAGAT
CCTTATGAACCAGTCATTAAAGATGGCAAAATTTATGCACGTGGTGCAAGCGATGATAAA
GGCCCAAGTATGGCTGCTTATTACGCAATGAAAATTATCAAAGAATTAGGCTTACCCGTG
TCTAAAAAAATCCGTTTCGTAGTAGGAAGTGATGAAGAAAGCGGCTGGGGCGATATGGAT
TACTATTTCCAACATGAAGAAGCGCCAGACTTTGGTTTCTCACCAGATGCTGAGTTCCCA
ATTATTAATGGGGAAAAAGGAAATGTGACGATTCGTTTAACTTTCCGAGGCGGTAACGGT
GCTGATTATAAATTAGAAAGCTTCAAATCTGGCTTACGTGAAAACATGGTTCCGGGAACA
GCAGATGCTGTTGTAACGGCTGCTTCAGCAGACGAAGCGGCTTCACTAGCTGCTAGCTTT
GAAACATTCATCAAACAAGAAGCAAAAATTTCAGGTAACGCAGAACTTTCAGATAAAACA
GTGACTTTCCATGTAGTTGGTAAAGGTGCTCACGGTGCTAGCCCACAATCTGGAATTAAC
GCAGCGACTTTCTTGGCAACTTTCTTAAATGATTACAGCTTTGCAGAAGGCGCATACAGC
TTTATTAATACCATTGCTGAATTTATCCATGAAGATTTTTATGGCGAAAAATTAGGTGTG
GCTTTTGAAGACGAAAAAATGGGTAAATTGACAATGAACGCTGGGATTGTTAACTTTGAT
CCAGAAAATCCTGAAAATAGCTTAGTAACATTAAACTTCCGCTATCCAAAAGGAACTTCA
GCAGAAGAATTACAAGCAAAAGTTCAAGCAACAGTCGGTGAAACTGTCACTGCAACACAA
GGAGATCGCAACCAAGAACCGCATTATGTACCAGTTGATGATCCATTGGTGGCAACGTTA
CTACAAGTTTACGAAGACCATACAGGCGAAAAAGGCCAAGAACAAATCATTGGTGGCGGT
ACTTATGGCCGCTTATTAAAACGTGGTGTTGCCTATGGCGCAATGTTCCCTGGCTACACA
GACACAATGCACCAAGCCAACGAATTTATGGAATTAGATGACTTATTCCGAGCAGCTGCT
ATTTATGCAGATGCGATTTATCGTTTAGCGAAG
>CDS_415821-416054 /log_Odds=44.3084 /R_value=0.0000000712085 /input_id=gi|194268102|gb|ABPI01000001.1| /input_comment=Enterococcus faecalis OG1RF chromosome, whole genome shotgun sequence
ATGAGTGAAACACTTATTGTTAACTATTTAATCAAAGGACGTGTGAAGATGAACGTAGAA
GAATTAGTTCAAAAAGCAAAAGATTTAATTGGAGAAGGCAACGTGGAACATGCGCAACAA
TTCATTGAAGAACATAAAGATGAATTAGGCGAACACTATCATAAAATTACAGCGATGTTA
GCTGATACAACGACCGATGGTTTGTTTGATAAAATTAAAGGATTGTTTCAA
>CDS_416527-420540 /log_Odds=464.968 /R_value=0.00000000000000000000000000000000000000000000000000000000000000000000000000000000000000403216 /input_id=gi|194268102|gb|ABPI01000001.1| /input_comment=Enterococcus faecalis OG1RF chromosome, whole genome shotgun sequence
ATGAAGAAAGACTACGTTATTGGTCTGGATATAGGGACTAATTCTGTCGGCTGGGCAGTT
ATGACAGAAGACTATCAGTTGGTGAAGAAAAAAATGCCTATTTATGGAAACACTGAAAAA
AAGAAAATCAAGAAAAATTTTTGGGGTGTGCGTTTATTTGAAGAAGGGCATACAGCCGAA
GATCGCCGATTAAAAAGAACAGCACGACGAAGAATTAGTCGTCGACGGAATCGTTTACGC
TACTTACAAGCTTTTTTTGAAGAAGCGATGACAGATTTGGATGAAAACTTTTTTGCTCGT
TTACAAGAGAGTTTTTTAGTGCCTGAAGATAAGAAGTGGCACAGACATCCGATTTTTGCT
AAGTTGGAAGATGAAGTAGCTTACCATGAAACGTATCCGACAATCTACCATTTACGCAAA
AAATTAGCAGATTCATCTGAGCAAGCAGATTTACGACTAATTTATTTGGCGTTGGCACAT
ATTGTCAAATATCGTGGACATTTTTTAATTGAAGGAAAATTAAGTACAGAAAATATTTCT
GTTAAAGAACAATTTCAACAATTTATGATCATTTATAACCAAACCTTTGTGAATGGAGAG
AGTCGCTTAGTTAGTGCGCCATTACCTGAATCTGTCTTGATTGAGGAAGAGTTGACTGAA
AAAGCTTCTCGGACTAAAAAATCTGAAAAAGTCTTACAACAATTTCCTCAAGAAAAAGCT
AATGGCTTATTTGGTCAGTTCTTAAAGCTAATGGTAGGGAATAAAGCTGACTTTAAAAAA
GTTTTTGGTTTGGAAGAAGAAGCCAAAATAACCTACGCTAGTGAAAGCTATGAAGAAGAT
TTAGAAGGCATTTTAGCAAAGGTTGGGGATGAATATAGTGACGTGTTTTTAGCTGCTAAA
AATGTGTACGATGCAGTTGAATTATCAACGATTTTAGCAGATTCGGATAAAAAAAGTCAC
GCGAAATTATCTTCTAGCATGATTGTCCGTTTTACAGAACACCAAGAAGATTTAAAAAAA
TTCAAACGATTTATTCGTGAAAATTGTCCAGACGAATATGATAATCTCTTTAAAAATGAA
CAGAAAGACGGCTATGCAGGCTACATTGCACACGCAGGTAAGGTTTCACAGCTTAAATTT
TACCAGTATGTTAAGAAAATCATTCAAGATATTGCTGGAGCAGAATATTTTTTAGAAAAA
ATTGCTCAAGAAAACTTTTTAAGAAAGCAACGGACCTTTGATAATGGGGTGATTCCTCAT
CAAATTCATTTGGCTGAGTTACAAGCAATCATTCATCGTCAAGCGGCCTATTATCCATTT
TTAAAAGAAAATCAAGAAAAAATTGAACAACTGGTTACATTTCGAATTCCTTATTATGTC
GGACCATTATCAAAAGGAGATGCAAGTACCTTCGCTTGGTTAAAACGTCAAAGTGAGGAA
CCAATTCGTCCTTGGAACCTTCAAGAAACCGTTGATTTGGACCAATCAGCGACAGCCTTT
ATTGAACGAATGACCAATTTTGATACGTATTTACCTTCTGAAAAAGTTTTACCGAAACAT
AGTTTGTTATATGAAAAGTTTATGGTATTTAATGAATTGACCAAGATTTCTTATACGGAT
GATCGAGGCATCAAAGCCAATTTTTCAGGTAAGGAAAAAGAAAAAATCTTTGATTATCTG
TTTAAGACGCGTCGAAAAGTTAAGAAAAAGGATATCATTCAATTCTATCGAAACGAATAT
AATACGGAGATTGTCACGCTTAGTGGACTTGAAGAAGACCAATTTAATGCTAGTTTTAGC
ACGTATCAGGATTTACTGAAATGTGGTTTGACACGAGCAGAATTAGACCACCCAGATAAT
GCCGAAAAATTGGAAGATATCATAAAAATTTTAACTATTTTTGAAGATCGGCAACGAATT
CGGACGCAACTTTCTACATTCAAAGGGCAGTTCTCAGCAGAAGTACTAAAAAAATTAGAA
CGCAAGCACTACACTGGCTGGGGAAGATTGTCGAAGAAATTAATCAATGGTATCTACGAT
AAAGAATCGGGTAAAACAATTTTGGACTATTTAGTTAAAGATGATGGGGTCTCAAAACAC
TATAATCGCAATTTTATGCAACTGATTAATGATTCACAATTATCTTTTAAAAATGCTATT
CAAAAAGCACAGTCCAGTGAACATGAAGAAACATTAAGTGAAACTGTCAATGAATTAGCT
GGTAGCCCAGCAATAAAAAAAGGAATTTATCAAAGTTTAAAAATTGTCGATGAACTAGTC
GCGATTATGGGTTATGCGCCTAAGCGGATTGTTGTCGAAATGGCACGTGAAAATCAAACG
ACTAGCACTGGCAAGAGAAGATCCATCCAACGCTTGAAAATAGTTGAAAAAGCAATGGCC
GAAATCGGCAGCAATTTATTAAAAGAACAACCAACGACTAATGAACAGTTACGAGATACC
CGTCTTTTCCTTTACTATATGCAAAATGGTAAAGATATGTACACGGGAGATGAATTATCG
CTTCATCGTTTATCTCACTATGATATTGATCATATTATCCCACAAAGTTTTATGAAAGAC
GATTCATTGGATAACCTAGTTTTAGTGGGCTCTACTGAAAATCGAGGGAAATCCGATGAT
GTACCTAGCAAGGAAGTTGTTAAGGATATGAAAGCTTATTGGGAGAAATTATATGCTGCT
GGCTTAATTAGTCAACGGAAATTCCAACGTCTGACCAAGGGGGAGCAAGGTGGCTTGACT
CTCGAAGACAAAGCGCATTTTATCCAACGGCAATTAGTAGAAACTCGTCAAATTACTAAA
AATGTTGCGGGAATCCTAAATCAACGCTACAATGCTAATTCAAAAGAGAAAAAAGTCCAA
ATCATCACCTTGAAAGCTAGTTTAACAAGCCAATTTCGTTCGATTTTTGGCTTGTATAAA
GTCCGTGAAGTGAATGATTATCACCATGGACAAGATGCTTATTTAAACTGTGTGGTCGCA
ACCACGTTATTAAAAGTTTATCCTAATTTAGCACCAGAATTTGTTTACGGAGAATATCCT
AAGTTCCAGACCTTTAAAGAAAATAAAGCCACGGCGAAGGCTATAATTTATACAAATTTG
CTGCGCTTTTTCACGGAAGATGAACCACGGTTCACGAAGGATGGCGAAATTCTTTGGAGT
AACAGTTATTTGAAAACTATCAAAAAAGAATTAAATTACCATCAAATGAATATTGTCAAA
AAAGTAGAAGTGCAAAAAGGCGGTTTTTCAAAAGAGTCGATTAAACCCAAAGGACCATCG
AATAAATTGATTCCTGTCAAAAATGGTTTGGATCCCCAAAAATATGGCGGTTTTGATAGT
CCTGTGGTTGCTTATACAGTGTTATTCACGCATGAAAAAGGTAAAAAACCTCTTATTAAA
CAGGAGATACTGGGCATTACGATTATGGAAAAAACAAGGTTTGAACAAAATCCTATTCTT
TTTTTAGAGGAGAAAGGCTTCCTGCGGCCTCGTGTATTAATGAAATTGCCTAAGTATACA
CTGTATGAATTTCCAGAGGGGCGCCGGCGCTTATTAGCTAGCGCTAAAGAAGCGCAAAAA
GGGAACCAGATGGTTTTACCTGAACATTTACTTACATTACTGTACCATGCGAAACAATGT
TTGTTACCAAATCAATCAGAAAGTTTGGCTTATGTAGAACAACATCAACCAGAATTTCAA
GAGATTTTAGAGAGAGTGGTTGACTTTGCTGAAGTGCATACATTAGCCAAGTCAAAAGTC
CAGCAAATTGTGAAACTTTTTGAAGCAAATCAAACAGCAGATGTGAAAGAGATTGCGGCA
TCCTTTATCCAACTTATGCAGTTTAATGCGATGGGCGCACCAAGTACGTTTAAATTTTTC
CAAAAAGATATTGAGCGAGCACGCTACACGTCAATCAAAGAAATTTTTGATGCCACTATC
ATTTACCAATCGACTACGGGACTGTATGAAACACGCAGAAAGGTTGTCGAC
>CDS_420541-421407 /log_Odds=78.8636 /R_value=0.00000000000014751 /input_id=gi|194268102|gb|ABPI01000001.1| /input_comment=Enterococcus faecalis OG1RF chromosome, whole genome shotgun sequence
ATGGGCTGGCGAACGGTAGTGGTTAACAAGCATTCAAAATTATCCTATAAAAACAATCAT
CTTGTTTTTAAAGCAATTGATCACCAAGAATTAATTCATTTGTCTGAGATTGATGTTTTG
TTGTTGGAAACAACGGACATTTCGTTAACCACGATGCTATTAAAACGATTAATTGATGAA
AAAATATTAGTGTTATTTTGCGATGATAAGCGTTTGCCAATTGGTAAAATTTTGCCCTTT
TATGGACGGCATGATAGTAGCTTGCAATTGACACGCCAGTTGGCTTGGACGGAAGAACGA
AAAGGTCAAGTTTGGACAGCGATCATTGCACAAAAAATCACCAATCAGAGTTTACACTTA
GCGCAACGAGACTATGGTCAAAAGGCTGCTGCTTTGTTAGCTATGCGCGCTGAATTACGT
CTGTTTGATCCAGCCAATCGAGAAGGTCATGCAGCTCGAAGTTATTTTAATACTCTCTTC
GGCAATGATTTTACACGTGAACAAGAAAATGACATTAATGCTGGTTTAAATTATGGTTAT
ACGTTGTTATTAAGTATTTTTGCTCGAGAGTTAGTCCAGACAGGTTGTTTTACACAACTA
GGACTAAAACATGCCAACCAATTTAATGACTTTAACTTAGCAAGTGATCTTATGGAGCCT
TTTCGTCCATTGGTAGATCAAATCATTTATGAGAATAGAAAAGAAGCATTTCCGATAATG
AAACGTAAGTTATTTGCTTTGTTTATGAATACGTATATGTACAAGAAAAAACAAATGTTT
TTAACCAATATTGCTACCGATTATACAAAACATGTAGTAAAAGTTCTGAATCAAGAGGAG
GAAGGAGTTCCAGAGTTTGGGATA
>CDS_421419-421733 /log_Odds=28.4322 /R_value=0.00104512 /input_id=gi|194268102|gb|ABPI01000001.1| /input_comment=Enterococcus faecalis OG1RF chromosome, whole genome shotgun sequence
ATGCGTCTATTATTAATGTTTGATATGCCAACGGACACAGCCAGTGACCGGAAAGCGTAT
CGGAAGTTCCGGAAATTTTTGATTAATGAAGGATTTATTATGCATCAATTTTCGGTTTAC
AGCAAAATTTTGTTGAATGATACTGCTAATAAAGCAATGTTGGCTCGCTTAAAGCAGAAT
AATCCGCAAAGAGGACTAATTACACTATTAAATGTAACAGAAAAACAATTTTCTCGAATG
ATTTATTTGCATGGAGAACAAGACAATCGAGTTGCTAATTCAGATGAACGGATTGTCTTT
TTAGGAGAAGAA
>CDS_421734-422393 /log_Odds=92.9137 /R_value=0.00000000000000148943 /input_id=gi|194268102|gb|ABPI01000001.1| /input_comment=Enterococcus faecalis OG1RF chromosome, whole genome shotgun sequence
ATGAGAGTTAATTTTTCTTTATTGGAAGAACCCATTGAAATTGAAAAAGCCACCTTTTTA
ACGATTAAAGACGTTCAAACCTTTGCCCATCTAGTGAAGTTAATTTATCAATATGATGGG
GAAAATGAGTTAAAACTATTTGATGCGCAACAAAAAGGGCTGAAACCAACGGAATTATTT
GTTGTTACGGATATTTTAGGCTATGACGTTAATTCGGCTGCCACGCTGAAATTAATCTAT
GGGGATTTAGAAGCACAATTAAATGATAAACCAGAAGTCAAATCAATGATTGAGAAGTTA
ACTGGAACAATTAGTCAATTAATTGGCTATGAATTGTTGGAACATGAAATGGATTTGGAA
GAAGATGGCATCACTGTGCAGGAACTTTTCAAAGCTCTTGGAATCAAAATCGAAACAACG
AGTGATACGATTTTTGAAAAAGTTATGGAAATTACACAAGTACATCGTTATTTATCAAAG
AAAAAATTATTGATTTTTATTAATGCGTGTACGTATTTGACAGAGGATGAAGTGCAACAA
GTGGTAGAATATATCTCTTTAAATAATGTGGATGTCCTGTTTTTAGAACAAAGGGTGGTC
CAGAACAGATTCCAATATATTTTGGACGAAAACTTTTATTTGAGTTATGAAAAAGCT
>CDS_423326-423682 /log_Odds=4.3964 /R_value=0.675321 /input_id=gi|194268102|gb|ABPI01000001.1| /input_comment=Enterococcus faecalis OG1RF chromosome, whole genome shotgun sequence
ATGGAATATGTTAAAGTAGTTACGGATTTACTAATGGTATCAAAATTTTTTACGCTACAG
TCCGATGAAGATTTACATACATTAACTCTGTTTGGAACATTACTTATTTATATTTATAGA
CGCTCTGTAATGAATGCGTTTTCTACGGAACTGGATAATAAAAATTGGCATTTTTCAAAT
GCTACTTTATGTAGTTTACTTTTTTATAGTGGCTATGTATGTTCGCATTTATTTCTTTTG
AATAAAAATCACTTATCTATAAATCAAGAATTAATCCCCAATTTATTGAAAATGACACTC
CCTGTTTTATTAATATTTCTTGCTTTTGTTGTACTATTTGATGATACAAAAAAG
>CDS_425050-426000 /log_Odds=118.438 /R_value=0.0000000000000000000320015 /input_id=gi|194268102|gb|ABPI01000001.1| /input_comment=Enterococcus faecalis OG1RF chromosome, whole genome shotgun sequence
ATGATAAAATTTCAAAATGTTTCAAAAGTATATCAAGAAAATGCTGTTTTGTCCGATGTG
AATTTAACAATCCAACAAGGCGAATTTTTTGTATTAGTAGGGCCGAGTGGTAGTGGAAAA
ACGACGACTTTGAAAATGATTAATCGGCTCATTGAGCCAACGACAGGTGAAGTGGCTCTC
AATGAACAAGCGGTAACCAATTATCCTTTACGTGAATTACGACTAAAAATTGGCTATGTT
CTTCAGCAAATTGCCTTATTTCCTAACTTAACCGTGGCGGAAAATATTGAGTTGATTCCT
GAAATGAAAAAATGGCCCAAAGAGCAACGCAGAGAGCGAACCATTGAACTATTGAAAAAA
GTTCAGCTGGATCCTGAGGAATATCTGCATCGTAAGCCAGCAGCGCTTTCAGGAGGCGAA
CAACAACGTATCGGGATTTTACGCGCCATTGCAGCCGAACCAGAAGTGATTTTAATGGAT
GAACCTTTTAGCGCGCTAGATCCGATTTCAAGACATCATCTTCAACGTTTGGTGAAAGAA
CTTCATCAGGAATTAGCGAGTACCATTGTTTTTGTGACCCATGATATGAATGAAGCTTTA
CTGTTAGGAGAGCGCATCTGTATTATGGATGCTGGCAAAATTATTCAAGTCGATACGCCA
GAAGCCATTCAAAAACATCCGAAAAATAATTTTGTCGGTCAATTTTTCAAACAATCTTCG
CCAGAACTAGCGAACTATTGTGGCGCTGACTTGACTGCATTTTTAGAAGCCGCAGATGAG
ACGATTGAGTCAGTGCCGACTGTTTTCATGGAAACCAATTTAAAAGAGATTGTCCAACTC
ATTAATGCGCAAGAGAAAGCAAATTTAGTAGAAAAACAACAAGTTTTAGGGTGTATCACC
TCAAAAACGATTACTCGTTTTATGGAACAGCTGTTGGAAAGCGAGGGA
>CDS_426004-427521 /log_Odds=205.878 /R_value=0.00000000000000000000000000000000000138164 /input_id=gi|194268102|gb|ABPI01000001.1| /input_comment=Enterococcus faecalis OG1RF chromosome, whole genome shotgun sequence
ATGCAAGCACTGATTGAAACTTTTTTCGCTCGAAAAGAAGAATATCTGCAAGCGTTAATC
GAGCATATGCAATTGTCCTTTATTTCGTTATTATTCGCTGCGTTGATTGCAATTCCCCTA
GCCATTTATTTAACGAGTCATCGTAAGTTAGCGGAAAGTCTGTTACAAGTGACTGGGATT
TTCCAAACCATCCCTTCTTTAGCCTTGCTAGGCTTACTGATTCCGTTAATTGGTATTGGT
CGACCACCGGCAATTGTTGCGCTAGTGATTTATGCCTTATTCCCAATTTTACAAAACACC
TATACTGGTTTGACGGAAATTGATCCTTCGTTAGAAGAAGCTGCAGAAGCATTTGGGATG
AGTAAAAAAGAAAAACTGTTCAAGTTTGAGTTACAAATGGCGTTACCATTTATTATTTCT
GGGATTCGAACGGCTACCGTTTTAATTATTGGTACGGCCACATTGGCGGCATTAATTGGA
GCAGGTGGTTTAGGGACCTTCATTTTATTAGGAATTGATCGAAATAATTTATCGTTGATT
TTTATTGGAGCCATTTCATCGGCTGCACTAGCAGTCTTATTTAATTATGGAATTCATTGG
TTGGAAAAAGCGAATGGACGGCGACTAATCATTGGCGGTACTATTTTAGGCCTTTTGTTA
GGTGGTTCATTTTTCTGGAATCAACAAACTTCTTCAAAGGAAAAACAGCTGACAATTGCT
GGCAAATTAGGAGCGGAACCAGATATTATTATTAATATGTATAAAGCCTTAATTGAAGAA
AATAGCGACATTCAGGTGACGTTAAAGCCAAACTTTGGCAAGACTACTTTTTTATATAAT
GCCTTGAAATCAGATGAAATCGATCTTTATCCGGAATTTACAGGAACAGTGATCGAAACC
TTTTTAAAAAATCCTCCTCAGCTAGACAATCAACCTCAAGTAGTCTATGAAGCGGCACGC
GCTGGCTTGAAAAAACAAGAAAATCTTACTTTGTTGAAACCGATGCGCTATGAAAATACG
TATGCCGTCGCAGTTAAGCGCTCATTTGCAAAAGCGCATCAATTAAAAACGATTAGTGAT
TTACAGAAAATTAGCAATCAGTTGAAAGCAGGTTTTACGTTAGAATTTATTGATCGGCAA
GATGGTTATAAGGGATTACAAGAAAAATATCATTTAAATCTGAATGTCCAATCGATGGAA
CCGGCGTTACGCTATCAGGCGATTAATAATGGTGAGGTAAATGTGATTGATGCCTATTCA
ACGGATAGTGAATTGAGACAATACGATTTAGTAACGTTAGAAGATGATCAAGCGCTATTT
CCGCCTTATCAAGGAGCACCACTTATAAAAACAGCAACGTTGGAAAAATATCCAGAATTA
GCAGAAATATTGAATAAATTGGCAGGAAAAATTAGCGAAGAAGAAATGAGTGAAATGAAT
TATCAAGTCAATGTGGAAGGGCAAGATCCTAGCATAGTGGCGAAAGACTATTTAAAAGAA
AAGAATCTTCTTAAA
>CDS_427663-428118 /log_Odds=105.592 /R_value=0.00000000000000000000404748 /input_id=gi|194268102|gb|ABPI01000001.1| /input_comment=Enterococcus faecalis OG1RF chromosome, whole genome shotgun sequence
ATGAAAAAAGCAGAACGTCAACGTTTGATTAAACAATTAATTATGCAACAAGAAATTGAA
ACACAAGATGAATTAATCACTCGTTTGGAAGAACTTGGCGTCCGAGCCACTCAAGCGACT
GTTTCAAGAGATATCCGTGAAATGAGTATTGTTAAAACACATGGTGCAGATGGTCGTGTC
AAATATGCAATTTTTTCTCAAGCACAAGGCACAAGCAGTGAAGAGAAATTACGAGAATCA
GTAAAAGATTCAGTTGTTCGAATGGAGCGAGTACAATTTATTGTCATCTTGCATACAGAG
ATGGGAAATGCCGATGTGGTGAGTAACTTTTTAGATGAAGTAGCTTATCCAGAAGTGGCT
GGTACAGTGGCTGGTGCGGATACAATTATTGTGATTACACGTTCAGAAGAGGATGCGGAA
CACTTTATCGAACGCATCGAAAATATGATTTTT
>CDS_428152-429660 /log_Odds=180.235 /R_value=0.0000000000000000000000000000000520498 /input_id=gi|194268102|gb|ABPI01000001.1| /input_comment=Enterococcus faecalis OG1RF chromosome, whole genome shotgun sequence
TTGGTAGAATTGAAAGCGCTACAAAATGGTTCGGATATTCGGGGAATTGCTTTGGATACG
GAAGAGCAAACTGCAACATTAACCGCAACAGCAGTAGCCGAAATTGCGGTGGGCGTGGTT
CGTTGGTTACAGGATAAAAAACAGCTGCCACGAAAGGCACAACAGCGCCTGACAATTGCA
ATCGGACATGATAGTCGTCTAACGGCGGAGCCGATTAAGCAAGCATTAGTAGATACGTTT
CTTTCATTGGGTATTCAGGTGATTGACGTTGGTTTAGCTACGACGCCTGCTATGTTTATG
GCTACTCAATTTCCAACGCTTCAATGTGATGCAGCGATTATGATCACAGCTAGCCATTTG
CCTTATTACTTTAATGGCTTGAAGTTCTTCACAGCAGAAGGTGGAGCAGAGAAAGAAGAT
ATTCGGTATATTTTATCTCATACTGATCCGCTGACGGCCAATGAAAATGGCACACTGATG
AAGCAAGAGTTACTGCCAATTTATGCGGAGCATTTGGTGGCAAAAATTCGCCAAGGAATT
CATTCGCCAGAAGAGAAACCTTTACATGGCTTTCGAATTATCGTTGATGCGGGTAATGGG
GCTGGGGGCTTCTTTGCGGAGCAGGTTCTTCAAGTTTTGGGCGCTGATACGACGGGATCA
CAGTTTTTAGAACCAGATGGGCATTTTCCTAATCATGTACCTAATCCAGATAATTCTGAA
GCAATGAAAAGTATTCAAACAGCTGTTTTAGCTAATCAGGCAGATTTGGGCATTATTTTT
GATACAGATGTAGATCGTTCGGCTGTGGTGGACCAATCAGGTGAGGTACTAAACCGAAAT
AATTTAATTGCTGTTTTAGCGGCAATTGTTTTAAAAGAAGCGCCTGGTAGTTATATTGTG
ACAAATTCGCCAACCTCAAGTCATTTAAAAACATTTATTGAAGAAAAAGGCGGCCAACAG
ATTCGTTATATTTCTGGTTACCGAAATGTCATTAATAAAATGATTGAATTGAATCATGGG
GGCTTTCAGACACCGTTAGCCATTGAAACCAGTGGTCATGCAGCATTTCAAGAAAACTAC
AATCTGGATGATGGTGCATATGTCGTGGCGAAAATTTTAATGTTGTTACCAGAATTGAAA
CAAAACAATCAAACGTTAGGTGATCTGATTGCTACGTTGAAGCAACCGGCAGAAACCAAC
GAATTTCGCTTCAAAATTACTGCGGAGGATGTTACTTGTTATGGGCAACAAGTCTTGCGA
GACTTTGAATTGTTTGTAGAAAATCAAGCAGACTTTGCTGTGGACCGTGAAAACCAAGAA
GGTGTTCGGGGAAACGTGTCTGGTCAATATGGCAGTGGTTGGTTTTTGCTACGCTTAAGT
CTGCATGAACCGTTGCTTGTTCTTCAGGTAGAGAATGACCAAAGCGATAAAAATGCGTGT
GTCATCGAAAAAATTGCCACTTTTTTACAAAAATACGAGGAAATAGATAGTCAGCAAATA
GAAAAA
>CDS_429684-430238 /log_Odds=62.766 /R_value=0.000000000650074 /input_id=gi|194268102|gb|ABPI01000001.1| /input_comment=Enterococcus faecalis OG1RF chromosome, whole genome shotgun sequence
ATGGAAAATGTTTTAAAAGGAAAACACGTTGGCTTTTCTCATTTTAGAGAAGAATATATC
GAACATATTGCAAAGCAGCAATGGGATAATGAATTGCTTCGGCATTTGAGCTGGGATGCT
TTACATCCGTGGGAGCTTGAAGAATGGAAAGATTTCACGATTAATAAAGGAGAAGATGAT
CGATTTCTATTTGCTATTTTAGAAAATACGACAGAGGAATTTATTGGTTGGGTTTCGTTG
TCTGATGTACAGTTGAAAAATAGAGGGGCCAATTTAGGGATTGCTATTTTACAAAAAGAG
CAACGTGGTCAAGGATATGGCTTTGAGGCGGTGTCTTTAATTTGTAAATTTGCTTTTTAT
GAATTGGGCTTGCACAAAATCAGATTAGCTGTCAATAGTAACAATCAAAAAGCGATTCAT
GTTTATGAAAAAGTAGGCTTCAAAAAAGAAGGAATTGATAGAGAAGCGTTATTTCAAGAT
GGCCAATGGCTGGATATCTACAATTACGGAATTTTACAAAAAGAGTGGCTACAAATGATT
AAGGCTGAGAGT
>CDS_431568-433754 /log_Odds=313.774 /R_value=0.00000000000000000000000000000000000000000000000000000000574121 /input_id=gi|194268102|gb|ABPI01000001.1| /input_comment=Enterococcus faecalis OG1RF chromosome, whole genome shotgun sequence
ATGGACAATCTTAAACAATTTTTTAGTAAAGTCGGTGTCGGATTACGTCATTTTTGGACG
TGGATAAAGCCTTATTTAATACAATTCCATCAAGCCAGAAAGCGGATTTGGAAAAAGTAT
CAAATCAATAAAATTTTCTTGTTGATTGGTTTGGTAGTCGCTTTAGGTGCCAGTATTTAT
TTATTTTACTTAGCCAAGTCCGCAAACGTTGAGACCCTAAAATCGGGGCTAAGTGAATCA
ACACGTGTTTATGATGAATCAGGAGAGGAAGTCGGAAAATTATTCGGGCAAAAAGGGACT
TTTGTGGAACTGGATAATATTTCTCCTTATATTCAAGATGCGGTTATTTCAACTGAAGAT
CGCGGGTTTTATCAACATAAAGGGTATTCCATCAAAGGGATTGCCCGTGCGGTTGTTGGA
AAATTGACCTTTGGGAAAATCGGTGGCGGTGGTGGCGGAAGTACAATTACGCAGCAATTA
GCCAAAAATGCTTACTTAACGCAAGAGCAAACGTTAGATAGGAAAGCCAGAGAATTATTC
TTAGCGATTGAAATCGAAAAGAAATATTCGAAAAAAGATATCTTGGCAATGTATTTAAAT
AATTCTTATTTTGGTAATGGTGTCTGGGGCGTGCAAGATGCAGCTCGTAAATACTTTGGC
GTGGATGCATCCCAAGTGACAGTGGGGGAAGCCGCAACGCTAGCGGGCATGTTAAAAGGG
CCAGGAATTTATAACCCAATTGATTACATTGACAATGCCACAGCGCGACGGAATACCGTT
TTACAACTAATGGTCGACAATAAAAAACTATCTCAAGAAGAAGCCAATCAAGAAGCGAGT
GTTAACTTAGCGAGTCTATTAAATGACACCTATGTTGGCGACGAAAATAGTTACAAATAT
CCATATTATTTTGATGCGGTAATTGATGAAGCGGTCAATCGTTATAAATTTAAAGAAGAA
GATATTTTAAATAAAGGCTACAAGATTTACACTTCTTTAAATCAAAAATATCAAGATGCG
ATGGATGCAACTTATAAAAATGATGCACTATTTCCACCCAATGCAGAAGATGGTGCCATG
GTTCAGAGTGGTTCTGTAGCCATTGATCCGAAAACCGGCGGCGTGCAAGCACTGGTGGGC
GGTCGAGGGGAACACGTTTATCGAGGCTTTAACTTTGCAACGCAAACAAAACGTTCACCA
GGCTCGTCCTTAAAACCAATTTCTGTCTATACACCAGCTTTAGAGGCTGGCTATAAACCA
GACTCTGTTTTAGAAGATAAACCACAAGATTATTATCCAGCGCAAAACTATAGCCGCACG
TACAGTGGAGAAGTTCCTATGTACCAAGCCTTAGGAGAAAGCTTAAATTTACCAGCGGTG
TGGTTATTACATCAAATTGGTTTAGATAAAGGCTATGAAAAAACAGAGAAATTTGGCATT
CCATTATCAGAAAAAGATCGATATTATGGTTTAGCACTTGGGGGATTACAAACGGGTGTT
TCGCCACTAACCATGGCGGGAGCTTATAGTGCCTTTGCCAATGAAGGCTATAAAACTGAA
ACGCATTTAATTACAAAAATCGTCGACTCAACTGGCGCAATTGTAGTTGATAATACTAAA
GTCAAGAAAGAACAAGTTATTACCAAAGATGTTGCAGACGGGATTACAAGTATGTTACTA
GGGGTCTTTAGTTCTGGGAGCGGGGTCAACGCACAACCAGCAGGCTACGTAATGGCTGGT
AAAACAGGTACGACAGAAACCAACTTCGATAGTAGTAAAACGAACGATCAGTGGGTGATT
GGTTATACACCAGAAGTTGTCATTGCTACTTGGTTAGGCTTCCAAGAAACCAGTAAAACC
CATTATTTGGAAGGCAGTAGCGCTACGTATGCCTCACAGGTGTTCAACAGTCAAGCCAGT
GGCATCTTGCCACAAGTCAAACAAGCACAATTTCCTGTCGCGGATGCTTATGCCACAGGT
GGGAAAGTTGTTGATAGCAACGATAGTTTAACTGGTGGTGCCAATTCTAATTGGCGGGAT
AACTTGAAAGACTTTGGAAATTCTGTTCAAGACGGCGCTAGCAATTTCGGAGATACATTG
AATGAAGTTGGGGGACAAATTAAAGACGGCGCGAAAAAAGTCAAAGACAAGATTGAAGGA
ATTTTCGGAGGCTTATTAGGAAAT
>CDS_433817-434158 /log_Odds=67.5699 /R_value=0.00000000000240012 /input_id=gi|194268102|gb|ABPI01000001.1| /input_comment=Enterococcus faecalis OG1RF chromosome, whole genome shotgun sequence
TTGAGTAACATTTATGATACAGCCAATCAGATTGAACGTGAACTACGTGAGTTAGACGAA
TTTAAAGCATTACAAGCAGCGTATGAAGAAGTAAAAGCAGACGAAGCAGCTTACACATTG
TTTAAAGAATTCCAAGGATTCCAACAAGGACTTCAAGAAAAACAAATGCGCGGCGAAGAA
TTCACGGATGAAGATGCTGAAAAAGCACAAAGCATTGCAACGAAAGTGCAAGAAACAGCA
GTTATCAACGAATTAATGCAAAAAGAACAAGCGTTTAGCTTAGTTGTCAATGATTTAAAC
CGAATTATCATGACTCCTGTGCGTGATATGTATAACGAT
>CDS_434314-435549 /log_Odds=153.797 /R_value=0.00000000000000000000000000709891 /input_id=gi|194268102|gb|ABPI01000001.1| /input_comment=Enterococcus faecalis OG1RF chromosome, whole genome shotgun sequence
ATGAAACTATTGCATACAGCTGATTTACACATGGATCGGTCTTTTGAAGGGTTAACTGGG
ATCCCGACAGCCTTAGCGAAGCGCTTAAGAGAAGCTAATCAACAATTGTTAATGAATATC
GTAACAGTTGCCATTCGAGAAGCGGTGGACTTGGTTATTTTTGCAGGAGATACGTTTCAT
CAAAGTCAGACCTCTATTTCAATGCAAGCCCAATTGATGGCTGCATTAGAACAGTTGAAA
CAAGCAGAAATCCCTGTGATTCTAACATTTGGGAATCATGATTACTATAAAAAAGACCGC
TATTGGTTTTCTTTTCCAGACAATGTTTTTTTATTTGAAAAAGAAATGGTTGAGACACTG
TATTTTGAAACGAAAGCGGGCGAACAAGTGGCTGTTTCGGGGTTTAGTTATGAGCATCCC
TGGATTGATGAAAATAAAGCACTAGAATTTCCTATCAAACAAGCAGAATCTGACATTCAT
ATTGGGATTTATCATGGAGACACCAGTCGGAAAGCGCAACAAAATTATGCTCCGTTTACA
TGGAAGGATTTAAAAGCCACTGGTTATAATTATTGGGCATTGGGCCATATTCATCAGCCG
CAAATTGTTAGTGAACAACCGCTAATTGTTTATCCTGGAACACCTCAAGGGCACACGAAA
AAAGAACAGTCTTTACAAGGGGTTGCAGTGGTCACACTTTCCCAAAATCAAGCGACTGTT
CAATTTGAAAAAGTCGCAGAAATAGATTGGACGAATGAAGAAGTATCTCTTGCGCAATGT
CGTGACACCCAAAGCGTTTTGTCTTATCTTGAAACCAGTTTGCTGACGAAGTGGCATGCG
CATCAGCAACAGCAATTGATGGCGTTGACACTGAAAGAAACGCAACATTTGGATGTGACC
GTGGTGCAAGCCATTGTCAATGGTGAACTATTAAGCTACTTACAGCAGCAGCTTTTACAA
AAAACGCAAGGTGATTTTTTTGTTTATCGCCTAATATTGCAAGCAGAGGAACCAACGAAA
GAACCGATCTATTTATCCGCTAGTCCCAACTTATTAACGGCATTAGAAAAAACATACTTA
GATCCAGTTATTTTTGAAGATACCACCAAGGAATTGTTACGTTATCCAGAATTTGCTGGA
ATTTTTTCAATGGATGAGCAGTGGCGATTAGAGAGCTTGCGCCTAGCACATGAGCAAATT
AATGAAGACTTTACTATTCAGGAGGACCCACTA
>CDS_435546-438257 /log_Odds=351.169 /R_value=0.000000000000000000000000000000000000000000000000000000000000000342121 /input_id=gi|194268102|gb|ABPI01000001.1| /input_comment=Enterococcus faecalis OG1RF chromosome, whole genome shotgun sequence
ATGAAATTACTTGCAGTAGAGATTGTGGGCTTTGGAAAATGGCAACAACAGAAAATTACA
TTTGAATCTGGTAATCAATTGCTGTACGGCGCAAATGAAGTTGGCAAGTCCACATTGTAT
CAATTCATTCAAGCAATGCTGTTTGGGTTTCCCACAAAGGGCAAAAGAAAACGCGATTAC
GCACCTAAAAATGGTGGCTCGTATGGTGGTCGTTTGTGGTTGGCACATCCTGTGTTTGGG
GAAGTTCAAGTCGAGCGTTTTAAAGAAAAAAATAAAGGGCAAGCAATCATTTATTATCAA
CAACAAATGGGGGATGAAAAAACCTTACAGCAAATGTTACATCCGCTAACGAAAAAGTTA
TTTCAAGAGGTTTTTACTTTCCAACAAGAACAATTAATTACGAGTGACAAGTTGACAGAA
GAGGAACTGCAAACATCCTTGTTAGCCATTGGTGTTTCTGGTAGTCAACAACTTTTGACT
TACCGAAATGCGTACTTTAAAGAAGCACAAAAAATCTTTAAAGGCAAAGGGCAGCAGCCA
TTACTCAATCAGAAGTTGGCGGCTTATCAAGAACTAAAAGAGCAAATTCAAGAGAAAGAA
GCGCAGCAACAAACTTTTCAACAATTAGAAGAAACGATTCGCGAAACAGAACAACGGCGA
GTGACACTGCAACAGCAATTAAAAGGAACGCAACAGGGCTTGTTACAGGTTGCGGAACAG
CAACGTCACTTTCCCTTGTACGAAGAATGGCAGTCGCTACCTGAAGAAACAGAGAACGTT
GTTTTTGTAAAAGAAGACCAAGTTCAATTAGAAGAAACCTTTCAAGAATATATGTACCTA
GATAAAGAACGACAACGTTTGACCAAAGAGTTATCTCTTCAGTCAGAAGCGCTCGATGTT
CCAGAAGGCTATGCTTTTTACCTAGAACAAGAAGCATTGATTCAACAATTGTTGAATCAA
CGCTATGATATGCAACAATTGATGACGGAATCGGAATGGATGACCCAAACCTTTGAGCAA
AATCGTCAAGAAATGGTCCTTTTAGAGAACGAATGGTCATGGTCGCCTGAACGACCACCA
CAGCTTTTTTATGACAACGAAACCGTTCAAAAGTGGCGCCAACAACAAGTTGCGTATACG
CAAGCTCTTCAAAAAGGACAAGAACAGAAAGCATTCTTGGCTTCTCAAATTGAAAATCTG
GAAGACCAGTTAACGGATTTTGAAAAAGCGCATGCCGCATTTTTTGGTGAATCGACGCGT
GCCCAAAAAGCGCAGAAAACAAGTCAACCACTTTGGTTATTGCTAGGAAGTATCCTTGCA
TTACTCGGTTTCTTTTTGCCAAGCCCTTTAAAATGGGGCCTAGTTCTCGTGGGAGTTAGT
TTTATCGCGAAAGAAGTGCTTAGCTACGCCACTAGAAAAGAAGCTTCCTCTGATGAAGTG
AAAGAAGAGTGGCAGACAAAACTTTCGCAACTAGATTATTTAAATGAACAGTTCCAACAG
GCGCTGAATCAAGAACGTGAGGCACAACTGCAAGTGGAACAACTTGAACAAGCAGTAGCG
GAGCAAGCCCAAGTCCATCAATTAGGAAAAATGCAACAAATTGATACTTTAATGAATCAG
CGGGAATTGATTACGCGCTATTTATTGCTTGTTCAAACAAATGAAGAACTCATGAGTCAA
TTGAAGGAAAATCAACAAAAACGCCAAGTATTTGAAGAACAAATCTTCCCATTGATGACG
CATTTACCCTTGCAAGGAAAGAGCCTTTCCGAAAAGTTACACTTTTTAGAAGGATTTGCT
GAAGAAATGGAGAAGGTTCGTTTTGCTCAGGAGTATCAAGCAGATGGCTATCTCAAACAG
CAGTTACGAGAGTTGAAAACTAAACAGCAAGAAGCATTAACACGAATTCAGCCTTTACTA
ATTCGTTATCGGATTCTATCAATCGCTGATGTTCCAAGTAGGATTCAACAGCTGACCACT
CAGCAAGCTCAAGTTGGTCGTGGGCAAGAATTAGCGACACAATTAGGCAATCTGTTTCCA
GAAGCGGTAACAGAAGCAGCGTTAAAAGACCGTTCTTTACAACTGGCGCAGCAACAAGCA
CTGGAAGAAAGCAAGTTAGATAAAATACAAGAACAGTATCAAGCGCTGATTTATGAAAAA
CAACAATTAATGACGGATGGTACCTTAGATGAGTTGTATCAACGCCAAGCAATTTTAAAA
GCGGAAATCAAAGAACTAGCTCAACGTTGGTCTGGGTATCAACTAGCGGGACAACTGCTA
ATGGACCTATTAACAGAGCTTTCGGAACAACAATTGCCCAGCTTATTACAGTATGCATCA
AGCTACTTTGCACTTTTAACAAATCAGCGTTATCAATCAATCCAAGTAGCCGAAGGTCAA
CTAGTTGCGGTGACGAAAGAACAAGAAATGTTTTATTTACATGAATTATCAACTGGCACT
AAAGATCAATTGATGATGGCTGTTCGTTTTGCCTTTTTAGCAGTCCAAGGCGAGCAACTG
ATTTGTCCAATTATCATTGATGATGGCTGGTTACACTATGATCATCAAAGAAAAGCCCAA
TTAGCTGAATTATTTACTAAATTTGGTCAAAAACAGCAAGTCATTTGTTTTTCTTCTGAC
CAAGAAATGGTAAGCTATTATCAGGACTTACAACAAAGAGTAATTGCGTTAGAAGGAGGA
AGCGTCAAG
>CDS_438254-439198 /log_Odds=140.844 /R_value=0.00000000000000000000000148655 /input_id=gi|194268102|gb|ABPI01000001.1| /input_comment=Enterococcus faecalis OG1RF chromosome, whole genome shotgun sequence
GTGAAAAAATTACGTGAATTAACAGTAGAAGAACTTTTTGAATCATTTGTTCTAATTAAA
AATGCCGATGTACGTGTAGCTAAAAATGGGAAAAAGTTTATTGCCTTTACCTTTCAAGAC
ACATCTGGCACGATTGACGGAAAATATTGGGACGCCTCTGAGGATGAAATTACACGGTTT
ACTGCGGGAAACGTTGTTTTACTGAATGGGAAACGAGAAGTTTATCAAAATAAACCCCAA
GTAAAAATTTTACACATGCGTTTAGCGACAGCAGAGGAACCAAGCCAGCCAAGTTTATAT
ATGGAACGAGCGCCTTTGAAAAAAGAAGAGATGGTCGAGGAAATCAATCAAGTGATTTTT
GAGATTACCAATGCTCATTGGAATCGTATTGTGCGCTATCTCATGACGAAATACCAACAA
GAATTTTATGAATTTCCTGCAGCCAAACGGAACCATCATGCTTTTGCGAATGGCTTAGCT
TACCACACTGTCTCAATGTTGCGCCTAGGCAAAGCAATTGCTAAGGAATATCCTGAAATT
AACACGTCACTATTATACGCGGGGATTATTTTACATGACTTAGGAAAAGTTTTAGAACTA
TCTGGTGCTATTACGACAGAATATACGGTGGCAGGGAACTTAATTGGTCATTTAGTTTTG
GTGGATGAGGAAATTACCAAGGCGTGTTTGGCTTTGAAAATTGATGATCGAGAAGAAGAC
GTTGTCGTTCTTCGGCACATGGTCTTAGCCCACCATGGATTGTTGGAATATGGCTCACCT
GTGCGACCAAGAATTATGGAAGCGGAAATCTTACATCAAATTGATACCATGGATGCGTCC
ATTCAAATGATGCTAGGGGCAATTCGTCAAACACAGCCTGGGGAGTATACGGAACGAATC
TTTGGTTTAGATAACCGCAGTTTCTATGTTCCAAAAGATAAA
>CDS_441416-442153 /log_Odds=122.738 /R_value=0.00000000000000000000123604 /input_id=gi|194268102|gb|ABPI01000001.1| /input_comment=Enterococcus faecalis OG1RF chromosome, whole genome shotgun sequence
ATGAGCTTAACAATTGAACATTTAACAGGAGGTTACGGCCATATTCCTGTCTTAAAAGAT
ATTAATTTTGACGTCAAGTCTGGTGAAATGGTTGGTTTAATCGGCTTGAATGGTGCGGGG
AAAAGTACCACCATCAAAAATATTATTGGGTTACTTACGCCGCAAAAAGGCAAAATTATG
ATTGACGGGGAAACATTGCAACAAGCCCCTGAAGAATATCGTAAAAAAATCGGGTATATT
CCGGAAACACCTTCTTTATATGAAGAATTAACATTGAAAGAGCATATCGAAGTAACGGCC
TTGGCTTATGATATTCCATTAGAAGAAGCGTTCAAACGAGCAGAACCATTACTAAAAACG
TTCCGTTTAGACAATAAATTGGAATGGTTTCCTGCTAATTTTTCAAAAGGCATGAAACAA
AAAGTCATGGTACTTTGTGCATTCTTAATTAAACCGAGTTTATATATTATTGATGAACCT
TTTCTAGGCTTAGATCCTTTAGCAATTCATGCTTTATTAGAATTAATGGATACGATGCGT
AAGCAAGGGGCAGCGATTTTAATGTCCACGCATATTTTAACAACAGCTGAAAAATATTGT
GATCGTTTTGTGGTGCTACACGAAGGGAAATTACGGGCAAACGGTACAATGGCTGAATTA
CGTGCAGAATTTAATTTACCAGAGTCTTCTTTAGATGATATTTATCTTGCCTTGACGAAG
GAAGAAAAGGTGGGG
>CDS_442155-443366 /log_Odds=145.672 /R_value=0.000000000000000000000000203434 /input_id=gi|194268102|gb|ABPI01000001.1| /input_comment=Enterococcus faecalis OG1RF chromosome, whole genome shotgun sequence
ATGGGCGAATTTTTTAGTCAACGTTTGTCACGGCATTTCAAAAAAATGTCCAAGTACTTG
CGCTATATTTTAAATGATCATTTTGTTTTAGTCTGTATGTTTTTATTAGGCGGATTAGGT
CTGTACTATTCCCAGTTGTTAAAAGAATTACCTCGTGATTTTGTTTGGGGCAGACCGTTA
ATTCTATTGGGCTGGCTGCTACTCATTCAAGTTGGTAAGTTGGCTACTCTGACAGAAGAG
CCAGACAAGGTGTTTTTATTACCAAAAGAAAAACAATTCGCTGCTTATCTGAAACGAGCG
CTACGCTACTCTTTACTTTTACCGATTGTGGTCAGCTTTCTAGGAAGTGGCCTATTGATG
CCGTTGATTGTAGTCACAACAGGTTGGTCGTTTCAAACCTTCTTTTTATTTTTGGTCATG
CTAGTTTGTATGATTTATACACATCTTAGTTTACAAAGCTATGGGCTCTATCATCTTTCG
TCAACCACTTACCGTAGTTGGTGGTTTGTTTGGTTGATCAGTAGTCTCTTGATTATGACG
GGAGCTATTTACTGGACGCCTTGGGTTGGTGTGATTGGTGGCATCATTCTGGCCGTTTGT
TTATCGAGTATTTGGCAAAATAAGATGAAACAGAGTTTCTTGGATTGGGAAAAAATGATC
CAAAAAGAACAAAACAGAATGCATAGAATTTATAAATTCATTCAGCTGTTTACAGATATT
CCTGAAGTGAGTAGTACAGTGAAACGCCGTAAATACTTAGATCCTCTCCTCGGAGTAGTC
AAAAAAACATCTGAGAACACGTATGCTTACTTATTCATTCGGAGCTTTTTACGAGGTAGC
GAATATAGCGGCTTATTGTTTCGTTTGATTTTGGTTGGTGGCGTGCTACTCTTCTTTTTA
CAAGAATTCTGGATTGCGTTGGTAGTTGCTTTATTGTTTGTCTATTTAATCGGGTTCCAG
TTGATTCCCATGTACACGCAATTTGATTATATGGTGATGACACAGCTATATCCAATTTCA
ATAGAAAAAAAACAAGCAGCGATTCGCCGGTTAATTAGCGGCGCATTATCTGTTGCGGCC
ATTATTTTTGGTGGGATTGTCTGCCTTCGTTTAGGCAGTTTGCAAAATAGCTTGATCATT
CTGGGTGCCTTAATTGTAGAAGTTGTGATTTTCACTAAAATGTATGTTCCAATGCGCTTG
AATAAGTTA
>CDS_443495-444274 /log_Odds=85.2265 /R_value=0.0000000000000355217 /input_id=gi|194268102|gb|ABPI01000001.1| /input_comment=Enterococcus faecalis OG1RF chromosome, whole genome shotgun sequence
ATGGAATTTCAGTTGGATAAAGACTGGCGTCTGCAGCCGATAAAGGGCGCAACTGGTCAA
ACATACATGGGAATAAAAGAAACAGAGAAAGTGTTCATTAAACGAAACACTTCTCCACTT
CTTGCAGCATTGTCTAAAGAAGGGTTAGCCCCGAAGATGATTTGGACAAAGCGGACAGCG
AATGGCGACGTACTAACAGCCCAAGAATGGCTGGAAGGACGTTTATTACATGCGGACGAA
ATTGGCAAACGCAATGACGTGATTGACGTGTTATACCAATTGCATCATTCCAATTTGCTG
AAAGACATGTTGAAAAAAATTGGTGGCGAAGTTTGTACCCCGCTAACAATGTTGAAAGAG
TATAAGCGTCAACTACCTAAAGAATTAAAACGAAACAGTTATTTAAAAGAAGTAATCACT
TATTTATATAATCATTTACCAGAATATCCAGAGACTAGTTATGTAGCTGTCCACGGCGAT
GTGAATCATCGGAATTGGTTAGTCTCGAATAATTATCTCTATTTAGTAGATTGGGATTCT
GTGATGGTCGCGGACCCAGCGGTAGATTTAGGAATGATTTTGAGTCATTATGTCCCTCGT
TCCGGCTGGAATCAATGGTTACTATCTTATGGTTTAATCCCGAATGAAAGTACGGTTCAA
CGAATTTATTGGTATGGTTTATTTAGCTTTTTACAAGAGATTGTTCGTCATCACCAAGAG
GGCGAAAGAAGAGCAATGACTGCAGAAATTTTACAATTAAAACGAATGTTTAGTAGT
>CDS_444347-444991 /log_Odds=115.278 /R_value=0.0000000000000000000115628 /input_id=gi|194268102|gb|ABPI01000001.1| /input_comment=Enterococcus faecalis OG1RF chromosome, whole genome shotgun sequence
ATGCGTGTAAGAAATAGACCCGGAGCAGCAGAATATATGGCAAAATATCCACAATATGTG
GTAGAAGGTCCTGAAAAATGGCAAGGGAAATGGCAAGAACGTTTTGGCAATAATCATCCC
ATCCACATTGAAATTGGTTCAGGTAAAGGTCGTTTTATTTATGAAATGGCTAAAGCACAT
CCTGAAATTAATTATATTGGTATCGATATGCAATTAAGTATTTTATCGATTGCATTAGAT
AAGCTAGTGGCCGAGCCGTTACCTAATCTACAGTTATTGCGAGTAGACGGCGAAGCATTA
ACAGAATATTTTGCTGAAAATGAAGTAGATTTAATCTATTTAAATTTTTCAGATCCTTGG
CCAAAGAAAAAACATGAAAAACGTCGTTTAACGTATAAAAACTTTTTAGCGACAGATGAA
ATTATTTTAAAACCAAATGGAGAAATTCATTTTAAAACGGATAATCAAGGGCTCTTCGAA
TACTCATTAAGTAGCTTTTCTAAATATGGCATGATTATTGAACGTGTGTGGCTAGATTTG
CATAATAGCGAGTTTGAAGGCAACATTATGACAGAATACGAAGAAAAATTTTCTAGTCGT
GGTCAACGAATTTATCGAGTAGAAGCACGTTTTGTTGCAAAA
>CDS_445976-446902 /log_Odds=119.898 /R_value=0.0000000000000000000179522 /input_id=gi|194268102|gb|ABPI01000001.1| /input_comment=Enterococcus faecalis OG1RF chromosome, whole genome shotgun sequence
GTGACTATTTATACATGTACATTAAATTTAGCCATTGATTTATTTATCGAAACAGAAGAG
CTAGTTCCTTTTGTCGTGAATCGCACGAAGGAAGATGATATTCAAGCAAACGGGAAAGGA
GTCAATGTTTCCCTAATTTTAAAGATGTTAGGGATTGATAATACCGCTTTGGGAGTCAAA
GCTGGTTTCACTGGGAACTATGTCGAGGATTATTTAAAAGAAAAAGAAATAACCACTGAT
TTTATCGAAGTCGCTGGCACAACGAGAATCAATGTGTTCACAAAAGTTACCCAAGATCAA
AAGGAATACAAATTAGTCAATAAAGGACCAAAATTATCTGAAGAACATGTACAACGTTTT
TTGAAAAAAATTTCAGAGTTACGTAAAGGGGATTATTTGTGCGTATCAGGAAGTTTACCA
CAAGGGGTTTCGCCAAGTATTTTGATTGAAATTAGCCGAATTTGTTTTGAAAAACAGGTG
TTCTTAATCTTAGACAGTAGTTATGAAGAAATTTTAGATTGTTTGCCTTATCAACCATTT
TTATTGAAACCAAATGAAGAAGAACTTCAAGAGTGGTTTCATACAGAAGTGCAGACTAAG
GATGATTACATTTTTTACGGACAAGAATTACTGAAGCGGGGAGCCAAAAATATTTTACTT
TCTTTAGGTAGTGAAGGGGCTTTATTTATGAACAATGAAAAGGTTCTTTCAGGTAATTCA
CCAACTGGAATGGTTGTAAATACAGCTTGTTCAGGGGATGCAATGTTAGGTACCTTTTTA
GCTGGCTGGCATCAAGGACTTTCATTGGAAAAAAATTTAAAAAGAAGTATTGCAGCAGGT
AGTTCAACAGCATTTCGCAAAGGATTGACAGATTTTTCAGATGTTCAGGAGTTAGAGCAA
CAAATAAAGATTCAAGAGGAGGAA
>CDS_446907-448331 /log_Odds=210.108 /R_value=0.000000000000000000000000000000000000172165 /input_id=gi|194268102|gb|ABPI01000001.1| /input_comment=Enterococcus faecalis OG1RF chromosome, whole genome shotgun sequence
ATGGCTACGTATCAATTAATAGCTGCTACAGGTTGTCCGACGGGAATAGCGCACACGTAT
ATGGCACAGGAGGCATTGGAACAAGCTGCGAAACGTAAAGGTATTACGATTAAGGTTGAA
ACACATGGTCAGATTGGCATAGAAAACGAGTTAACACCTGCAGAAATCCAAGGAGCGGAG
GCAGTCATTATTGCCGCCGACAAAGACGTTCAAGCAGAACGTTTTGCTGGGAAACGAATC
ATTGATGTCCCTGTCAGTGTGGGGATTAAAGAAGCAGATCGCTTAATTGAAGAAGCGCTC
GCAGGCAAAGGATCGATTGCGGCCGAAAACCAAGCAGTGGACGAACTTGAACAGGAAACA
CAGCTTTCTTCAGGAAATGTTGGACATAGTATTTATAAAAACTTAATGAATGGCGTCTCT
CACATGTTGCCGTTTGTAGTAGCAGGCGGCGTTTTAATTGCTCTTTCTTTTGCTATTTGG
GGCATTTATTCATTTGATCCAGAAAGTAGTCAGTATAATGCTACCGCTGCTATGTTAAAA
AGTATTGGTGATGCCTCAATGGGCATGATGGTGCCAATCTTATCTGCGTATATCGCAGAG
GGGATTGCGAAACGACCTGGTTTGGTTGTGGGCTTTGTCGGTGGTTTGATTGCTAACACT
GGTGGTACTGGCTTTTTAGGAGGGATATTATCTGGTTTCCTTGCTGGGTATTTCATTCTT
TTATTACAAAGAGTATTTAAAGGTTTGCCTAAATCATTAGATGGTTTAAAAGCAATTTTC
CTTTATCCAGTCATTGGCGTTGCAGTTATTGGTATCACTATGTCTTTATTAGCAGATCCG
ATGAAAGCTGTTAACGAAGGAATGATGAGCTTTTTAGCTAGTTTCCAAAACTCCAGTCCG
TTGGTTTTAGGAATTATTGTGGGTTGTATGTGTGCCTTTGATATGGGAGGTCCAGTTAAT
AAAGCGGCCTATGTTACTGGGACGGCACTCTTAGCTCAAGGAAATACTTCTTTTATGGCA
GGAGTTTCTGCTGCCTGCATAGCGCCACCTTTAATTACAGGCTTTGCTACATTATTCTTT
GGAAAATACTTTGACACAAATGAACGCAATGCGGGGCTAGTGAACTTTATTTTAGGCTCC
ACACATATTACAGAAGGCGCTATTCCGTTTGCGGCAAAAGACCCATTGAAGGTTTTACCA
ATTATGATGCTCGGATCTTCAATTGCGGCAGTCTTAACGTATATGTTTGGGGTACAAGTG
CCAGCACCTCATGGAGGCTTTCTTGTTTTACCAGTTGTTACTCACGCTGTTCAATGGGTT
CTGGCAATTTTAGCTGGTTCATTGGTAGGCGGTTTATTGCTAGGTTTTGTACAAAAAAGT
AGAATCGCCAAACAAGAGCAATCGTTATCAAAAAAAATGAAA
>CDS_448353-448814 /log_Odds=67.6169 /R_value=0.0000000000488905 /input_id=gi|194268102|gb|ABPI01000001.1| /input_comment=Enterococcus faecalis OG1RF chromosome, whole genome shotgun sequence
ATGGCTTTTATTAAAGAAAATCATATTTTTTTAAATCAACAGTTACAAACGCAAGAGGAT
GTTTTTCACTTTTTAGCAAAAAAATCAACAGAATTGGAAGTTGCTCAGGACGCACAGGAA
GTTTTCGATAAACTGAACGAGCGAGAACAAGAAGGAACAACGGGGATGATGAATGGATTT
GCGATACCTCATGCAAAAGCAGCAACGATTCAACAAGCGGCCATTATCATCGTTACCTTG
GACCAAGGTGTTGAGTGGCAGAGCCTTGACAACCAATTAACGGAGTTTGTGATTGCGCTG
TTTATTCCAGATGCCGAAGCTGGCACGACACATTTGAAATTACTCTCTTCCGTTGCGCGC
CTCCTATTAAGAGAAGAAGTTACTTCTGGACTGAAACAAGCAAGTTCGCCAGCTGAAATT
GCTACGTTACTAAATAATCAATTAGGAGAGGGAACAGAA
>CDS_448811-449788 /log_Odds=140.731 /R_value=0.00000000000000000000000190908 /input_id=gi|194268102|gb|ABPI01000001.1| /input_comment=Enterococcus faecalis OG1RF chromosome, whole genome shotgun sequence
ATGAAAAAAATTAGTGAACAAAAACGTAAACATTTAGAAAATCTGGTAGATGATCAAGGG
ATTATTGGCGCACTAGCCATTGATCAACGTGGGGCCTTAAAACGCATGATGGGAAAATAC
AAAGAGGTGACTGCGCAAGAAATCAGTGACTTTAAAGTATTAGTATCTCGTTGCTTAACA
CCAGAGACTTCAGCAATTTTGTTGGATCCAGAATATGGCCTAGCTGCTGCTGAAAATCGA
GCACAGACTTCAGGTTTGTTACTTGCGTATGAAAAAACGGGCTACGATGCTTCGACACCA
GGACGGTTACCCGATAGTCTTGATGTTTGGTCGGTTAAGCGTTTAAAAGAAACGGGCGCA
GACGCGTGTAAATTTTTACTTTATTACGATGTTGACGAAAGTGAAGCAATCAATGAACGA
AAGAAAGCTTATATAGAACGGATTGGTTCAGAGTGTTTAGCCGAAGAAATTCCATTCTTT
TTAGAAATTGTCTCTTATGATGCAAACAATTCGGATAGTGCTTCAAAAGAATACGCTAAA
GTAAAACCGCACAAAGTAATTGAAGCGATGAAAGAATTTTCAAAGGATCGCTATAATGTT
GATGTTTTAAAAGTAGAAGTCCCTGTGAACATGAATTTTGTAGAAGGTTTTGGCACTGAA
AGTCTTTATAGCCAAGATGAAGCGCAGGCCTTTTTCAACATGCAAAGTGAAGCAACACAA
CTTCCATTTATTTTCTTGAGTGCAGGGGTTAGTGCTACGATGTTTCAGGAAACATTGAAA
TTTGCAAAAAAAGCAGGTTCCTCGTTTAATGGAGTCTTATGTGGTCGCGCAACTTGGGCA
GACGGCGTGCTTCCATTTGTTCAACAAGGTGCTGAAGCAGCCGTTGCGTGGCTTGAAACA
ACTGGTAAAACAAATGTTGACGAATTAAATCAGGTTTTAAGAGAGAGCGCAGTATCAGTC
TTTGAAAAAATACAG
>CDS_449977-450510 /log_Odds=36.4555 /R_value=0.00000816015 /input_id=gi|194268102|gb|ABPI01000001.1| /input_comment=Enterococcus faecalis OG1RF chromosome, whole genome shotgun sequence
ATGGGAATTCCTAAAGAAGGCGAGTTTGTAACCATTCAGAGTTATAAACATGACGGACAT
TTACATCGAACGTGGCGTGATACGATGGTACTAAAAACGAGCGAGTATTCTTTAATTGGT
GTGAACGATCACACGTTAGTAACGGAATCCGACGGACGTCGGTGGGTGACTCGTGAACCA
GCCATTGTTTATTTTCACAAGAAATATTGGTTCAATATAATAGCAATGATTAGAGAAAAG
GGGGTTTCGTATTACTGCAATCTGGCTTCGCCATATGTTTTAGATGACGAAGCGTTGAAG
TATATTGATTATGATTTAGATATCAAGGTTTTTCCAGATGGTGAAAAACGTTTACTAGAC
GTTGATGAATATGAATTTCATAGCAAACTAATGGATTATCCAGAAGATATTGACTTCATT
TTAAAAGAAAATGTCAAGACTTTAGTGGATTGGATTAATAACGAAAAAGGCCCCTTCTCG
CCCGAGTATGTAGATATCTGGTATCAACGTTATCAACAGCTATCAAAAAAA
>CDS_451174-452319 /log_Odds=155.026 /R_value=0.00000000000000000000000000487259 /input_id=gi|194268102|gb|ABPI01000001.1| /input_comment=Enterococcus faecalis OG1RF chromosome, whole genome shotgun sequence
GTGATTAATCGATTTAAAGAATCGAAATTATTTTTCTGGTCAGTTGAATTACTTGTCGTG
GCCATGCTATTATTTATTGCTTCGAAAATTAATTTCTTATTTGCACCGATTGGGACATTC
TTTTCAACGTTGTTTGCCCCAGTCTTAGTAGCAGGCTTTTTGTATTATTTACTAAATCCT
GTGGTCAATCTACTAATGAAGACGAAAATGAAACGAATTTATGCCGTCTTACTGGTATTT
TTATTACTAATCATCGCATTAGTTCTGATCTTATTAACAATTATCCCTAAGTTGGCAGAT
CAGCTAGCTAGTTTAGCATCAAGTATGCCGGATTTCTTTAAACAAGTGGAGACCTGGATT
TATGAGATTGCGGAGTTACCTATTTTTAAACAAATTGATTTAACAAGCTATATTGAAAAA
ATGGATATTTCTTATGCAAATATTATCCAACAATTTTTAAGTAGTTTATCAAGTAGCTTA
GGTTCAATCGTATCAACGGTGGCGTCAACCACCATTGTTTTGGTCACTGCGCCATTTATT
TTATTTTATATGTTAAAAGATGGAGATAAGCTAGTACCAGCGATTCAACGCTTTTTACCT
GAGAAAAGAAAAGATGATATTGTGGATCTTTTAGGACAATTGAACCAAACCTTATCCAGT
TATATTAGTGGACAAGCGATTGAATGTTTATTTGTCGGTACATTTACGATTATTGGGTAT
TCATTGCTTGGCGTTCGTTATGCCTTTTTATTTGGTGTCATTGCCGGCTTTACGAATTTG
ATTCCCTATTTAGGCCCTTATCTAGGATTAGCGCCCGCTGTCTTAGTGACCATCTTTAAT
GAACCCGTCAAAGCAGCCTTATGTTGTTTAGTGGTGCTAGTGGTTCAACAATTGGACGGA
AATATTATTTATCCAAACGTTATCGGAAAATCTCTAAAAATCCATCCATTAACGATTATT
TTAATTTTATTGGTAGCAGGAAATTTAGCAGGTTTGCTAGGTATTTTCCTCGGTGTCCCA
TTTTACGCAATCTGCCGGACCATTATCTACTATGTTATTGATATGGTCAAAGCGGGTCGT
AGTGAAAAAGTTACCAATGCCGTTCTTTTAGGGAATGAAACAAATACGAAAGAAAATAAC
GGT
>CDS_452494-453873 /log_Odds=234.432 /R_value=0.000000000000000000000000000000000000000000689784 /input_id=gi|194268102|gb|ABPI01000001.1| /input_comment=Enterococcus faecalis OG1RF chromosome, whole genome shotgun sequence
ATGAATAATGCTGACCCTGAGAGTCAGTCGCTAATTGCGCAACTTCTATTATTAGTCGTG
TTGACGTTTATCAATGCCTTTTTGGCAGCGGCGGAAATTGCAGTCGTATCTGTTAACAAG
AATCGTGTGGAACAAAAAGCGGAAGACGGCGACGCAAAAGCTCAAAAATTGCTTAAGGTA
TTGCAAGACCCCAATAACTTTTTATCCACAATCCAAGTAGGGATTACTTTGGTTAATATC
CTATCTGGTGCTTCATTAGCAGAGACTTTATCTAGTCGTTTGGCCCCTGTATTAGGTGGC
GGCGCCGCAGCTAAGAGTCTTGCCAGTATCATTATCTTAGCATTGTTAACGTACGTTTCT
ATTGTATTTGGTGAATTATACCCTAAACGAATTGCTATGAATAAATCAGAAGAAGTCGCT
CAATTGACTTCTGGTGCAGTCCGCTTTTTAGGAGTTATCGCGCGTCCCTTCGTTTGGTTG
CTATCGGCTTCGACCGATTTATTATCCAAAATCACACCAATGACTTTCGATGATGCCGAT
TCGAAGATGACACGAGATGAAATGCGCTACATGCTTGAAACAGAAGGTGTTTTGGAAAAC
GAAGAACTAGAAATGCTACAAGGTGTCTTTTCATTAGATACAAAAGTGGCACGAGAAGTA
ATGGTTCCTCGGACAGACGCATTCATGGTTGACATCCAAGATGATGTCCAAGAAAACATC
AATTTAATTTTAGGAGAAAATTATTCTCGGATTCCTGTTTATAGTGAAGACAAAGATAAA
ATTGTTGGTATTTTACATACCAAAACGTTACTAAAAGCTGCACGTAATTTAGGCTTTGAA
AACATTGAATTAGGCGCGATTATCCAAGAACCATTATTTGTCCCAGAAACCATTTTTATT
GATGATTTACTTTATGAGTTAAAACGAACACAAAACCAAATGGCGATTTTGCTAGATGAA
TATGGCGGTGTTGTCGGTTTAGCAACACTGGAAGATTTACTAGAAGAAATCGTTGGTGAA
ATTGACGATGAAACAGATGAAGTAGAAAATTTATATACACAAGTGGCCGACAATGAATAT
TTGGTTCAAGGACGCATGTTAATTGACGAATTTAATGAAGTATTTGAAACAGATTTACAC
ATGAGCGATGTTGATACAATGGCGGGTTACTTAATTACAGCATTAGGAACCATTCCTGAT
GAAGGGGAAAAACCTTCTTTTGAAGTGGGCAATATTAAGTTAACTGCTGAAGAAATGGAA
GGCACACGTTTGCTAGTCTTACGCGTTCATTTCTACGATGAAGAAACTGTCGATGAAGAA
CCAGAAGAAAATCGTCGTTTTTTCCGTAAAGAAATGGAAGATGACGAACCAAGACGT
>CDS_454047-455621 /log_Odds=253.175 /R_value=0.000000000000000000000000000000000000000000000513091 /input_id=gi|194268102|gb|ABPI01000001.1| /input_comment=Enterococcus faecalis OG1RF chromosome, whole genome shotgun sequence
ATGACGATCAATCAAAAAGAAGCAGTCGATAGTCGCCGTACGTTTGCGATTATTTCCCAT
CCGGATGCTGGGAAAACAACGATTACTGAACAATTATTATTATTTGGGGGCGCCATCCGC
CAAGCTGGAACAGTCAAAGGGAAAAAAACAGGGAACTTTGCCAAATCTGACTGGATGGAA
ATTGAAAAACAACGGGGAATTTCGGTAACGAGTTCTGTGATGCAATTTGACTATCAAGAC
AAACGGATTAATATCTTGGACACCCCAGGGCATGAGGATTTCTCAGAGGATACGTATCGG
ACCTTAATGGCCGTGGATAGTGCTGTGATGGTTATTGATAGTGCCAAAGGGATTGAAGCA
CAAACGAAAAAACTTTTCCAAGTTGTTAAAAAACGTGGTATTCCAATTTTTACTTTTATT
AACAAATTGGACCGTGACGGACGGGAACCATTGGAACTTTTAGAAGAATTGGAAGAACTA
TTGGATATTGAATCTTATCCAATGAACTGGCCAATTGGTATGGGAAAAGGCCTAGAAGGT
CTATACGATATTTATAATGAACGTGTGGAATTATATCGTCCAGAAAATAATGGTGGGGAG
CGTTTTATTCCTTTAAAAGATGGCGATATCCCAAGTGATTTACCATTGCACAATAACAGC
GTTTATCAACAAGTGTTGGAAGATGTTGAGTTATTGGTAGAAGCAGGCGATGAATTTAGC
GAGGAAAAAATCGCTCGTGGTGATCAAACGCCAGTCTTCTTCGGTTCTGCTTTGACAAAC
TTTGGGGTTCAAACATTTTTAGAAACCTTCTTACAATTTGCGCCTGCGCCACATGCGCAT
AAAACAGAAGAGGGTGGGGAAGTAAGTCCTTATGAAAAAGAATTTTCAGGCTTTGTCTTT
AAAATTCAAGCGAATATGAACCCAGCCCATCGTGATCGAATTGCCTTTGTTCGAATTTGT
TCAGGTGTTTTTGAGAGAGGCATGGACGTGACTTTAGGTAGAACAGGCAAAAAAGTCAAA
TTAAGTAACGTGACACAATTTATGGCGGATGCCCGCGAAAACGTCACAGAAGCTGTTGCA
GGCGATATTATCGGCGTGTATGACACAGGAAATTACCAAATTGGCGATACTTTATATGAA
GGGAAAATGAATGTTCAATACGAAGAGTTGCCGTCATTTACCCCTGAATTATTCATGAAA
GTGACTGCCAAAAACGTAATGAAACAAAAATCTTTCCATAAAGGAATTTACCAACTGGTT
CAAGAAGGAGCCATTCAATTATACAAAACATATTTAACGGAAGAATATATCATTGGCGCC
GTAGGTCAATTGCAGTTTGAAGTTTTCCAATACCGAATGTCTAATGAATACAATGCTGAA
GTGGTAATGACGCCAATGGGTTCTAAAATTGCCCGCTGGATTAATCCAGAAGATTTAGAT
GAACGCATGAGCTCTAGCCGAAACATTTTGGCACGGGACCGTTTCGATCAACCATTGTTC
TTATTTGAAAACCAATTTGCGGAACGCTGGTTTGCGGATAAATATCCAGATGTTGAACTG
AAAAGTTTGATG
>CDS_455795-456238 /log_Odds=43.637 /R_value=0.00000181996 /input_id=gi|194268102|gb|ABPI01000001.1| /input_comment=Enterococcus faecalis OG1RF chromosome, whole genome shotgun sequence
ATGAATTTTTATGGCATCGAGTATTTAAAAAGCCAATCTAATTTAAATGATTACTTAAAG
TATTTTTTTATTTTTGCTTTGTTAATCGGGCTAGTCATTGTGTTTAGTTTTTATGTGCGA
CATCAAATTCAAACGAAATATCGTGAATTAAGTATTATTATTTTTTTATCATTATTATTT
GTTTTAGGGGTTCAATATTCCAATTATCAACTGAACCAAAATCAGCATTCACAATCTTCA
CAAATGGTACATTTTGTCGAACAAGTGGCACAGGAAAAAAAGGTTTCTCCAGAAAAAGTT
TATGTCAATGGTACACAATTGGCTGACGGAACCATAGTTAAAATTGACGAAGTCTTTTAT
AAAATGAGTTTAAGTACGGATCAGCAGTCTTATACATTACAAGAAACGTATTTATTAACA
CCAACGATTGAAATCATAAAG
>CDS_456254-456901 /log_Odds=70.254 /R_value=0.0000000000235443 /input_id=gi|194268102|gb|ABPI01000001.1| /input_comment=Enterococcus faecalis OG1RF chromosome, whole genome shotgun sequence
ATGCAGTTTTATAGTCCAATTATTATTAAATTTGCTTTAGGTATTATTTGTTTAATTGTC
CAAATTAATTTGATGGGAAAAGGCAATTTGGCGCCCACATCGGCTATGGACCAAGTGCAA
AACTATGTATTGGGGGGCATTATTGGTGGTGTTATTTATAATGATTCAATTACGGTGCTC
CAATTTGTATTAGTGTTAATTTTGTGGACATTATTAGTCTTAATTTTAAAATTTGCAAAA
GAACACAATCGCTATGTGAAGCAAATTGTGGATGGTAAACCCATTACTTTAATCAAGGAT
GGACAGGTTGTGGTGAAGGAATGTTTGAAAAATGGTATTTCTGCAAATGATCTAATGTTT
AAATTACGAGCAAATGGTATTTATGAAGTCCAGCTTGTTAAACGGGCTGTTTTAGAACAA
AATGGTCAATTAACAATCGTCGAATATGGCGATGAAAGTATTCGTTATCCGATTATTGTG
GACGGTCAAGCCAACATGGATGTCCTAGAGTTAATCAAAAAAGATGAGCACTGGCTATTA
[truncated: 2,589,400 more chars]
