# Supplementary material for: Comparative Genomic Analysis of Pathogenic and Probiotic Enterococcus faecalis Isolates, and Their Transcriptional Responses to Growth in Human Urine
Source: PLoS One. 2010 Aug 31;5(8):e12489. doi: 10.1371/journal.pone.0012489 (PMC2930860; doi:10.1371/journal.pone.0012489)
Supplement: Table S3 — BLASTN comparison of E. faecalis V583 genes versus the OG1RF genome. The score was calculated as number of identical nucleotides identified by BLAST divided by query ORF length. ORFs obtaining a score >0.75 were classified as orthologous genes present in the OG1RF genome. (0.22 MB XLS) [file pone.0012489.s006.xls]

## Sheet: Sheet1
Supplemental Table 2 - BLAST comparison of E. faecalis V583 and OG1RF. The score was calculated as number of identical nucleotides identified by BLAST divided by query ORF length. ORFs obtaining a score > 0.75 were predicted to be present in the draft genome.
ID	OG1RF
EF0001	1
EF0002	1
EF0003	1
EF0004	1
EF0005	0.99
EF0006	0.99
EF0007	1
EF0008	1
EF0009	1
EF0011	1
EF0012	1
EF0013	1
EF0014	1
EF0016	1
EF0017	1
EF0018	0.99
EF0019	1
EF0020	1
EF0021	1
EF0022	0.99
EF0024	1
EF0025	0.99
EF0026	1
EF0027	0.99
EF0028	1
EF0029	0.99
EF0030	0.99
EF0031	0.99
EF0032	0.99
EF0033	0.98
EF0034	0.99
EF0035	0.99
EF0036	0.99
EF0037	0.99
EF0038	0.99
EF0039	1
EF0040	0.99
EF0041	1
EF0042	1
EF0043	1
EF0044	1
EF0045	0.99
EF0046	1
EF0047	0.99
EF0048	1
EF0049	1
EF0050	1
EF0051	0.99
EF0052	0
EF0053	0
EF0054	0
EF0055	0.99
EF0056	1
EF0057	1
EF0058	1
EF0059	0.99
EF0062	0.94
EF0063	1
EF0064	1
EF0065	0.99
EF0066	0.99
EF0067	1
EF0068	0.99
EF0069	0.99
EF0071	0.99
EF0073	1
EF0074	1
EF0076	0.98
EF0077	0.99
EF0078	0.99
EF0079	0.99
EF0080	1
EF0081	0.99
EF0082	1
EF0083	1
EF0084	0.98
EF0085	0.99
EF0086	0.99
EF0089	0.99
EF0090	0.99
EF0091	0.98
EF0092	0.96
EF0093	0.82
EF0094	1
EF0095	1
EF0096	1
EF0097	0.99
EF0098	0.99
EF0099	0.99
EF0100	0.99
EF0101	1
EF0102	1
EF0103	1
EF0104	0.99
EF0105	0.99
EF0106	0.99
EF0107	1
EF0108	1
EF0109	0.99
EF0110	0.99
EF0111	0.97
EF0112	0
EF0113	0
EF0114	1
EF0115	0.99
EF0116	0.98
EF0117	0.99
EF0118	0.99
EF0119	0.98
EF0120	0.99
EF0121	1
EF0122	0
EF0123	0
EF0124	0.92
EF0125	0
EF0126	0
EF0127	0
EF0128	0
EF0129	0
EF0130	0
EF0131	0
EF0132	0
EF0133	0
EF0134	0
EF0135	0
EF0136	0
EF0137	0
EF0138	0
EF0139	0.06
EF0140	0
EF0141	0
EF0142	0
EF0143	0
EF0144	0
EF0145	0
EF0146	0
EF0147	0
EF0149	0
EF0150	0
EF0151	0
EF0152	0
EF0153	0
EF0154	0
EF0155	0
EF0156	0
EF0157	0
EF0158	0
EF0159	0
EF0160	0
EF0161	0
EF0162	0
EF0163	0
EF0164	0
EF0165	0
EF0166	0
EF0167	0.99
EF0168	1
EF0169	0.99
EF0170	0.99
EF0171	0.99
EF0172	1
EF0173	0.99
EF0174	1
EF0175	1
EF0176	1
EF0177	0.99
EF0178	1
EF0179	0.99
EF0180	0.99
EF0183	0.38
EF0184	0
EF0185	0.99
EF0186	0.99
EF0187	0.99
EF0188	1
EF0191	0.99
EF0192	1
EF0193	0.99
EF0194	0.99
EF0195	1
EF0196	0.99
EF0197	1
EF0198	1
EF0199	1
EF0200	1
EF0201	1
EF0202	0.99
EF0203	1
EF0205	1
EF0206	1
EF0207	1
EF0208	1
EF0209	1
EF0210	1
EF0211	1
EF0212	1
EF0213	1
EF0214	1
EF0215	1
EF0216	1
EF0217	1
EF0218	1
EF0219	1
EF0220	1
EF0221	1
EF0223	1
EF0224	1
EF0225	1
EF0226	1
EF0227	1
EF0228	1
EF0229	1
EF0230	1
EF0231	1
EF0232	1
EF0233	1
EF0234	1
EF0235	1
EF0236	0.99
EF0237	1
EF0238	1
EF0239	0.99
EF0241	1
EF0243	1
EF0244	0.98
EF0245	0.99
EF0246	0.99
EF0247	1
EF0248	1
EF0249	0.99
EF0250	0.99
EF0251	1
EF0252	0.99
EF0253	0.99
EF0255	1
EF0256	0.99
EF0257	0.99
EF0258	0.99
EF0259	0.99
EF0260	1
EF0261	1
EF0262	1
EF0263	0.99
EF0264	1
EF0265	1
EF0266	0.99
EF0267	0.98
EF0268	1
EF0269	0.99
EF0270	1
EF0271	1
EF0272	0.99
EF0273	0.99
EF0274	0.97
EF0275	0.99
EF0277	0.99
EF0278	0.99
EF0279	0.99
EF0280	1
EF0281	0.98
EF0282	0.99
EF0283	0.99
EF0284	1
EF0285	0.99
EF0286	0.99
EF0287	1
EF0288	1
EF0289	0.99
EF0290	0.99
EF0291	1
EF0292	0.99
EF0293	0.99
EF0294	1
EF0295	0.99
EF0296	1
EF0297	0.98
EF0298	0.99
EF0299	0.99
EF0300	0.99
EF0301	1
EF0302	0.95
EF0303	0
EF0304	0
EF0305	0
EF0306	0
EF0307	0
EF0308	0
EF0309	0
EF0310	0
EF0311	0
EF0312	0
EF0313	0
EF0314	0
EF0315	0
EF0316	0
EF0317	0
EF0318	0
EF0319	0
EF0320	0
EF0321	0
EF0322	0
EF0323	0
EF0324	0
EF0325	0
EF0326	0
EF0327	0
EF0328	0
EF0329	0
EF0330	0
EF0331	0
EF0332	0
EF0333	0
EF0334	0
EF0335	0
EF0336	0
EF0337	0
EF0338	0
EF0339	0
EF0340	0
EF0341	0
EF0342	0
EF0343	0
EF0344	0
EF0345	0
EF0346	0
EF0347	0
EF0348	0
EF0349	0
EF0350	0
EF0351	0
EF0352	0
EF0353	0
EF0354	0
EF0355	0
EF0356	0.75
EF0357	0.99
EF0358	0.99
EF0359	1
EF0360	0.99
EF0361	0.99
EF0362	0.99
EF0363	0
EF0365	0.99
EF0366	0.99
EF0367	0.99
EF0368	0.99
EF0369	1
EF0370	1
EF0371	0.99
EF0372	0.99
EF0373	0.99
EF0374	0.99
EF0375	1
EF0376	1
EF0377	1
EF0378	0.99
EF0379	1
EF0380	1
EF0381	0.99
EF0382	0.99
EF0383	0.99
EF0384	1
EF0385	1
EF0386	1
EF0387	1
EF0388	1
EF0389	0.99
EF0390	0.99
EF0392	1
EF0393	0.99
EF0394	0.94
EF0395	0.99
EF0396	1
EF0397	0.99
EF0398	0.99
EF0399	1
EF0400	0.99
EF0401	1
EF0402	0.99
EF0403	1
EF0404	1
EF0405	0.98
EF0406	0.99
EF0407	0.99
EF0408	0.99
EF0409	1
EF0411	0.99
EF0412	0.99
EF0413	0.99
EF0414	0.99
EF0415	1
EF0417	1
EF0418	1
EF0419	1
EF0420	1
EF0421	1
EF0422	1
EF0423	1
EF0424	0.99
EF0425	1
EF0426	1
EF0428	1
EF0429	0.99
EF0430	1
EF0431	0.99
EF0432	0.99
EF0433	1
EF0434	0.99
EF0435	0.99
EF0436	0.99
EF0437	0.99
EF0438	0.99
EF0439	0.99
EF0440	1
EF0441	1
EF0442	1
EF0443	1
EF0444	0.99
EF0445	1
EF0446	1
EF0447	0.99
EF0448	0.99
EF0449	0.99
EF0450	0.99
EF0451	0.99
EF0452	1
EF0453	0.99
EF0454	0.99
EF0455	0.99
EF0456	1
EF0457	0.99
EF0458	1
EF0459	0.99
EF0460	0.99
EF0461	1
EF0462	0.99
EF0463	0.99
EF0464	1
EF0465	0.99
EF0466	1
EF0467	1
EF0468	0.98
EF0469	1
EF0470	1
EF0471	0.99
EF0472	0.99
EF0473	1
EF0475	1
EF0476	1
EF0477	1
EF0478	0
EF0479	0
EF0480	0
EF0481	0
EF0482	0.28
EF0485	0
EF0486	0
EF0487	0
EF0488	0
EF0489	0
EF0490	0
EF0491	0
EF0492	0
EF0493	0
EF0494	0
EF0495	0
EF0496	0
EF0497	0
EF0498	0
EF0499	0.49
EF0500	0
EF0501	0
EF0502	0
EF0503	0
EF0504	0
EF0505	0
EF0506	0
EF0507	0
EF0508	0
EF0509	0
EF0510	0
EF0511	0
EF0512	0
EF0513	0
EF0514	0
EF0516	0.68
EF0517	0.64
EF0518	0
EF0519	0
EF0520	0
EF0521	0
EF0522	0
EF0523	0
EF0524	0
EF0525	0
EF0526	0
EF0527	0
EF0528	0
EF0529	0
EF0530	0
EF0531	0
EF0532	0
EF0533	0
EF0534	0
EF0536	0
EF0538	0
EF0539	0
EF0540	0.34
EF0541	0.11
EF0542	0
EF0543	0
EF0544	0
EF0545	0
EF0546	0
EF0547	0
EF0548	0
EF0549	0
EF0550	0
EF0551	0
EF0552	0.14
EF0553	0.41
EF0554	0.36
EF0555	0.19
EF0556	0
EF0557	0
EF0559	0
EF0561	0
EF0562	0
EF0563	0
EF0564	0
EF0566	0
EF0567	0
EF0568	0.08
EF0569	0
EF0570	0
EF0571	0.29
EF0573	0
EF0574	0
EF0575	0.51
EF0576	0.63
EF0577	0.57
EF0578	0
EF0579	0
EF0580	0
EF0581	0
EF0582	0
EF0583	0.14
EF0584	0.21
EF0585	0.72
EF0586	0
EF0587	0
EF0588	0.49
EF0589	0.66
EF0590	0
EF0592	0
EF0594	0
EF0595	0
EF0598	0
EF0599	0
EF0600	0
EF0601	0
EF0602	0
EF0603	0
EF0604	0.55
EF0605	0
EF0606	0.65
EF0607	0
EF0608	0
EF0609	0
EF0610	0
EF0611	0
EF0612	0
EF0613	0
EF0615	0
EF0616	0
EF0617	0
EF0618	0
EF0619	0
EF0621	0
EF0622	0
EF0623	0
EF0624	0
EF0625	0
EF0626	0
EF0627	0
EF0628	0.15
EF0629	0.99
EF0630	0.99
EF0631	1
EF0633	1
EF0634	1
EF0635	1
EF0636	0.99
EF0637	0.99
EF0638	0.99
EF0639	0.99
EF0640	1
EF0641	1
EF0642	0.99
EF0643	1
EF0644	0.99
EF0645	1
EF0646	0.99
EF0647	0.99
EF0648	1
EF0650	0.99
EF0651	0.99
EF0652	0.77
EF0653	1
EF0654	0.99
EF0655	0.99
EF0656	1
EF0657	1
EF0658	0.99
EF0659	0.99
EF0660	0.99
EF0661	0.99
EF0662	0.99
EF0663	1
EF0664	1
EF0665	1
EF0666	0.99
EF0667	1
EF0668	0.99
EF0669	0.99
EF0670	0.99
EF0671	0.99
EF0672	1
EF0673	0.96
EF0674	0.99
EF0675	0.99
EF0676	1
EF0677	0.99
EF0678	0.99
EF0679	0.98
EF0680	0.99
EF0681	1
EF0682	0.99
EF0683	0.99
EF0684	0.99
EF0685	1
EF0686	1
EF0687	1
EF0688	1
EF0689	1
EF0690	0.99
EF0691	0.99
EF0692	0.99
EF0693	0.99
EF0694	0.99
EF0695	0.99
EF0696	0.99
EF0697	1
EF0698	0.99
EF0699	1
EF0700	1
EF0701	0.99
EF0702	0.99
EF0703	0.99
EF0704	0.99
EF0705	1
EF0706	1
EF0707	0.99
EF0708	1
EF0709	1
EF0710	1
EF0711	0.99
EF0713	0.99
EF0714	0.98
EF0715	0.99
EF0716	0.99
EF0717	0.99
EF0718	1
EF0719	1
EF0720	0.99
EF0721	0.99
EF0722	0.99
EF0723	0.97
EF0724	0.99
EF0725	0.99
EF0726	0.99
EF0727	1
EF0728	0.99
EF0730	1
EF0731	1
EF0732	1
EF0733	1
EF0734	1
EF0735	1
EF0737	0.99
EF0738	0.95
EF0739	0.99
EF0740	1
EF0741	0.99
EF0742	0.99
EF0743	1
EF0744	0.99
EF0745	0.99
EF0746	0.99
EF0747	0.99
EF0748	0.99
EF0750	0.99
EF0751	0.99
EF0752	0.98
EF0753	0.99
EF0754	1
EF0755	0.99
EF0756	1
EF0757	1
EF0758	0.99
EF0759	0.99
EF0760	1
EF0761	1
EF0762	0.99
EF0763	0.99
EF0764	0.98
EF0765	1
EF0766	0.99
EF0767	0.99
EF0768	1
EF0769	1
EF0770	0.99
EF0771	0.99
EF0773	1
EF0774	0.99
EF0775	0.86
EF0776	0.99
EF0778	0.99
EF0779	0.99
EF0780	0.99
EF0781	1
EF0782	0.99
EF0783	0.99
EF0784	0.99
EF0785	1
EF0786	0.99
EF0787	0.99
EF0789	0.99
EF0790	0.99
EF0791	0.99
EF0792	1
EF0793	1
EF0794	0.99
EF0795	0.99
EF0796	1
EF0797	0.99
EF0798	0.99
EF0799	0.99
EF0801	1
EF0802	0.99
EF0803	0.99
EF0804	0.99
EF0805	1
EF0806	0.99
EF0807	0.99
EF0808	0.99
EF0809	0.99
EF0810	0.99
EF0811	0.99
EF0812	1
EF0813	0.99
EF0814	1
EF0815	0.99
EF0816	0.99
EF0817	0.99
EF0818	0.99
EF0819	1
EF0820	1
EF0821	1
EF0822	0.99
EF0823	0.87
EF0824	0.98
EF0825	1
EF0826	1
EF0827	0.98
EF0828	1
EF0829	0.99
EF0830	0.99
EF0831	1
EF0832	0.99
EF0833	0.99
EF0834	1
EF0835	1
EF0836	0.99
EF0837	0.99
EF0838	0.99
EF0839	0.99
EF0840	0.99
EF0841	0.99
EF0842	1
EF0843	0.99
EF0844	0.98
EF0845	0.99
EF0846	1
EF0847	0.98
EF0848	0.99
EF0849	0.99
EF0850	0.99
EF0851	0.99
EF0852	0.99
EF0853	1
EF0854	1
EF0855	1
EF0856	0.99
EF0857	1
EF0858	0.94
EF0859	1
EF0860	0.99
EF0861	1
EF0862	1
EF0863	0.99
EF0864	0.99
EF0865	1
EF0867	0.99
EF0868	1
EF0869	0.99
EF0871	1
EF0872	0.99
EF0873	0.99
EF0875	0.99
EF0876	0.98
EF0877	1
EF0878	0.99
EF0879	0.99
EF0880	0.98
EF0881	1
EF0882	1
EF0883	0.99
EF0884	0.98
EF0885	0.99
EF0886	0.99
EF0887	1
EF0888	0.99
EF0889	1
EF0890	0.98
EF0891	0.99
EF0892	0.99
EF0893	1
EF0895	1
EF0896	0.99
EF0897	0.99
EF0898	0.57
EF0899	1
EF0900	1
EF0901	1
EF0902	1
EF0903	1
EF0904	0.98
EF0905	0.99
EF0906	0.99
EF0907	0.99
EF0908	1
EF0909	0.99
EF0910	1
EF0911	0.99
EF0912	1
EF0913	0.99
EF0914	1
EF0915	1
EF0916	1
EF0917	1
EF0918	0.99
EF0919	1
EF0920	0.99
EF0921	0.99
EF0922	0.99
EF0923	0.99
EF0924	0.99
EF0925	0.99
EF0926	0.99
EF0927	0.99
EF0928	1
EF0929	0.99
EF0930	0.99
EF0931	0.16
EF0932	1
EF0933	0.99
EF0934	0.99
EF0935	0.99
EF0936	0.99
EF0937	0.99
EF0938	0.99
EF0939	1
EF0940	0.99
EF0941	0.99
EF0942	0.99
EF0943	0.99
EF0944	0.98
EF0945	0.99
EF0946	0.99
EF0947	1
EF0948	0.99
EF0949	0.99
EF0950	0.99
EF0951	1
EF0953	1
EF0954	0.99
EF0955	0.99
EF0956	0.99
EF0957	0.99
EF0958	0.99
EF0959	0.8
EF0960	1
EF0961	0.98
EF0962	0.98
EF0963	0.99
EF0964	0.97
EF0965	0
EF0966	0.43
EF0967	0
EF0968	1
EF0969	1
EF0970	1
EF0971	1
EF0972	0.99
EF0973	1
EF0974	0.98
EF0976	1
EF0977	1
EF0978	0.99
EF0979	0.99
EF0980	0.99
EF0981	0.99
EF0982	1
EF0983	0.98
EF0984	0.99
EF0985	0.99
EF0986	0.99
EF0987	1
EF0988	1
EF0989	0.99
EF0990	1
EF0991	0.99
EF0992	0.99
EF0993	0.99
EF0994	1
EF0995	1
EF0996	1
EF0997	0.99
EF0998	1
EF0999	1
EF1000	1
EF1001	0.99
EF1002	0.99
EF1003	0.99
EF1004	1
EF1005	1
EF1006	0.99
EF1007	0.99
EF1008	1
EF1009	0.99
EF1010	0.99
EF1012	1
EF1013	1
EF1014	1
EF1015	0.99
EF1016	0.99
EF1017	0.98
EF1018	1
EF1019	1
EF1020	1
EF1021	1
EF1022	1
EF1023	1
EF1024	0.99
EF1025	1
EF1026	0.99
EF1027	0.99
EF1028	1
EF1029	0.98
EF1030	1
EF1031	1
EF1032	0.99
EF1033	0.86
EF1034	0.99
EF1035	1
EF1036	0.99
EF1037	0.99
EF1038	0.99
EF1039	1
EF1040	0.99
EF1041	0.99
EF1042	1
EF1043	1
EF1044	1
EF1045	0.99
EF1046	1
EF1047	1
EF1048	1
EF1049	1
EF1050	1
EF1051	1
EF1052	0.98
EF1053	1
EF1054	0.99
EF1055	1
EF1056	0.99
EF1057	1
EF1058	1
EF1059	1
EF1060	0.99
EF1061	0.99
EF1062	0.99
EF1063	0.99
EF1064	0.99
EF1065	0.96
EF1066	0.99
EF1067	1
EF1068	0.99
EF1069	0.99
EF1070	0.99
EF1071	0.99
EF1072	0.99
EF1073	0.99
EF1074	0.98
EF1075	0.99
EF1076	0.99
EF1077	0.99
EF1078	1
EF1080	0.99
EF1081	0.99
EF1082	0.98
EF1083	0.99
EF1084	0.99
EF1085	1
EF1086	0.99
EF1088	0.99
EF1089	0.99
EF1090	1
EF1091	0.99
EF1092	0.99
EF1093	0.99
EF1094	0.99
EF1095	1
EF1096	1
EF1097	1
EF1098	0.99
EF1099	0.98
EF1100	0.99
EF1101	0.98
EF1102	0.99
EF1103	0.99
EF1104	0.99
EF1105	0.98
EF1106	1
EF1107	1
EF1108	0.99
EF1109	0.99
EF1110	1
EF1111	0.99
EF1112	0.99
EF1113	1
EF1114	1
EF1115	1
EF1116	0.99
EF1117	0.98
EF1118	0.99
EF1119	0.99
EF1120	1
EF1121	1
EF1122	1
EF1123	1
EF1124	1
EF1125	1
EF1126	0.98
EF1127	0.99
EF1128	0.99
EF1129	0.99
EF1130	0.99
EF1131	0.99
EF1132	1
EF1133	0.99
EF1134	0.99
EF1135	0.99
EF1136	0.99
EF1137	0.99
EF1138	1
EF1139	0.99
EF1140	0.99
EF1141	0.99
EF1142	0.99
EF1143	0.99
EF1144	1
EF1145	0.99
EF1146	1
EF1147	0.99
EF1148	0.99
EF1149	1
EF1150	1
EF1151	1
EF1152	0.99
EF1153	0.99
EF1154	0.99
EF1155	1
EF1156	1
EF1157	1
EF1158	0.99
EF1159	0.99
EF1160	0.99
EF1161	0.97
EF1162	0.99
EF1163	0.99
EF1164	0.99
EF1165	0.99
EF1166	0.99
EF1167	1
EF1168	1
EF1169	0.99
EF1170	1
EF1171	1
EF1172	0
EF1173	0
EF1174	0
EF1175	0.67
EF1176	0.99
EF1177	0.98
EF1179	0.99
EF1180	1
EF1181	1
EF1182	1
EF1183	1
EF1184	1
EF1185	0.99
EF1186	0.99
EF1187	0.99
EF1188	0.99
EF1189	0.99
EF1190	0.99
EF1191	0.98
EF1192	0.99
EF1193	0.99
EF1194	0.99
EF1195	0.98
EF1196	1
EF1197	1
EF1198	0.98
EF1199	0.99
EF1200	1
EF1201	0.99
EF1202	1
EF1203	1
EF1204	1
EF1205	1
EF1206	1
EF1207	0.99
EF1209	1
EF1210	0.99
EF1211	0.99
EF1212	0.99
EF1213	0.99
EF1214	1
EF1215	1
EF1216	0.99
EF1217	0.99
EF1218	0.99
EF1219	1
EF1220	1
EF1221	0.99
EF1222	0.99
EF1223	0.99
EF1224	1
EF1225	0.99
EF1226	1
EF1227	1
EF1228	1
EF1229	0.99
EF1230	1
EF1231	1
EF1232	1
EF1233	0.99
EF1234	0.99
EF1235	0.99
EF1236	0.99
EF1237	1
EF1238	1
EF1239	0.99
EF1240	0.99
EF1241	1
EF1242	0.98
EF1243	0.99
EF1244	0.99
EF1246	0.99
EF1247	1
EF1248	1
EF1249	0.99
EF1250	1
EF1251	1
EF1253	0.99
EF1254	1
EF1255	0.99
EF1257	0.99
EF1258	1
EF1259	1
EF1260	0.99
EF1261	0.99
EF1262	0.99
EF1263	1
EF1264	0.99
EF1265	0.99
EF1266	0.98
EF1267	0.98
EF1268	0.99
EF1269	0.99
EF1270	1
EF1271	0.99
EF1272	0.99
EF1273	1
EF1274	1
EF1275	1
EF1276	0.99
EF1277	0.99
EF1278	0.97
EF1279	0.99
EF1280	1
EF1281	1
EF1282	1
EF1283	1
EF1284	0.99
EF1285	0.99
EF1286	1
EF1287	0.99
EF1288	0.99
EF1289	1
EF1290	0.98
EF1291	0.99
EF1292	0.99
EF1293	0.98
EF1295	0.99
EF1296	1
EF1297	0.99
EF1298	0.98
EF1299	0.99
EF1300	0.99
EF1301	0.99
EF1302	0.99
EF1303	1
EF1304	0.99
EF1305	0.99
EF1306	1
EF1307	1
EF1308	1
EF1309	0.99
EF1310	1
EF1311	0.99
EF1312	0.99
EF1313	1
EF1314	0.99
EF1315	1
EF1316	1
EF1317	0.99
EF1318	0.99
EF1319	0.99
EF1320	1
EF1321	0.99
EF1322	1
EF1323	1
EF1324	1
EF1325	1
EF1326	1
EF1327	1
EF1328	1
EF1329	0
EF1330	0
EF1331	0
EF1332	0
EF1333	0.13
EF1334	0
EF1335	0
EF1336	0
EF1337	0
EF1338	0.99
EF1339	1
EF1340	0.99
EF1341	0.99
EF1342	0.99
EF1343	0.99
EF1344	0.99
EF1345	0.99
EF1346	0.99
EF1347	0.99
EF1348	0.99
EF1349	0.99
EF1350	0.99
EF1351	0.99
EF1352	0.99
EF1353	1
EF1354	1
EF1355	1
EF1356	1
EF1357	0.99
EF1358	1
EF1359	0.99
EF1360	0.99
EF1361	1
EF1362	0.99
EF1363	0.99
EF1364	0.99
EF1365	0.99
EF1366	0.99
EF1367	1
EF1368	1
EF1369	0.99
EF1370	1
EF1371	0.99
EF1372	1
EF1373	0.99
EF1374	1
EF1375	1
EF1376	0.99
EF1377	0.99
EF1378	1
EF1379	1
EF1380	0.99
EF1381	0.99
EF1382	0.99
EF1383	1
EF1384	1
EF1385	0.99
EF1386	0.99
EF1387	0.99
EF1388	0.99
EF1389	0.99
EF1390	0.99
EF1391	0.99
EF1392	0.99
EF1393	0.99
EF1394	0.99
EF1395	0.98
EF1396	0.99
EF1397	0.99
EF1398	0.99
EF1399	0.99
EF1400	0.99
EF1401	0.97
EF1402	1
EF1403	0.99
EF1404	0.99
EF1405	1
EF1406	0.99
EF1407	0.97
EF1408	0.99
EF1409	1
EF1410	0.99
EF1411	0.99
EF1412	0.99
EF1413	0.99
EF1414	0.73
EF1415	0.99
EF1416	0.99
EF1417	0
EF1418	0
EF1419	0
EF1420	0.09
EF1421	0
EF1422	0
EF1423	0
EF1424	0
EF1425	0
EF1426	0
EF1427	0
EF1428	0
EF1429	0
EF1430	0
EF1431	0
EF1432	0
EF1433	0
EF1434	0
EF1435	0
EF1436	0
EF1437	0
EF1438	0
EF1439	0
EF1440	0
EF1441	0
EF1442	0
EF1443	0
EF1444	0
EF1445	0
EF1446	0
EF1447	0
EF1448	0
EF1449	0
EF1450	0
EF1451	0
EF1452	0
EF1453	0
EF1454	0
EF1455	0
EF1456	0
EF1457	0
EF1458	0
EF1459	0
EF1460	0
EF1461	0
EF1462	0
EF1463	0
EF1464	0
EF1465	0
EF1466	0
EF1467	0
EF1468	0
EF1469	0
EF1470	0
EF1471	0
EF1472	0
EF1473	0
EF1474	0
EF1475	0
EF1476	0
EF1477	0
EF1478	0
EF1479	0
EF1480	0
EF1481	0.1
EF1482	0
EF1483	0
EF1484	0
EF1485	0
EF1486	0.63
EF1487	0
EF1488	0
EF1489	0
EF1490	0.99
EF1491	0.99
EF1492	0.99
EF1493	0.99
EF1494	1
EF1495	0.99
EF1496	0.98
EF1497	1
EF1498	0.99
EF1499	1
EF1500	1
EF1501	0.99
EF1502	0.99
EF1503	0.99
EF1504	0.99
EF1505	0.99
EF1506	0.99
EF1507	0.92
EF1508	0.99
EF1509	0.98
EF1510	1
EF1511	1
EF1512	1
EF1513	0.99
EF1515	1
EF1516	0.99
EF1517	1
EF1518	0.99
EF1519	0.99
EF1521	0.99
EF1522	1
EF1523	0.99
EF1524	0.99
EF1525	1
EF1526	0.99
EF1527	0.99
EF1528	1
EF1529	0.99
EF1531	0.99
EF1532	0.99
EF1533	1
EF1534	1
EF1535	1
EF1536	1
EF1537	0.99
EF1538	0.99
EF1539	1
EF1540	0.99
EF1541	1
EF1542	0.99
EF1543	0.99
EF1544	0.98
EF1545	0.99
EF1546	1
EF1547	1
EF1548	1
EF1549	0.99
EF1550	1
EF1551	1
EF1552	0.99
EF1553	0.99
EF1554	0.99
EF1555	1
EF1556	1
EF1557	0.99
EF1558	0.99
EF1559	1
EF1560	1
EF1561	0.99
EF1562	1
EF1563	0.99
EF1564	0.99
EF1565	0.99
EF1566	0.99
EF1567	0.99
EF1568	0.98
EF1569	1
EF1570	0.99
EF1571	1
EF1572	1
EF1573	1
EF1574	0.98
EF1575	0.99
EF1576	0.99
EF1577	0.99
EF1578	0.99
EF1579	1
EF1580	1
EF1581	0.99
EF1582	0.99
EF1583	1
EF1584	0.99
EF1585	1
EF1586	0.99
EF1587	0.98
EF1589	1
EF1590	1
EF1591	1
EF1592	1
EF1593	0.99
EF1594	1
EF1595	1
EF1596	0.99
EF1597	0.99
EF1598	0.99
EF1599	0.99
EF1601	0.99
EF1602	0.99
EF1603	0.99
EF1604	0.99
EF1605	1
EF1606	0.99
EF1607	0.98
EF1608	0.99
EF1609	0.99
EF1610	0.99
EF1611	0.99
EF1612	1
EF1613	1
EF1614	0.99
EF1615	0.99
EF1616	0.99
EF1617	0.99
EF1618	0.99
EF1619	0.99
EF1620	0.99
EF1621	0.99
EF1622	0.98
EF1623	1
EF1624	0.99
EF1625	0.99
EF1626	1
EF1627	0.99
EF1629	0.99
EF1630	0.99
EF1632	1
EF1633	0.99
EF1634	1
EF1635	1
EF1637	0.99
EF1638	0.99
EF1639	1
EF1640	0.99
EF1641	0.99
EF1643	0.99
EF1644	1
EF1645	1
EF1646	1
EF1647	0.99
EF1648	0.99
EF1649	0.99
EF1650	1
EF1651	0.98
EF1652	0.99
EF1653	0.99
EF1654	0.99
EF1655	0.98
EF1656	0.99
EF1657	0.98
EF1658	0.99
EF1659	0.99
EF1660	0.99
EF1661	0.98
EF1662	0.99
EF1663	0.99
EF1664	0.99
EF1665	0.99
EF1666	0.99
EF1667	0.99
EF1668	0.98
EF1669	0.98
EF1670	0.99
EF1671	0.99
EF1672	0.99
EF1673	0.99
EF1674	0.97
EF1675	0.99
EF1676	0.99
EF1677	1
EF1678	0.99
EF1679	1
EF1680	1
EF1681	0.99
EF1682	1
EF1683	0.99
EF1684	1
EF1685	0.99
EF1686	0.99
EF1687	1
EF1688	0.99
EF1689	0.99
EF1690	0.99
EF1691	0.99
EF1692	0.99
EF1693	1
EF1694	1
EF1695	0.99
EF1698	0.99
EF1699	0.99
Ef16SA	1
Ef16SB	1
Ef16SC	1
Ef16SD	1
EF1700	1
EF1701	1
EF1702	0.98
EF1703	0.99
EF1704	0.99
EF1705	1
EF1706	0.99
EF1707	0.99
EF1708	0.99
EF1709	0.98
EF1710	0.99
EF1711	0.99
EF1712	1
EF1713	0.99
EF1714	0.99
EF1715	0.99
EF1716	0.99
EF1717	0.99
EF1718	1
EF1719	1
EF1720	0.99
EF1721	1
EF1722	0.99
EF1723	0.99
EF1724	1
EF1725	0.99
EF1726	0.99
EF1727	1
EF1728	1
EF1730	0.99
EF1731	0.99
EF1732	1
EF1733	0.99
EF1734	1
EF1735	1
EF1736	0.99
EF1737	1
EF1738	1
EF1739	1
EF1740	0.98
EF1741	0.98
EF1743	0.99
EF1744	1
EF1745	0.99
EF1746	1
EF1747	1
EF1748	0.99
EF1749	0.99
EF1750	1
EF1751	1
EF1752	1
EF1753	1
EF1754	1
EF1755	1
EF1756	1
EF1757	0.99
EF1758	0.99
EF1759	0.99
EF1760	0.99
EF1761	1
EF1762	0.99
EF1763	0.99
EF1764	1
EF1765	0.99
EF1767	0.99
EF1768	0.99
EF1769	0.99
EF1770	1
EF1771	1
EF1772	1
EF1773	0.98
EF1774	0.99
EF1775	0.98
EF1776	0.98
EF1777	0.99
EF1778	0.99
EF1779	0.98
EF1780	0.99
EF1781	0.99
EF1782	0.99
EF1783	0.99
EF1784	1
EF1785	0.99
EF1786	0.98
EF1787	0.99
EF1789	0.99
EF1790	0.98
EF1791	0.99
EF1792	0.99
EF1793	0.99
EF1794	0.98
EF1796	0.99
EF1797	1
EF1798	0.99
EF1800	0.99
EF1801	0.99
EF1802	0.99
EF1803	0.99
EF1804	1
EF1805	0.99
EF1806	0.99
EF1807	1
EF1808	0.99
EF1809	1
EF1810	1
EF1811	0.98
EF1812	0.97
EF1813	0.99
EF1814	0.99
EF1815	0.99
EF1816	1
EF1817	0.98
EF1818	0.99
EF1820	0.99
EF1821	0.99
EF1822	0.99
EF1823	0.98
EF1824	0.99
EF1825	0.99
EF1826	1
EF1827	0.97
EF1828	1
EF1829	0.99
EF1830	1
EF1831	0.97
EF1833	0.99
EF1834	0.99
EF1835	1
EF1836	1
EF1837	0.99
EF1838	1
EF1839	0.99
EF1840	0.96
EF1841	0.98
EF1843	0.99
EF1844	0
EF1846	0.85
EF1847	0
EF1848	0
EF1849	0.45
EF1850	0.3
EF1851	0.69
EF1852	0.18
EF1853	0
EF1855	0
EF1856	0
EF1857	0
EF1858	0
EF1859	0
EF1860	0
EF1861	0
EF1862	0
EF1863	0
EF1864	0
EF1866	0
EF1867	0
EF1868	0.19
EF1869	0
EF1870	0
EF1871	0
EF1872	0
EF1873	0
EF1874	0
EF1875	0.39
EF1876	0.55
EF1877	0.4
EF1878	0.72
EF1879	0.6
EF1880	0
EF1881	0
EF1882	0.69
EF1883	0.74
EF1884	0
EF1885	0
EF1886	0.65
EF1887	0
EF1888	0
EF1889	0
EF1890	0.68
EF1891	0
EF1892	0.51
EF1893	0
EF1894	0.65
EF1895	0.68
EF1896	0.59
EF1897	0
EF1898	0.99
EF1899	1
EF1900	0.98
EF1901	0.99
EF1902	0.99
EF1903	1
EF1904	0.99
EF1905	0.97
EF1906	0.99
EF1907	1
EF1908	0.99
EF1909	0.99
EF1910	0.99
EF1911	0.99
EF1912	1
EF1913	1
EF1914	0.99
EF1915	1
EF1916	0.99
EF1917	1
EF1918	1
EF1919	0.99
EF1920	0.99
EF1921	1
EF1922	1
EF1923	0.99
EF1925	0.99
EF1926	0.98
EF1927	1
EF1928	0.99
EF1929	1
EF1931	0.99
EF1932	0.99
EF1933	1
EF1934	0.99
EF1935	0.42
EF1936	1
EF1937	0.99
EF1938	1
EF1939	0.98
EF1940	0.99
EF1941	0.98
EF1943	0.99
EF1944	0.8
EF1945	0.99
EF1946	1
EF1947	1
EF1948	0.99
EF1949	0.99
EF1950	0.99
EF1951	0.99
EF1952	0.99
EF1953	0.99
EF1954	1
EF1955	0.99
EF1956	1
EF1958	0
EF1959	0.1
EF1961	1
EF1962	0.99
EF1963	1
EF1964	1
EF1965	1
EF1966	0.99
EF1967	0.99
EF1968	0.98
EF1969	0.99
EF1970	0.99
EF1971	0.99
EF1972	1
EF1973	0.99
EF1974	0.99
EF1975	1
EF1976	0.99
EF1977	0.98
EF1978	0.99
EF1979	0.99
EF1980	1
EF1981	0.98
EF1982	1
EF1983	1
EF1984	1
EF1985	0.97
EF1986	0.99
EF1987	0.74
EF1988	0
EF1989	0
EF1990	0
EF1991	0.86
EF1992	0
EF1993	0
EF1994	0
EF1995	0
EF1996	0
EF1998	0
EF2000	0
EF2001	0
EF2002	0
EF2003	0
EF2004	0
EF2005	0
EF2006	0
EF2007	0.1
EF2008	0
EF2009	0
EF2010	0
EF2011	0
EF2012	0
EF2013	0
EF2014	0
EF2015	0
EF2016	0
EF2017	0
EF2018	0
EF2019	0
EF2020	0
EF2021	0
EF2022	0
EF2023	0
EF2024	0
EF2025	0
EF2026	0
EF2027	0
EF2028	0
EF2029	0
EF2031	0
EF2032	0
EF2033	0
EF2034	0
EF2036	0
EF2037	0
EF2038	0
EF2039	0
EF2040	0
EF2041	0
EF2042	0
EF2043	0
EF2044	0.99
EF2045	1
EF2046	1
EF2047	1
EF2048	0.99
EF2049	0.99
EF2050	0.99
EF2051	0.99
EF2052	0.99
EF2055	1
EF2056	0.99
EF2057	1
EF2058	1
EF2059	0.99
EF2060	0.99
EF2061	0.99
EF2062	0.99
EF2063	0.99
EF2064	0.99
EF2065	1
EF2066	0.99
EF2067	0.99
EF2068	1
EF2069	0.98
EF2070	0.99
EF2071	1
EF2072	0.99
EF2073	0.99
EF2074	1
EF2075	0.99
EF2076	1
EF2077	0.99
EF2078	1
EF2079	0.99
EF2080	1
EF2081	0.98
EF2082	0.99
EF2083	1
EF2084	0
EF2085	0
EF2086	0
EF2087	0
EF2088	0
EF2089	0
EF2090	0
EF2091	0
EF2092	0
EF2093	0
EF2094	0
EF2095	0
[truncated: 1,347 more rows]
